# Supplementary material for: Achieving large thermal hysteresis in an anthracene-based manganese(II) complex via photo-induced electron transfer
Source: Nat Commun. 2022 May 12;13:2646. doi: 10.1038/s41467-022-30425-1 (PMC9098415; doi:10.1038/s41467-022-30425-1)
Supplement: Supplementary file 3 — Source Data [file 41467_2022_30425_MOESM3_ESM.zip]

Archive with 3 entries (3 files):
- Source Data.xlsx
- DFT coordinations_sources for Fig.2g.txt
- DFT coordinations_sources for Fig. 4.txt
