# Supplementary material for: Achieving large thermal hysteresis in an anthracene-based manganese(II) complex via photo-induced electron transfer
Source: Nat Commun. 2022 May 12;13:2646. doi: 10.1038/s41467-022-30425-1 (PMC9098415; doi:10.1038/s41467-022-30425-1)
Supplement: Supplementary file 3 — Source Data [file 41467_2022_30425_MOESM3_ESM.zip › Source Data.xlsx]

## Sheet: Fig.2a
Fig.2a
x axis	y axis
	0 min	3 min	5 min	10 min	20 min	40 min	60 min
800	0.007	0.006	0.026	0.017	0.024	0.025	0.024
799	0.004	-0.002	0.019	0.019	0.016	0.02	0.024
798	0.011	0.004	0.03	0.021	0.021	0.024	0.024
797	0.014	0.015	0.028	0.019	0.022	0.031	0.03
796	0.006	0.015	0.022	0.022	0.028	0.028	0.04
795	0.01	0.011	0.028	0.018	0.018	0.026	0.027
794	0.011	0.004	0.024	0.014	0.018	0.018	0.027
793	0.005	0.005	0.023	0.02	0.026	0.024	0.036
792	0.016	0.005	0.03	0.027	0.033	0.029	0.03
791	0.014	0.011	0.034	0.022	0.018	0.025	0.03
790	0.007	0.009	0.023	0.015	0.023	0.023	0.023
789	0.007	0.009	0.023	0.017	0.02	0.018	0.029
788	0.007	0.006	0.025	0.018	0.016	0.02	0.022
787	0.017	0.009	0.039	0.025	0.028	0.025	0.037
786	0.013	0.006	0.028	0.02	0.022	0.024	0.034
785	0.012	0.008	0.025	0.021	0.026	0.028	0.032
784	0.011	0.004	0.028	0.021	0.019	0.022	0.034
783	0.009	0.001	0.022	0.024	0.019	0.025	0.036
782	0.004	0.004	0.024	0.019	0.029	0.026	0.04
781	0.011	0.005	0.032	0.02	0.028	0.026	0.035
780	0.005	0.007	0.033	0.021	0.029	0.027	0.038
779	0.011	0.011	0.027	0.02	0.026	0.026	0.037
778	0.003	0.006	0.026	0.015	0.018	0.021	0.03
777	0.007	0.007	0.03	0.016	0.022	0.022	0.031
776	0.011	0.011	0.037	0.015	0.027	0.029	0.038
775	0.01	0.005	0.028	0.02	0.021	0.024	0.032
774	0.004	0.004	0.019	0.016	0.023	0.022	0.03
773	0.014	0.01	0.03	0.02	0.027	0.027	0.034
772	0.012	0.008	0.03	0.025	0.026	0.026	0.035
771	0.012	0.009	0.025	0.021	0.025	0.025	0.032
770	0.008	0.006	0.031	0.017	0.025	0.023	0.032
769	0.006	0.006	0.028	0.018	0.022	0.023	0.032
768	0.014	0.011	0.029	0.021	0.019	0.026	0.036
767	0.005	0.005	0.033	0.023	0.024	0.026	0.032
766	0.007	0.008	0.024	0.018	0.025	0.024	0.032
765	0.008	0.007	0.028	0.021	0.021	0.02	0.029
764	0.008	0.005	0.032	0.024	0.022	0.024	0.034
763	0.016	0.011	0.034	0.024	0.029	0.031	0.035
762	0.009	0.009	0.032	0.018	0.023	0.025	0.033
761	0.005	0.009	0.025	0.021	0.024	0.025	0.024
760	0.009	0	0.023	0.017	0.02	0.021	0.03
759	0.009	0.007	0.031	0.019	0.022	0.022	0.031
758	0.008	0.006	0.027	0.017	0.024	0.022	0.03
757	0.004	0.008	0.024	0.016	0.021	0.023	0.028
756	0.011	0.012	0.035	0.025	0.024	0.029	0.034
755	0.006	0.009	0.024	0.019	0.022	0.028	0.032
754	0.008	0.005	0.032	0.022	0.024	0.028	0.03
753	0.009	0.01	0.033	0.023	0.026	0.025	0.035
752	0.011	0.006	0.029	0.024	0.026	0.026	0.031
751	0.007	0.006	0.027	0.021	0.021	0.026	0.03
750	0.01	0.008	0.028	0.022	0.025	0.027	0.03
749	0.016	0.01	0.032	0.029	0.026	0.032	0.038
748	0.014	0.008	0.028	0.024	0.025	0.027	0.036
747	0.012	0.01	0.028	0.021	0.024	0.026	0.032
746	0.012	0.008	0.031	0.021	0.022	0.029	0.032
745	0.011	0.008	0.033	0.024	0.03	0.029	0.032
744	0.013	0.005	0.03	0.017	0.025	0.025	0.031
743	0.014	0.008	0.031	0.023	0.027	0.029	0.032
742	0.014	0.008	0.029	0.025	0.027	0.031	0.037
741	0.012	0.008	0.027	0.023	0.022	0.026	0.035
740	0.012	0.008	0.027	0.025	0.027	0.029	0.036
739	0.011	0.012	0.034	0.022	0.025	0.029	0.034
738	0.009	0.009	0.03	0.019	0.024	0.026	0.035
737	0.014	0.01	0.035	0.026	0.029	0.03	0.037
736	0.007	0.009	0.024	0.02	0.021	0.025	0.033
735	0.012	0.009	0.028	0.025	0.028	0.028	0.035
734	0.009	0.009	0.033	0.022	0.028	0.028	0.038
733	0.01	0.01	0.033	0.022	0.024	0.032	0.035
732	0.007	0.009	0.034	0.024	0.029	0.028	0.035
731	0.014	0.01	0.034	0.025	0.031	0.033	0.039
730	0.01	0.01	0.03	0.022	0.023	0.027	0.036
729	0.009	0.006	0.028	0.021	0.024	0.03	0.035
728	0.013	0.007	0.028	0.024	0.027	0.03	0.036
727	0.014	0.012	0.028	0.024	0.031	0.031	0.039
726	0.012	0.007	0.026	0.021	0.026	0.03	0.036
725	0.011	0.008	0.034	0.026	0.028	0.03	0.038
724	0.011	0.008	0.033	0.024	0.025	0.031	0.038
723	0.01	0.015	0.035	0.024	0.029	0.033	0.04
722	0.012	0.011	0.032	0.024	0.028	0.031	0.039
721	0.012	0.009	0.027	0.022	0.026	0.03	0.037
720	0.009	0.007	0.03	0.026	0.028	0.029	0.04
719	0.01	0.009	0.035	0.027	0.032	0.035	0.042
718	0.013	0.014	0.032	0.027	0.031	0.035	0.045
717	0.014	0.01	0.03	0.027	0.031	0.032	0.041
716	0.011	0.009	0.03	0.026	0.032	0.034	0.041
715	0.013	0.011	0.033	0.026	0.03	0.034	0.04
714	0.014	0.009	0.034	0.028	0.032	0.035	0.038
713	0.014	0.012	0.034	0.027	0.03	0.034	0.037
712	0.013	0.016	0.034	0.028	0.034	0.035	0.04
711	0.014	0.009	0.032	0.024	0.032	0.033	0.038
710	0.015	0.013	0.032	0.028	0.032	0.035	0.042
709	0.014	0.013	0.034	0.029	0.035	0.037	0.046
708	0.016	0.012	0.03	0.028	0.033	0.036	0.045
707	0.02	0.018	0.036	0.031	0.034	0.038	0.047
706	0.016	0.015	0.04	0.029	0.034	0.037	0.043
705	0.019	0.017	0.035	0.031	0.033	0.038	0.041
704	0.02	0.017	0.041	0.034	0.034	0.041	0.045
703	0.021	0.02	0.042	0.034	0.04	0.043	0.051
702	0.023	0.018	0.042	0.038	0.039	0.042	0.048
701	0.018	0.016	0.04	0.033	0.038	0.041	0.041
700	0.022	0.018	0.042	0.033	0.036	0.044	0.047
699	0.02	0.02	0.039	0.037	0.038	0.042	0.05
698	0.025	0.021	0.043	0.038	0.039	0.045	0.052
697	0.023	0.02	0.038	0.033	0.037	0.041	0.05
696	0.02	0.021	0.038	0.034	0.04	0.043	0.051
695	0.023	0.02	0.039	0.035	0.04	0.044	0.051
694	0.02	0.018	0.04	0.036	0.036	0.044	0.047
693	0.025	0.019	0.041	0.041	0.041	0.045	0.053
692	0.023	0.025	0.046	0.039	0.044	0.046	0.052
691	0.029	0.026	0.049	0.039	0.046	0.051	0.053
690	0.029	0.029	0.05	0.044	0.045	0.051	0.059
689	0.033	0.029	0.051	0.048	0.05	0.052	0.056
688	0.039	0.036	0.058	0.05	0.051	0.055	0.062
687	0.042	0.042	0.058	0.054	0.055	0.061	0.066
686	0.047	0.045	0.066	0.061	0.063	0.067	0.071
685	0.057	0.051	0.071	0.065	0.064	0.07	0.077
684	0.06	0.057	0.074	0.066	0.071	0.074	0.081
683	0.061	0.058	0.079	0.069	0.072	0.076	0.079
682	0.064	0.065	0.079	0.072	0.074	0.081	0.081
681	0.066	0.061	0.082	0.07	0.078	0.082	0.077
680	0.064	0.061	0.076	0.07	0.074	0.075	0.076
679	0.058	0.057	0.075	0.065	0.074	0.075	0.072
678	0.055	0.057	0.069	0.062	0.073	0.073	0.078
677	0.05	0.051	0.067	0.061	0.068	0.071	0.071
676	0.045	0.045	0.058	0.055	0.058	0.064	0.065
675	0.045	0.043	0.057	0.053	0.058	0.063	0.07
674	0.041	0.039	0.054	0.051	0.053	0.059	0.064
673	0.04	0.038	0.058	0.052	0.057	0.059	0.066
672	0.036	0.036	0.057	0.049	0.052	0.059	0.065
671	0.038	0.04	0.059	0.055	0.058	0.061	0.067
670	0.04	0.041	0.059	0.053	0.054	0.062	0.069
669	0.043	0.04	0.057	0.051	0.055	0.06	0.066
668	0.047	0.041	0.06	0.056	0.062	0.065	0.072
667	0.043	0.04	0.059	0.056	0.057	0.065	0.066
666	0.048	0.049	0.064	0.061	0.063	0.068	0.074
665	0.051	0.045	0.065	0.059	0.064	0.069	0.071
664	0.049	0.05	0.068	0.059	0.064	0.071	0.078
663	0.048	0.049	0.066	0.058	0.066	0.069	0.072
662	0.044	0.044	0.061	0.056	0.065	0.068	0.072
661	0.041	0.039	0.058	0.053	0.057	0.064	0.071
660	0.04	0.041	0.057	0.05	0.059	0.061	0.067
659	0.036	0.038	0.053	0.051	0.057	0.06	0.069
658	0.037	0.033	0.053	0.048	0.055	0.06	0.064
657	0.034	0.034	0.053	0.047	0.051	0.058	0.065
656	0.032	0.035	0.053	0.048	0.051	0.061	0.062
655	0.033	0.029	0.052	0.045	0.052	0.057	0.065
654	0.032	0.03	0.051	0.049	0.052	0.058	0.064
653	0.035	0.034	0.051	0.048	0.054	0.06	0.069
652	0.032	0.032	0.049	0.047	0.054	0.058	0.066
651	0.031	0.03	0.05	0.049	0.051	0.058	0.066
650	0.033	0.033	0.055	0.05	0.052	0.062	0.069
649	0.032	0.036	0.053	0.05	0.054	0.062	0.067
648	0.033	0.034	0.054	0.049	0.052	0.062	0.069
647	0.031	0.03	0.05	0.049	0.051	0.06	0.064
646	0.033	0.031	0.05	0.048	0.051	0.06	0.066
645	0.033	0.036	0.055	0.051	0.057	0.063	0.069
644	0.032	0.033	0.054	0.048	0.054	0.061	0.066
643	0.035	0.032	0.051	0.049	0.057	0.062	0.07
642	0.033	0.032	0.054	0.05	0.058	0.063	0.072
641	0.033	0.035	0.053	0.051	0.058	0.064	0.068
640	0.034	0.036	0.052	0.05	0.053	0.059	0.072
639	0.032	0.035	0.055	0.053	0.055	0.063	0.073
638	0.036	0.036	0.054	0.054	0.056	0.064	0.071
637	0.035	0.035	0.056	0.055	0.058	0.066	0.072
636	0.036	0.035	0.058	0.054	0.058	0.067	0.076
635	0.04	0.042	0.057	0.055	0.061	0.07	0.075
634	0.04	0.042	0.057	0.055	0.06	0.068	0.073
633	0.042	0.043	0.061	0.059	0.064	0.073	0.076
632	0.046	0.043	0.064	0.06	0.066	0.072	0.081
631	0.047	0.044	0.064	0.063	0.067	0.074	0.082
630	0.049	0.047	0.065	0.065	0.071	0.075	0.081
629	0.053	0.05	0.069	0.066	0.074	0.078	0.084
628	0.058	0.056	0.071	0.07	0.078	0.084	0.09
627	0.059	0.056	0.074	0.07	0.078	0.084	0.091
626	0.063	0.063	0.08	0.076	0.083	0.089	0.092
625	0.067	0.067	0.081	0.079	0.088	0.093	0.096
624	0.068	0.068	0.084	0.082	0.089	0.092	0.1
623	0.07	0.068	0.084	0.08	0.089	0.094	0.101
622	0.068	0.067	0.084	0.079	0.087	0.092	0.098
621	0.068	0.07	0.089	0.081	0.089	0.096	0.099
620	0.068	0.067	0.081	0.079	0.082	0.094	0.096
619	0.066	0.066	0.077	0.076	0.08	0.092	0.099
618	0.062	0.066	0.078	0.076	0.081	0.091	0.098
617	0.063	0.063	0.077	0.075	0.084	0.088	0.096
616	0.064	0.063	0.081	0.078	0.085	0.091	0.095
615	0.06	0.059	0.079	0.074	0.083	0.09	0.095
614	0.06	0.059	0.079	0.075	0.083	0.09	0.098
613	0.06	0.057	0.078	0.073	0.078	0.09	0.096
612	0.061	0.06	0.077	0.075	0.082	0.091	0.098
611	0.059	0.063	0.079	0.076	0.086	0.092	0.098
610	0.059	0.063	0.076	0.076	0.084	0.091	0.097
609	0.061	0.058	0.077	0.076	0.082	0.088	0.097
608	0.059	0.061	0.074	0.076	0.08	0.091	0.095
607	0.056	0.056	0.076	0.074	0.081	0.088	0.099
606	0.056	0.054	0.072	0.072	0.078	0.086	0.098
605	0.054	0.055	0.073	0.069	0.079	0.087	0.097
604	0.052	0.058	0.074	0.071	0.079	0.09	0.095
603	0.05	0.055	0.071	0.072	0.081	0.09	0.097
602	0.052	0.055	0.073	0.069	0.075	0.087	0.093
601	0.049	0.049	0.064	0.067	0.077	0.086	0.093
600	0.05	0.049	0.069	0.068	0.077	0.087	0.096
599	0.047	0.047	0.067	0.067	0.074	0.086	0.094
598	0.047	0.049	0.066	0.067	0.075	0.083	0.094
597	0.048	0.05	0.068	0.068	0.074	0.086	0.094
596	0.044	0.046	0.066	0.068	0.077	0.086	0.097
595	0.042	0.046	0.066	0.066	0.071	0.085	0.097
594	0.045	0.048	0.068	0.068	0.077	0.086	0.099
593	0.043	0.044	0.065	0.065	0.072	0.084	0.096
592	0.045	0.046	0.065	0.068	0.077	0.089	0.101
591	0.041	0.044	0.066	0.067	0.075	0.087	0.096
590	0.045	0.048	0.065	0.066	0.078	0.087	0.094
589	0.045	0.048	0.065	0.067	0.079	0.088	0.098
588	0.041	0.044	0.067	0.067	0.075	0.087	0.095
587	0.044	0.049	0.066	0.069	0.075	0.088	0.099
586	0.046	0.047	0.066	0.069	0.078	0.089	0.103
585	0.043	0.045	0.068	0.066	0.079	0.091	0.102
584	0.047	0.049	0.069	0.069	0.078	0.091	0.101
583	0.046	0.051	0.068	0.073	0.083	0.091	0.104
582	0.049	0.054	0.07	0.073	0.078	0.093	0.106
581	0.054	0.058	0.077	0.076	0.085	0.097	0.11
580	0.051	0.053	0.074	0.076	0.082	0.099	0.104
579	0.056	0.058	0.077	0.078	0.089	0.101	0.108
578	0.056	0.056	0.077	0.075	0.085	0.1	0.108
577	0.057	0.058	0.078	0.079	0.09	0.1	0.111
576	0.061	0.063	0.079	0.082	0.089	0.105	0.116
575	0.061	0.065	0.085	0.085	0.098	0.108	0.117
574	0.064	0.066	0.084	0.086	0.095	0.104	0.119
573	0.06	0.064	0.082	0.083	0.096	0.106	0.114
572	0.064	0.067	0.084	0.084	0.093	0.106	0.118
571	0.062	0.066	0.084	0.084	0.097	0.108	0.114
570	0.064	0.068	0.082	0.084	0.093	0.11	0.118
569	0.063	0.066	0.083	0.086	0.099	0.112	0.119
568	0.062	0.069	0.081	0.086	0.094	0.113	0.12
567	0.064	0.068	0.083	0.085	0.098	0.108	0.119
566	0.062	0.068	0.086	0.088	0.095	0.111	0.123
565	0.061	0.066	0.084	0.084	0.098	0.107	0.121
564	0.06	0.065	0.085	0.084	0.094	0.11	0.125
563	0.06	0.066	0.086	0.087	0.102	0.112	0.126
562	0.064	0.068	0.086	0.086	0.097	0.112	0.122
561	0.06	0.068	0.085	0.089	0.098	0.111	0.123
560	0.063	0.064	0.082	0.088	0.096	0.113	0.124
559	0.058	0.063	0.081	0.085	0.095	0.11	0.122
558	0.061	0.065	0.081	0.085	0.097	0.114	0.121
557	0.06	0.066	0.08	0.087	0.097	0.114	0.126
556	0.06	0.061	0.081	0.087	0.098	0.114	0.125
555	0.058	0.062	0.08	0.085	0.098	0.111	0.126
554	0.06	0.064	0.08	0.089	0.098	0.116	0.127
553	0.056	0.065	0.084	0.089	0.103	0.115	0.13
552	0.058	0.062	0.081	0.084	0.099	0.117	0.127
551	0.055	0.063	0.081	0.087	0.098	0.114	0.128
550	0.058	0.062	0.083	0.087	0.099	0.117	0.129
549	0.055	0.061	0.08	0.085	0.098	0.118	0.128
548	0.055	0.062	0.084	0.087	0.1	0.113	0.131
547	0.053	0.06	0.081	0.084	0.099	0.116	0.128
546	0.053	0.061	0.082	0.084	0.102	0.116	0.131
545	0.056	0.061	0.078	0.085	0.101	0.116	0.132
544	0.054	0.06	0.083	0.087	0.101	0.12	0.131
543	0.057	0.063	0.08	0.088	0.1	0.122	0.135
542	0.054	0.066	0.084	0.089	0.1	0.124	0.135
541	0.053	0.06	0.083	0.087	0.101	0.116	0.134
540	0.056	0.061	0.081	0.087	0.104	0.119	0.135
539	0.054	0.063	0.083	0.089	0.103	0.116	0.135
538	0.053	0.06	0.078	0.089	0.103	0.117	0.133
537	0.055	0.062	0.082	0.093	0.106	0.123	0.14
536	0.057	0.064	0.084	0.091	0.102	0.119	0.138
535	0.058	0.064	0.081	0.091	0.104	0.126	0.137
534	0.057	0.065	0.083	0.094	0.109	0.123	0.139
533	0.055	0.063	0.085	0.092	0.11	0.127	0.14
532	0.058	0.07	0.083	0.095	0.11	0.126	0.142
531	0.059	0.066	0.086	0.093	0.112	0.13	0.142
530	0.058	0.066	0.089	0.094	0.11	0.127	0.144
529	0.06	0.069	0.089	0.093	0.106	0.123	0.143
528	0.06	0.065	0.088	0.093	0.111	0.127	0.144
527	0.058	0.066	0.09	0.095	0.109	0.128	0.145
526	0.059	0.068	0.089	0.095	0.113	0.13	0.144
525	0.059	0.069	0.09	0.097	0.115	0.129	0.146
524	0.056	0.065	0.091	0.099	0.112	0.128	0.148
523	0.057	0.071	0.089	0.097	0.11	0.131	0.151
522	0.06	0.068	0.089	0.095	0.112	0.133	0.148
521	0.057	0.066	0.089	0.095	0.115	0.131	0.151
520	0.059	0.069	0.089	0.097	0.113	0.133	0.15
519	0.058	0.066	0.087	0.097	0.115	0.136	0.152
518	0.057	0.071	0.087	0.1	0.119	0.136	0.154
517	0.055	0.068	0.09	0.097	0.115	0.134	0.154
516	0.057	0.065	0.085	0.097	0.119	0.135	0.152
515	0.056	0.068	0.086	0.095	0.114	0.132	0.152
514	0.055	0.066	0.086	0.097	0.119	0.137	0.153
513	0.052	0.064	0.084	0.099	0.119	0.132	0.152
512	0.053	0.064	0.089	0.099	0.12	0.136	0.156
511	0.054	0.065	0.085	0.099	0.121	0.138	0.157
510	0.054	0.063	0.089	0.098	0.116	0.135	0.154
509	0.055	0.067	0.086	0.101	0.119	0.14	0.159
508	0.053	0.064	0.09	0.099	0.121	0.14	0.16
507	0.054	0.069	0.087	0.101	0.12	0.138	0.159
506	0.053	0.067	0.089	0.099	0.119	0.14	0.16
505	0.051	0.067	0.089	0.099	0.117	0.141	0.158
504	0.052	0.069	0.084	0.098	0.121	0.143	0.16
503	0.05	0.063	0.09	0.1	0.124	0.14	0.163
502	0.052	0.068	0.09	0.102	0.125	0.143	0.163
501	0.052	0.07	0.091	0.103	0.125	0.142	0.165
500	0.052	0.064	0.091	0.104	0.119	0.137	0.166
499	0.052	0.068	0.087	0.102	0.126	0.138	0.163
498	0.055	0.069	0.087	0.1	0.129	0.143	0.164
497	0.056	0.067	0.092	0.103	0.123	0.148	0.166
496	0.055	0.07	0.091	0.103	0.129	0.149	0.165
495	0.054	0.069	0.093	0.107	0.131	0.152	0.171
494	0.053	0.069	0.088	0.106	0.125	0.148	0.167
493	0.053	0.07	0.088	0.107	0.127	0.153	0.171
492	0.052	0.067	0.089	0.104	0.128	0.145	0.17
491	0.053	0.073	0.092	0.106	0.128	0.154	0.172
490	0.054	0.072	0.095	0.107	0.132	0.153	0.174
489	0.057	0.074	0.095	0.111	0.131	0.152	0.173
488	0.057	0.072	0.097	0.112	0.133	0.151	0.178
487	0.055	0.069	0.095	0.107	0.135	0.149	0.176
486	0.055	0.074	0.093	0.108	0.136	0.15	0.176
485	0.055	0.073	0.097	0.112	0.137	0.155	0.176
484	0.055	0.07	0.096	0.113	0.137	0.16	0.181
483	0.058	0.072	0.099	0.114	0.135	0.156	0.183
482	0.058	0.074	0.095	0.112	0.132	0.157	0.179
481	0.054	0.073	0.091	0.108	0.131	0.158	0.178
480	0.055	0.076	0.095	0.111	0.134	0.156	0.184
479	0.054	0.074	0.096	0.11	0.14	0.16	0.181
478	0.054	0.074	0.093	0.112	0.135	0.158	0.181
477	0.054	0.073	0.094	0.11	0.138	0.161	0.185
476	0.057	0.076	0.096	0.112	0.138	0.161	0.187
475	0.056	0.074	0.098	0.116	0.137	0.165	0.186
474	0.054	0.072	0.092	0.112	0.141	0.163	0.183
473	0.056	0.073	0.1	0.115	0.139	0.162	0.188
472	0.055	0.072	0.097	0.113	0.14	0.165	0.19
471	0.056	0.071	0.097	0.12	0.14	0.167	0.192
470	0.057	0.08	0.105	0.121	0.143	0.166	0.195
469	0.055	0.077	0.097	0.117	0.139	0.165	0.188
468	0.055	0.071	0.097	0.114	0.138	0.163	0.188
467	0.058	0.074	0.098	0.119	0.142	0.164	0.19
466	0.055	0.08	0.099	0.119	0.142	0.169	0.193
465	0.053	0.076	0.1	0.118	0.144	0.172	0.194
464	0.057	0.076	0.102	0.126	0.146	0.172	0.199
463	0.053	0.08	0.1	0.116	0.147	0.167	0.196
462	0.056	0.081	0.098	0.125	0.151	0.173	0.196
461	0.056	0.075	0.099	0.118	0.151	0.167	0.195
460	0.059	0.08	0.102	0.121	0.148	0.17	0.195
459	0.057	0.08	0.099	0.12	0.148	0.17	0.196
458	0.061	0.076	0.104	0.12	0.146	0.173	0.201
457	0.057	0.079	0.105	0.126	0.151	0.177	0.202
456	0.063	0.086	0.107	0.124	0.158	0.183	0.204
455	0.058	0.079	0.102	0.121	0.153	0.178	0.199
454	0.059	0.081	0.106	0.13	0.159	0.186	0.205
453	0.058	0.08	0.099	0.123	0.149	0.176	0.199
452	0.059	0.081	0.103	0.123	0.159	0.176	0.204
451	0.063	0.085	0.104	0.125	0.149	0.18	0.202
450	0.059	0.082	0.1	0.127	0.153	0.183	0.205
449	0.065	0.088	0.11	0.129	0.156	0.185	0.208
448	0.062	0.085	0.106	0.124	0.151	0.18	0.203
447	0.064	0.087	0.106	0.125	0.16	0.186	0.209
446	0.062	0.084	0.109	0.128	0.157	0.18	0.206
445	0.065	0.092	0.113	0.135	0.16	0.193	0.21
444	0.065	0.088	0.112	0.135	0.162	0.191	0.214
443	0.064	0.091	0.109	0.133	0.16	0.189	0.213
442	0.068	0.093	0.115	0.141	0.17	0.193	0.217
441	0.069	0.094	0.118	0.137	0.163	0.191	0.216
440	0.072	0.096	0.115	0.14	0.164	0.193	0.217
439	0.071	0.093	0.116	0.141	0.167	0.193	0.22
438	0.077	0.095	0.12	0.146	0.171	0.202	0.225
437	0.075	0.097	0.116	0.141	0.168	0.199	0.224
436	0.079	0.1	0.121	0.146	0.178	0.208	0.227
435	0.076	0.098	0.12	0.142	0.176	0.202	0.224
434	0.077	0.097	0.126	0.141	0.182	0.198	0.229
433	0.08	0.105	0.125	0.147	0.173	0.204	0.228
432	0.079	0.107	0.131	0.155	0.177	0.217	0.241
431	0.08	0.107	0.131	0.153	0.183	0.21	0.237
430	0.087	0.108	0.132	0.16	0.189	0.214	0.242
429	0.09	0.113	0.133	0.16	0.186	0.219	0.245
428	0.093	0.118	0.135	0.162	0.191	0.223	0.247
427	0.104	0.122	0.147	0.176	0.199	0.235	0.256
426	0.107	0.129	0.152	0.176	0.196	0.233	0.256
425	0.115	0.138	0.156	0.178	0.209	0.234	0.264
424	0.126	0.143	0.161	0.191	0.214	0.245	0.273
423	0.139	0.159	0.174	0.205	0.232	0.264	0.281
422	0.151	0.168	0.187	0.212	0.235	0.269	0.293
421	0.16	0.182	0.196	0.224	0.251	0.281	0.302
420	0.177	0.194	0.216	0.241	0.258	0.297	0.307
419	0.191	0.209	0.224	0.257	0.27	0.302	0.322
418	0.212	0.229	0.241	0.266	0.28	0.325	0.339
417	0.224	0.248	0.256	0.281	0.293	0.325	0.35
416	0.239	0.255	0.267	0.3	0.32	0.347	0.369
415	0.254	0.278	0.273	0.302	0.325	0.372	0.383
414	0.263	0.279	0.28	0.32	0.324	0.37	0.387
413	0.278	0.292	0.291	0.33	0.352	0.394	0.396
412	0.285	0.303	0.3	0.327	0.349	0.398	0.402
411	0.289	0.308	0.309	0.343	0.345	0.39	0.408
410	0.303	0.315	0.316	0.342	0.353	0.412	0.414
409	0.32	0.333	0.33	0.371	0.379	0.431	0.428
408	0.351	0.36	0.356	0.379	0.404	0.45	0.449
407	0.366	0.378	0.374	0.404	0.418	0.459	0.457
406	0.404	0.395	0.394	0.419	0.433	0.467	0.48
405	0.431	0.453	0.44	0.453	0.464	0.528	0.522
404	0.451	0.485	0.452	0.477	0.473	0.547	0.528
403	0.492	0.496	0.478	0.486	0.514	0.554	0.538
402	0.524	0.533	0.482	0.532	0.517	0.604	0.568
401	0.527	0.54	0.507	0.539	0.545	0.585	0.563
400	0.546	0.573	0.532	0.545	0.573	0.629	0.586
399	0.557	0.586	0.528	0.567	0.612	0.683	0.621
398	0.578	0.594	0.542	0.578	0.575	0.647	0.594
397	0.592	0.601	0.552	0.574	0.585	0.625	0.604
396	0.63	0.65	0.57	0.589	0.615	0.687	0.651
395	0.595	0.595	0.566	0.573	0.591	0.641	0.615
394	0.6	0.617	0.547	0.6	0.603	0.676	0.616
393	0.649	0.669	0.587	0.641	0.621	0.693	0.655
392	0.618	0.65	0.592	0.609	0.609	0.719	0.643
391	0.6	0.611	0.566	0.592	0.593	0.691	0.626
390	0.638	0.658	0.595	0.617	0.616	0.719	0.643
389	0.631	0.632	0.601	0.641	0.614	0.704	0.653
388	0.639	0.629	0.575	0.603	0.602	0.715	0.647
387	0.613	0.64	0.59	0.596	0.605	0.691	0.65
386	0.592	0.641	0.56	0.601	0.591	0.694	0.626
385	0.589	0.625	0.564	0.595	0.59	0.668	0.618
384	0.603	0.634	0.562	0.593	0.592	0.651	0.617
383	0.606	0.614	0.552	0.603	0.589	0.682	0.626
382	0.602	0.629	0.561	0.603	0.597	0.652	0.615
381	0.634	0.627	0.579	0.589	0.628	0.683	0.647
380	0.632	0.622	0.581	0.637	0.632	0.724	0.65
379	0.598	0.632	0.56	0.592	0.625	0.699	0.625
378	0.604	0.632	0.552	0.597	0.628	0.699	0.637
377	0.62	0.612	0.585	0.629	0.639	0.665	0.65
376	0.616	0.639	0.567	0.585	0.631	0.698	0.644
375	0.636	0.62	0.59	0.611	0.64	0.738	0.649
374	0.627	0.639	0.564	0.624	0.639	0.717	0.642
373	0.637	0.627	0.566	0.61	0.619	0.712	0.649
372	0.604	0.632	0.566	0.612	0.616	0.706	0.65
371	0.637	0.646	0.587	0.607	0.639	0.748	0.661
370	0.622	0.643	0.577	0.632	0.639	0.749	0.667
369	0.617	0.653	0.582	0.605	0.613	0.69	0.639
368	0.605	0.636	0.614	0.649	0.639	0.698	0.673
367	0.614	0.627	0.558	0.616	0.604	0.703	0.643
366	0.647	0.665	0.593	0.627	0.63	0.775	0.675
365	0.628	0.639	0.573	0.622	0.624	0.727	0.657
364	0.638	0.641	0.562	0.619	0.603	0.71	0.636
363	0.618	0.627	0.574	0.601	0.617	0.705	0.651
362	0.661	0.68	0.566	0.653	0.631	0.77	0.688
361	0.574	0.591	0.556	0.553	0.577	0.641	0.585
360	0.612	0.608	0.562	0.584	0.586	0.693	0.601
359	0.563	0.573	0.516	0.558	0.552	0.618	0.579
358	0.578	0.615	0.566	0.58	0.614	0.672	0.608
357	0.574	0.613	0.546	0.591	0.576	0.627	0.602
356	0.55	0.594	0.531	0.56	0.581	0.634	0.586
355	0.597	0.618	0.562	0.572	0.571	0.625	0.61
354	0.584	0.61	0.526	0.557	0.572	0.636	0.608
353	0.55	0.594	0.535	0.545	0.564	0.641	0.588
352	0.593	0.609	0.548	0.566	0.574	0.647	0.598
351	0.565	0.611	0.55	0.566	0.582	0.661	0.614
350	0.563	0.589	0.532	0.552	0.57	0.627	0.573
349	0.602	0.618	0.53	0.579	0.586	0.669	0.601
348	0.571	0.598	0.543	0.579	0.577	0.62	0.583
347	0.578	0.591	0.512	0.557	0.549	0.623	0.582
346	0.582	0.605	0.539	0.584	0.59	0.662	0.6
345	0.547	0.569	0.525	0.542	0.56	0.635	0.591
344	0.567	0.561	0.534	0.545	0.579	0.605	0.583
343	0.563	0.586	0.521	0.545	0.543	0.631	0.574
342	0.54	0.581	0.519	0.565	0.574	0.657	0.58
341	0.542	0.553	0.523	0.534	0.541	0.611	0.57
340	0.593	0.582	0.542	0.558	0.582	0.641	0.6
339	0.552	0.578	0.511	0.552	0.544	0.622	0.563
338	0.547	0.578	0.553	0.584	0.602	0.681	0.598
337	0.564	0.563	0.507	0.535	0.557	0.61	0.572
336	0.54	0.578	0.51	0.536	0.562	0.601	0.572
335	0.601	0.606	0.554	0.571	0.571	0.665	0.605
334	0.573	0.586	0.548	0.574	0.588	0.605	0.597
333	0.565	0.554	0.525	0.54	0.569	0.602	0.569
332	0.535	0.57	0.508	0.531	0.54	0.621	0.566
331	0.553	0.591	0.526	0.565	0.585	0.627	0.588
330	0.564	0.548	0.517	0.533	0.552	0.628	0.576
329	0.529	0.553	0.496	0.522	0.542	0.597	0.565
328	0.537	0.55	0.518	0.559	0.55	0.619	0.579
327	0.551	0.569	0.522	0.521	0.551	0.612	0.574
326	0.531	0.538	0.512	0.519	0.534	0.587	0.561
325	0.535	0.534	0.495	0.537	0.553	0.6	0.569
324	0.54	0.557	0.49	0.518	0.526	0.584	0.556
323	0.525	0.553	0.523	0.554	0.558	0.605	0.572
322	0.527	0.529	0.507	0.524	0.542	0.605	0.563
321	0.535	0.526	0.489	0.513	0.519	0.603	0.553
320	0.533	0.542	0.511	0.549	0.557	0.616	0.567
319	0.53	0.563	0.506	0.521	0.53	0.578	0.572
318	0.52	0.524	0.497	0.526	0.528	0.565	0.553
317	0.511	0.544	0.517	0.516	0.545	0.611	0.575
316	0.506	0.503	0.476	0.516	0.523	0.581	0.539
315	0.523	0.504	0.501	0.504	0.519	0.578	0.561
314	0.491	0.501	0.487	0.512	0.501	0.564	0.535
313	0.481	0.512	0.474	0.494	0.52	0.563	0.542
312	0.512	0.504	0.489	0.509	0.503	0.555	0.554
311	0.482	0.488	0.465	0.479	0.516	0.558	0.535
310	0.484	0.508	0.472	0.526	0.533	0.554	0.572
309	0.477	0.478	0.466	0.473	0.509	0.551	0.533
308	0.497	0.486	0.46	0.502	0.511	0.577	0.546
307	0.478	0.494	0.465	0.469	0.504	0.55	0.528
306	0.46	0.474	0.455	0.485	0.498	0.556	0.523
305	0.466	0.499	0.46	0.478	0.492	0.575	0.543
304	0.463	0.471	0.463	0.471	0.507	0.552	0.526
303	0.473	0.493	0.444	0.475	0.508	0.558	0.536
302	0.461	0.473	0.446	0.455	0.496	0.529	0.516
301	0.45	0.462	0.452	0.474	0.501	0.538	0.517
300	0.449	0.477	0.443	0.463	0.479	0.531	0.524
299	0.439	0.454	0.446	0.465	0.496	0.531	0.519
298	0.455	0.478	0.451	0.484	0.493	0.529	0.525
297	0.455	0.45	0.445	0.456	0.49	0.539	0.516
296	0.457	0.458	0.447	0.482	0.494	0.537	0.521
295	0.438	0.459	0.432	0.47	0.49	0.564	0.53
294	0.439	0.463	0.448	0.453	0.479	0.554	0.517
293	0.44	0.465	0.439	0.467	0.496	0.534	0.523
292	0.468	0.485	0.449	0.472	0.507	0.574	0.547
291	0.458	0.46	0.447	0.463	0.51	0.541	0.535
290	0.454	0.474	0.434	0.476	0.499	0.553	0.53
289	0.453	0.483	0.455	0.482	0.494	0.545	0.536
288	0.459	0.468	0.454	0.478	0.514	0.571	0.542
287	0.449	0.48	0.453	0.472	0.491	0.531	0.532
286	0.451	0.492	0.457	0.485	0.491	0.562	0.537
285	0.459	0.485	0.449	0.493	0.492	0.553	0.535
284	0.474	0.505	0.476	0.504	0.507	0.567	0.545
283	0.472	0.494	0.463	0.479	0.52	0.582	0.544
282	0.474	0.502	0.466	0.503	0.527	0.572	0.542
281	0.477	0.502	0.488	0.488	0.516	0.559	0.545
280	0.508	0.515	0.489	0.497	0.518	0.596	0.552
279	0.472	0.514	0.468	0.494	0.51	0.577	0.535
278	0.494	0.509	0.491	0.495	0.528	0.567	0.553
277	0.492	0.529	0.487	0.503	0.537	0.571	0.549
276	0.504	0.513	0.472	0.494	0.532	0.591	0.544
275	0.521	0.536	0.495	0.517	0.544	0.565	0.546
274	0.526	0.518	0.505	0.503	0.515	0.556	0.549
273	0.506	0.521	0.49	0.515	0.516	0.581	0.54
272	0.513	0.529	0.494	0.514	0.526	0.594	0.541
271	0.525	0.53	0.488	0.525	0.526	0.589	0.541
270	0.532	0.515	0.504	0.52	0.526	0.561	0.543
269	0.519	0.539	0.485	0.512	0.528	0.553	0.529
268	0.522	0.529	0.485	0.51	0.528	0.567	0.529
267	0.513	0.53	0.498	0.504	0.521	0.561	0.532
266	0.526	0.505	0.473	0.502	0.51	0.582	0.536
265	0.498	0.525	0.492	0.514	0.51	0.583	0.528
264	0.513	0.51	0.488	0.501	0.497	0.585	0.534
263	0.494	0.51	0.476	0.497	0.499	0.554	0.522
262	0.497	0.519	0.475	0.508	0.507	0.546	0.532
261	0.515	0.52	0.464	0.488	0.516	0.546	0.527
260	0.504	0.525	0.465	0.504	0.501	0.558	0.523
259	0.513	0.518	0.482	0.508	0.508	0.564	0.518
258	0.52	0.525	0.48	0.485	0.526	0.589	0.528
257	0.516	0.499	0.477	0.494	0.499	0.576	0.524
256	0.502	0.502	0.472	0.503	0.492	0.561	0.516
255	0.498	0.498	0.468	0.489	0.491	0.548	0.52
254	0.495	0.516	0.472	0.495	0.497	0.561	0.519
253	0.508	0.499	0.451	0.487	0.495	0.545	0.515
252	0.496	0.52	0.462	0.495	0.504	0.557	0.527
251	0.503	0.527	0.463	0.493	0.519	0.577	0.538
250	0.513	0.526	0.464	0.496	0.498	0.565	0.529
249	0.497	0.516	0.48	0.477	0.519	0.584	0.524
248	0.515	0.504	0.465	0.498	0.494	0.588	0.532
247	0.516	0.506	0.476	0.48	0.518	0.596	0.528
246	0.524	0.525	0.465	0.491	0.502	0.581	0.531
245	0.505	0.527	0.483	0.497	0.517	0.561	0.529
244	0.497	0.492	0.477	0.497	0.507	0.564	0.529
243	0.505	0.51	0.468	0.494	0.494	0.589	0.517
242	0.517	0.503	0.488	0.509	0.511	0.596	0.54
241	0.51	0.525	0.485	0.505	0.504	0.58	0.526
240	0.518	0.528	0.462	0.49	0.531	0.592	0.54
239	0.517	0.523	0.479	0.499	0.503	0.576	0.527
238	0.519	0.534	0.481	0.514	0.527	0.604	0.539
237	0.521	0.542	0.473	0.509	0.509	0.593	0.536
236	0.529	0.545	0.472	0.492	0.535	0.6	0.557
235	0.514	0.545	0.499	0.525	0.523	0.616	0.533
234	0.529	0.549	0.497	0.504	0.531	0.584	0.563
233	0.539	0.567	0.511	0.536	0.552	0.622	0.565
232	0.526	0.56	0.477	0.516	0.556	0.641	0.556
231	0.522	0.527	0.468	0.521	0.512	0.597	0.555
230	0.51	0.509	0.477	0.502	0.508	0.59	0.545
229	0.527	0.525	0.467	0.495	0.546	0.625	0.548
228	0.528	0.553	0.482	0.537	0.562	0.601	0.574
227	0.498	0.526	0.468	0.521	0.541	0.624	0.547
226	0.527	0.547	0.482	0.513	0.531	0.595	0.561
225	0.519	0.551	0.501	0.531	0.545	0.652	0.578
224	0.532	0.563	0.509	0.539	0.551	0.636	0.579
223	0.529	0.543	0.484	0.515	0.509	0.603	0.549
222	0.525	0.56	0.5	0.512	0.552	0.621	0.577
221	0.515	0.524	0.499	0.511	0.511	0.644	0.552
220	0.508	0.544	0.503	0.525	0.52	0.646	0.564
219	0.512	0.541	0.5	0.52	0.541	0.601	0.568
218	0.508	0.539	0.503	0.499	0.526	0.61	0.564
217	0.504	0.521	0.485	0.509	0.55	0.625	0.535
216	0.491	0.528	0.488	0.497	0.56	0.629	0.568
215	0.518	0.563	0.486	0.528	0.584	0.634	0.586
214	0.523	0.522	0.513	0.519	0.572	0.615	0.559
213	0.519	0.543	0.473	0.54	0.566	0.657	0.556
212	0.505	0.522	0.492	0.519	0.511	0.612	0.559
211	0.495	0.569	0.49	0.503	0.548	0.706	0.597
210	0.493	0.516	0.478	0.514	0.549	0.607	0.573
209	0.478	0.53	0.454	0.51	0.526	0.631	0.559
208	0.495	0.502	0.456	0.507	0.559	0.62	0.546
207	0.489	0.512	0.497	0.506	0.528	0.704	0.57
206	0.477	0.517	0.455	0.514	0.598	0.702	0.595
205	0.508	0.529	0.445	0.514	0.55	0.633	0.584
204	0.506	0.49	0.487	0.518	0.516	0.693	0.537
203	0.494	0.489	0.499	0.539	0.575	0.605	0.575
202	0.467	0.44	0.455	0.478	0.553	0.632	0.5
201	0.477	0.492	0.496	0.469	0.563	0.62	0.541
200	0.468	0.509	0.458	0.521	0.561	0.738	0.562

## Sheet: Fig.2b
Fig.2b
x axis	y axis
	0 min	2 min	5 min	10 min	15 min	20 min	30 min	40 min	60 min
800	0.012	0.006	0.016	0.016	0.019	0.027	0.021	0.024	0.027
799	0.003	0.01	0.007	0.018	0.021	0.023	0.018	0.018	0.025
798	0.009	0.011	0.013	0.021	0.013	0.022	0.018	0.018	0.033
797	0.014	0.014	0.015	0.025	0.033	0.024	0.023	0.019	0.034
796	0.005	0.019	0.016	0.026	0.023	0.021	0.021	0.022	0.033
795	0.005	0.013	0.018	0.018	0.029	0.02	0.017	0.018	0.026
794	0.01	0.013	0.013	0.014	0.015	0.023	0.018	0.02	0.029
793	0.011	0.015	0.013	0.025	0.024	0.029	0.021	0.026	0.034
792	0.017	0.012	0.025	0.023	0.025	0.03	0.02	0.032	0.037
791	0.013	0.008	0.02	0.015	0.02	0.025	0.017	0.028	0.029
790	0.006	0.009	0.012	0.019	0.022	0.024	0.017	0.022	0.024
789	0.011	0.012	0.014	0.022	0.016	0.026	0.017	0.023	0.029
788	0.005	0.012	0.019	0.019	0.025	0.018	0.016	0.014	0.03
787	0.019	0.022	0.022	0.02	0.026	0.025	0.024	0.026	0.031
786	0.01	0.012	0.013	0.02	0.028	0.023	0.019	0.021	0.027
785	0.009	0.007	0.014	0.019	0.018	0.029	0.017	0.026	0.032
784	0.01	0.012	0.015	0.022	0.023	0.022	0.017	0.022	0.031
783	0.005	0.015	0.02	0.024	0.028	0.021	0.019	0.022	0.03
782	0.011	0.011	0.019	0.025	0.026	0.029	0.021	0.026	0.036
781	0.007	0.013	0.019	0.023	0.025	0.02	0.02	0.026	0.029
780	0.005	0.019	0.018	0.018	0.028	0.028	0.023	0.025	0.032
779	0.008	0.007	0.013	0.025	0.02	0.021	0.015	0.028	0.035
778	0.001	0.003	0.016	0.021	0.022	0.022	0.015	0.019	0.027
777	0.006	0.008	0.015	0.021	0.02	0.027	0.018	0.026	0.024
776	0.008	0.018	0.016	0.021	0.018	0.022	0.018	0.021	0.033
775	0.008	0.01	0.015	0.021	0.02	0.024	0.016	0.023	0.03
774	0.003	0.002	0.014	0.014	0.021	0.019	0.017	0.019	0.029
773	0.011	0.016	0.016	0.019	0.018	0.02	0.019	0.02	0.03
772	0.014	0.014	0.021	0.022	0.024	0.029	0.022	0.027	0.031
771	0.01	0.007	0.015	0.017	0.025	0.022	0.02	0.023	0.025
770	0.011	0.014	0.019	0.013	0.018	0.025	0.016	0.022	0.023
769	0.005	0.013	0.014	0.017	0.017	0.021	0.015	0.022	0.027
768	0.012	0.008	0.013	0.014	0.016	0.029	0.014	0.021	0.03
767	0.008	0.015	0.014	0.021	0.018	0.022	0.013	0.023	0.033
766	0.007	0.007	0.014	0.014	0.018	0.018	0.012	0.022	0.029
765	0.01	0.004	0.012	0.014	0.02	0.023	0.012	0.023	0.032
764	0.006	0.015	0.014	0.017	0.018	0.019	0.016	0.025	0.031
763	0.014	0.013	0.016	0.019	0.028	0.024	0.021	0.029	0.034
762	0.01	0.01	0.013	0.02	0.017	0.025	0.014	0.025	0.031
761	0.01	0.006	0.011	0.023	0.019	0.018	0.016	0.015	0.026
760	0.005	0.008	0.012	0.017	0.016	0.021	0.016	0.013	0.027
759	0.003	0.01	0.01	0.016	0.02	0.019	0.012	0.016	0.029
758	0.005	0.005	0.013	0.019	0.011	0.017	0.013	0.018	0.027
757	0.004	0.013	0.012	0.019	0.016	0.026	0.016	0.02	0.029
756	0.009	0.011	0.017	0.018	0.022	0.029	0.018	0.022	0.034
755	0.002	0.012	0.01	0.014	0.015	0.019	0.014	0.019	0.024
754	0.007	0.008	0.01	0.015	0.018	0.026	0.017	0.023	0.022
753	0.008	0.013	0.013	0.016	0.018	0.026	0.015	0.02	0.027
752	0.008	0.01	0.012	0.015	0.019	0.029	0.017	0.022	0.031
751	0.005	0.009	0.013	0.018	0.015	0.019	0.016	0.018	0.028
750	0.009	0.006	0.01	0.017	0.018	0.017	0.014	0.017	0.025
749	0.014	0.017	0.013	0.027	0.022	0.03	0.023	0.025	0.031
748	0.007	0.009	0.013	0.018	0.015	0.023	0.018	0.016	0.029
747	0.007	0.009	0.011	0.021	0.013	0.019	0.016	0.017	0.026
746	0.011	0.01	0.013	0.017	0.02	0.024	0.014	0.021	0.028
745	0.006	0.01	0.015	0.015	0.019	0.027	0.014	0.016	0.025
744	0.007	0.009	0.008	0.016	0.014	0.019	0.014	0.015	0.022
743	0.011	0.013	0.016	0.024	0.015	0.024	0.018	0.025	0.032
742	0.01	0.009	0.011	0.022	0.016	0.024	0.015	0.021	0.03
741	0.007	0.006	0.011	0.02	0.016	0.023	0.014	0.017	0.024
740	0.009	0.011	0.013	0.016	0.018	0.02	0.015	0.02	0.028
739	0.013	0.013	0.014	0.019	0.02	0.024	0.019	0.02	0.031
738	0.007	0.008	0.01	0.019	0.018	0.024	0.014	0.016	0.021
737	0.008	0.013	0.016	0.017	0.018	0.021	0.019	0.024	0.031
736	0.008	0.011	0.012	0.014	0.017	0.025	0.014	0.017	0.029
735	0.012	0.009	0.015	0.022	0.016	0.02	0.017	0.022	0.026
734	0.007	0.007	0.012	0.017	0.015	0.024	0.015	0.019	0.03
733	0.008	0.013	0.013	0.018	0.014	0.021	0.017	0.02	0.03
732	0.007	0.013	0.014	0.021	0.02	0.026	0.015	0.018	0.028
731	0.008	0.011	0.012	0.024	0.016	0.026	0.016	0.021	0.03
730	0.006	0.008	0.012	0.017	0.016	0.021	0.014	0.016	0.024
729	0.008	0.009	0.008	0.019	0.016	0.023	0.017	0.02	0.027
728	0.01	0.009	0.01	0.017	0.018	0.022	0.017	0.019	0.023
727	0.01	0.011	0.01	0.021	0.019	0.021	0.017	0.022	0.03
726	0.007	0.007	0.01	0.014	0.017	0.024	0.014	0.018	0.025
725	0.009	0.008	0.012	0.021	0.018	0.026	0.018	0.021	0.029
724	0.008	0.012	0.013	0.016	0.018	0.019	0.015	0.019	0.028
723	0.009	0.014	0.016	0.021	0.016	0.026	0.018	0.02	0.028
722	0.006	0.007	0.008	0.015	0.01	0.019	0.014	0.02	0.027
721	0.007	0.005	0.012	0.017	0.016	0.017	0.012	0.016	0.022
720	0.006	0.008	0.014	0.019	0.011	0.023	0.012	0.016	0.025
719	0.01	0.012	0.014	0.019	0.016	0.025	0.018	0.023	0.025
718	0.009	0.013	0.017	0.022	0.016	0.023	0.019	0.022	0.027
717	0.01	0.012	0.015	0.021	0.015	0.025	0.016	0.019	0.025
716	0.006	0.01	0.014	0.02	0.015	0.023	0.018	0.022	0.024
715	0.007	0.006	0.013	0.017	0.014	0.023	0.015	0.018	0.03
714	0.007	0.009	0.015	0.018	0.016	0.025	0.017	0.018	0.025
713	0.009	0.01	0.013	0.016	0.018	0.019	0.014	0.02	0.026
712	0.009	0.009	0.012	0.018	0.019	0.026	0.017	0.021	0.032
711	0.007	0.009	0.011	0.016	0.017	0.02	0.012	0.018	0.028
710	0.01	0.009	0.011	0.019	0.013	0.02	0.014	0.018	0.024
709	0.01	0.009	0.011	0.02	0.015	0.024	0.016	0.018	0.026
708	0.008	0.009	0.011	0.017	0.01	0.021	0.015	0.018	0.027
707	0.009	0.011	0.017	0.022	0.016	0.024	0.018	0.02	0.03
706	0.005	0.011	0.011	0.02	0.013	0.025	0.014	0.021	0.024
705	0.005	0.009	0.011	0.021	0.014	0.02	0.016	0.018	0.027
704	0.008	0.01	0.011	0.02	0.013	0.022	0.013	0.019	0.026
703	0.011	0.012	0.016	0.021	0.017	0.023	0.015	0.023	0.027
702	0.01	0.012	0.014	0.02	0.015	0.023	0.016	0.02	0.027
701	0.007	0.009	0.011	0.016	0.013	0.023	0.014	0.017	0.024
700	0.007	0.011	0.014	0.018	0.014	0.023	0.017	0.02	0.027
699	0.006	0.012	0.012	0.018	0.013	0.024	0.016	0.019	0.026
698	0.012	0.013	0.016	0.019	0.019	0.023	0.019	0.023	0.029
697	0.01	0.011	0.01	0.018	0.014	0.025	0.015	0.019	0.025
696	0.007	0.01	0.012	0.018	0.014	0.019	0.015	0.018	0.024
695	0.007	0.011	0.009	0.02	0.017	0.022	0.014	0.017	0.024
694	0.008	0.009	0.012	0.019	0.016	0.019	0.014	0.017	0.025
693	0.009	0.01	0.013	0.018	0.016	0.025	0.017	0.019	0.028
692	0.006	0.01	0.015	0.017	0.018	0.02	0.016	0.019	0.029
691	0.008	0.01	0.012	0.017	0.017	0.023	0.017	0.021	0.028
690	0.009	0.007	0.014	0.017	0.017	0.023	0.014	0.019	0.026
689	0.006	0.008	0.009	0.018	0.017	0.023	0.013	0.018	0.024
688	0.008	0.008	0.012	0.018	0.017	0.021	0.013	0.019	0.028
687	0.007	0.006	0.011	0.017	0.017	0.024	0.013	0.017	0.027
686	0.006	0.009	0.013	0.019	0.018	0.019	0.016	0.02	0.026
685	0.01	0.011	0.014	0.02	0.018	0.024	0.015	0.02	0.026
684	0.008	0.011	0.012	0.019	0.016	0.022	0.016	0.02	0.029
683	0.007	0.011	0.013	0.018	0.016	0.024	0.015	0.017	0.029
682	0.01	0.01	0.015	0.02	0.014	0.023	0.015	0.022	0.028
681	0.006	0.009	0.01	0.019	0.013	0.025	0.015	0.021	0.027
680	0.009	0.008	0.012	0.016	0.014	0.023	0.016	0.019	0.028
679	0.007	0.01	0.013	0.017	0.016	0.023	0.014	0.017	0.029
678	0.01	0.011	0.011	0.02	0.015	0.024	0.014	0.019	0.028
677	0.009	0.009	0.013	0.019	0.017	0.023	0.016	0.02	0.027
676	0.008	0.007	0.012	0.017	0.013	0.02	0.015	0.019	0.027
675	0.008	0.011	0.014	0.019	0.017	0.021	0.017	0.022	0.03
674	0.009	0.011	0.012	0.019	0.015	0.022	0.016	0.021	0.029
673	0.009	0.011	0.011	0.018	0.017	0.023	0.015	0.022	0.029
672	0.009	0.008	0.01	0.019	0.018	0.025	0.016	0.022	0.027
671	0.011	0.013	0.014	0.022	0.019	0.023	0.017	0.022	0.029
670	0.009	0.011	0.014	0.02	0.019	0.024	0.018	0.021	0.029
669	0.008	0.008	0.014	0.02	0.017	0.024	0.018	0.019	0.029
668	0.01	0.01	0.014	0.021	0.019	0.025	0.018	0.021	0.031
667	0.007	0.009	0.01	0.017	0.012	0.024	0.013	0.018	0.028
666	0.01	0.009	0.011	0.018	0.015	0.022	0.017	0.022	0.028
665	0.006	0.007	0.01	0.018	0.012	0.022	0.014	0.021	0.026
664	0.012	0.012	0.015	0.021	0.015	0.025	0.017	0.023	0.029
663	0.009	0.011	0.013	0.019	0.013	0.025	0.016	0.019	0.027
662	0.009	0.008	0.011	0.021	0.019	0.022	0.016	0.02	0.03
661	0.008	0.01	0.013	0.018	0.017	0.021	0.017	0.021	0.031
660	0.008	0.009	0.014	0.019	0.016	0.024	0.016	0.021	0.029
659	0.009	0.01	0.012	0.02	0.014	0.021	0.016	0.021	0.03
658	0.009	0.011	0.013	0.019	0.015	0.022	0.017	0.022	0.029
657	0.01	0.009	0.012	0.019	0.016	0.024	0.017	0.022	0.027
656	0.011	0.01	0.013	0.02	0.019	0.026	0.018	0.021	0.029
655	0.008	0.011	0.014	0.019	0.018	0.024	0.015	0.02	0.029
654	0.011	0.01	0.016	0.019	0.018	0.026	0.018	0.022	0.032
653	0.011	0.01	0.014	0.022	0.016	0.024	0.018	0.021	0.03
652	0.009	0.011	0.013	0.019	0.016	0.025	0.019	0.023	0.031
651	0.01	0.012	0.011	0.019	0.014	0.025	0.016	0.022	0.03
650	0.01	0.012	0.015	0.021	0.019	0.025	0.018	0.022	0.033
649	0.01	0.012	0.015	0.02	0.019	0.024	0.017	0.024	0.033
648	0.008	0.012	0.012	0.021	0.016	0.023	0.017	0.022	0.032
647	0.008	0.008	0.012	0.017	0.015	0.021	0.016	0.019	0.029
646	0.007	0.01	0.013	0.018	0.015	0.022	0.018	0.02	0.03
645	0.012	0.013	0.016	0.022	0.021	0.025	0.021	0.023	0.031
644	0.009	0.009	0.011	0.021	0.016	0.023	0.018	0.023	0.028
643	0.009	0.009	0.014	0.019	0.018	0.024	0.018	0.022	0.03
642	0.011	0.012	0.013	0.021	0.017	0.023	0.018	0.025	0.032
641	0.008	0.013	0.015	0.021	0.02	0.023	0.017	0.022	0.035
640	0.009	0.01	0.011	0.018	0.016	0.022	0.017	0.021	0.032
639	0.008	0.011	0.014	0.019	0.016	0.022	0.017	0.02	0.031
638	0.008	0.012	0.014	0.021	0.017	0.024	0.018	0.024	0.031
637	0.011	0.011	0.014	0.02	0.019	0.024	0.019	0.024	0.034
636	0.009	0.012	0.015	0.021	0.016	0.024	0.018	0.023	0.035
635	0.009	0.01	0.014	0.02	0.017	0.025	0.019	0.023	0.032
634	0.009	0.009	0.013	0.019	0.018	0.022	0.017	0.022	0.029
633	0.011	0.013	0.015	0.022	0.019	0.026	0.022	0.025	0.032
632	0.011	0.011	0.013	0.02	0.02	0.024	0.021	0.023	0.034
631	0.01	0.009	0.014	0.021	0.016	0.025	0.018	0.022	0.033
630	0.012	0.013	0.014	0.021	0.017	0.027	0.02	0.026	0.034
629	0.011	0.011	0.015	0.021	0.018	0.027	0.021	0.027	0.034
628	0.013	0.013	0.018	0.023	0.022	0.026	0.022	0.027	0.038
627	0.01	0.013	0.013	0.02	0.019	0.025	0.02	0.024	0.035
626	0.009	0.011	0.016	0.02	0.018	0.026	0.021	0.024	0.034
625	0.009	0.014	0.016	0.022	0.018	0.027	0.023	0.024	0.036
624	0.011	0.014	0.015	0.021	0.018	0.027	0.023	0.028	0.038
623	0.011	0.012	0.014	0.022	0.019	0.025	0.022	0.028	0.035
622	0.011	0.012	0.015	0.021	0.017	0.026	0.02	0.026	0.033
621	0.014	0.012	0.015	0.023	0.02	0.03	0.023	0.028	0.039
620	0.011	0.014	0.014	0.024	0.02	0.027	0.022	0.026	0.036
619	0.009	0.011	0.016	0.021	0.017	0.028	0.022	0.026	0.033
618	0.01	0.014	0.016	0.022	0.02	0.027	0.024	0.028	0.038
617	0.012	0.011	0.015	0.022	0.019	0.026	0.023	0.027	0.034
616	0.014	0.016	0.018	0.022	0.019	0.028	0.023	0.03	0.042
615	0.01	0.012	0.017	0.02	0.02	0.027	0.021	0.029	0.036
614	0.011	0.016	0.016	0.023	0.02	0.027	0.023	0.03	0.04
613	0.01	0.014	0.015	0.022	0.019	0.028	0.023	0.029	0.037
612	0.01	0.012	0.016	0.021	0.019	0.028	0.024	0.029	0.037
611	0.013	0.015	0.018	0.023	0.023	0.029	0.026	0.03	0.039
610	0.012	0.014	0.016	0.023	0.021	0.03	0.026	0.028	0.041
609	0.012	0.011	0.015	0.025	0.024	0.027	0.026	0.029	0.036
608	0.013	0.015	0.017	0.026	0.024	0.028	0.027	0.031	0.042
607	0.013	0.014	0.018	0.024	0.023	0.029	0.027	0.032	0.039
606	0.013	0.014	0.016	0.021	0.021	0.029	0.024	0.03	0.041
605	0.01	0.013	0.015	0.023	0.021	0.027	0.022	0.03	0.04
604	0.013	0.017	0.02	0.023	0.022	0.031	0.026	0.032	0.042
603	0.012	0.016	0.019	0.023	0.022	0.032	0.03	0.032	0.043
602	0.013	0.015	0.018	0.023	0.024	0.032	0.028	0.033	0.044
601	0.01	0.014	0.016	0.022	0.022	0.028	0.027	0.03	0.043
600	0.014	0.015	0.018	0.022	0.023	0.031	0.028	0.033	0.043
599	0.015	0.014	0.02	0.025	0.023	0.031	0.028	0.034	0.042
598	0.014	0.014	0.017	0.024	0.023	0.03	0.029	0.034	0.045
597	0.014	0.015	0.016	0.023	0.025	0.031	0.03	0.033	0.042
596	0.015	0.016	0.017	0.024	0.025	0.033	0.03	0.034	0.046
595	0.013	0.016	0.019	0.025	0.022	0.031	0.029	0.034	0.043
594	0.013	0.017	0.021	0.024	0.025	0.031	0.028	0.036	0.047
593	0.013	0.016	0.018	0.026	0.025	0.031	0.029	0.036	0.046
592	0.014	0.019	0.019	0.029	0.029	0.032	0.033	0.039	0.049
591	0.013	0.016	0.02	0.028	0.024	0.031	0.032	0.037	0.049
590	0.013	0.017	0.02	0.027	0.026	0.033	0.033	0.036	0.046
589	0.014	0.017	0.019	0.028	0.025	0.032	0.034	0.037	0.052
588	0.015	0.016	0.021	0.026	0.023	0.032	0.032	0.039	0.048
587	0.015	0.018	0.021	0.025	0.028	0.035	0.031	0.038	0.05
586	0.016	0.017	0.019	0.027	0.028	0.035	0.033	0.04	0.051
585	0.015	0.017	0.019	0.027	0.024	0.032	0.035	0.039	0.051
584	0.015	0.018	0.019	0.026	0.028	0.032	0.035	0.039	0.048
583	0.016	0.019	0.021	0.028	0.031	0.034	0.036	0.041	0.055
582	0.015	0.019	0.021	0.03	0.027	0.035	0.035	0.041	0.052
581	0.018	0.02	0.022	0.03	0.03	0.038	0.039	0.042	0.057
580	0.014	0.02	0.023	0.029	0.027	0.037	0.036	0.043	0.054
579	0.017	0.018	0.022	0.03	0.026	0.037	0.038	0.045	0.052
578	0.015	0.017	0.023	0.027	0.029	0.038	0.036	0.042	0.056
577	0.015	0.018	0.022	0.03	0.026	0.036	0.036	0.043	0.054
576	0.017	0.022	0.024	0.03	0.031	0.036	0.04	0.043	0.059
575	0.019	0.023	0.024	0.034	0.033	0.039	0.041	0.048	0.06
574	0.019	0.022	0.023	0.027	0.029	0.037	0.039	0.043	0.056
573	0.019	0.018	0.024	0.033	0.033	0.038	0.039	0.045	0.058
572	0.02	0.021	0.025	0.032	0.03	0.038	0.041	0.046	0.056
571	0.019	0.023	0.026	0.033	0.033	0.041	0.042	0.048	0.059
570	0.018	0.022	0.023	0.033	0.033	0.039	0.041	0.047	0.057
569	0.02	0.021	0.025	0.031	0.034	0.042	0.042	0.048	0.063
568	0.021	0.022	0.027	0.033	0.03	0.04	0.043	0.049	0.058
567	0.022	0.024	0.025	0.036	0.036	0.042	0.043	0.049	0.062
566	0.024	0.024	0.026	0.034	0.035	0.044	0.045	0.052	0.063
565	0.021	0.023	0.028	0.033	0.035	0.043	0.045	0.051	0.061
564	0.021	0.025	0.028	0.036	0.036	0.043	0.045	0.051	0.064
563	0.025	0.026	0.031	0.037	0.036	0.042	0.049	0.054	0.065
562	0.026	0.028	0.029	0.037	0.039	0.043	0.046	0.051	0.066
561	0.027	0.028	0.031	0.039	0.041	0.045	0.048	0.055	0.063
560	0.024	0.026	0.03	0.038	0.038	0.043	0.047	0.054	0.068
559	0.022	0.027	0.03	0.037	0.037	0.043	0.046	0.051	0.063
558	0.024	0.027	0.031	0.036	0.041	0.046	0.047	0.055	0.066
557	0.028	0.03	0.035	0.041	0.042	0.046	0.051	0.059	0.071
556	0.028	0.03	0.033	0.04	0.04	0.049	0.051	0.056	0.067
555	0.027	0.03	0.032	0.04	0.041	0.048	0.051	0.057	0.071
554	0.027	0.031	0.032	0.041	0.041	0.049	0.053	0.06	0.069
553	0.029	0.03	0.033	0.039	0.043	0.05	0.053	0.059	0.073
552	0.029	0.03	0.032	0.041	0.044	0.047	0.052	0.057	0.071
551	0.03	0.03	0.034	0.042	0.045	0.051	0.053	0.06	0.072
550	0.028	0.032	0.034	0.045	0.046	0.052	0.054	0.064	0.076
549	0.027	0.031	0.032	0.042	0.044	0.052	0.057	0.063	0.075
548	0.029	0.032	0.035	0.044	0.048	0.054	0.059	0.062	0.076
547	0.03	0.033	0.033	0.046	0.046	0.052	0.058	0.062	0.078
546	0.029	0.03	0.033	0.041	0.047	0.051	0.058	0.063	0.076
545	0.03	0.033	0.034	0.043	0.047	0.051	0.054	0.064	0.075
544	0.028	0.033	0.035	0.043	0.047	0.054	0.059	0.065	0.078
543	0.031	0.033	0.037	0.044	0.045	0.052	0.059	0.066	0.082
542	0.029	0.031	0.036	0.048	0.048	0.055	0.061	0.067	0.083
541	0.028	0.032	0.034	0.045	0.047	0.054	0.059	0.066	0.081
540	0.031	0.03	0.034	0.045	0.047	0.055	0.062	0.067	0.079
539	0.029	0.031	0.034	0.044	0.047	0.053	0.06	0.066	0.079
538	0.03	0.032	0.034	0.043	0.046	0.055	0.058	0.067	0.078
537	0.028	0.033	0.036	0.046	0.047	0.054	0.063	0.07	0.08
536	0.029	0.034	0.034	0.044	0.05	0.056	0.063	0.067	0.082
535	0.027	0.034	0.035	0.045	0.048	0.054	0.062	0.071	0.082
534	0.029	0.033	0.034	0.046	0.05	0.058	0.061	0.071	0.085
533	0.028	0.034	0.034	0.046	0.049	0.057	0.063	0.072	0.086
532	0.032	0.034	0.035	0.049	0.051	0.06	0.068	0.075	0.085
531	0.031	0.037	0.038	0.049	0.054	0.063	0.067	0.076	0.088
530	0.029	0.036	0.036	0.048	0.05	0.061	0.067	0.076	0.089
529	0.03	0.035	0.036	0.051	0.053	0.06	0.069	0.077	0.087
528	0.029	0.036	0.039	0.05	0.053	0.06	0.07	0.077	0.089
527	0.032	0.037	0.04	0.049	0.054	0.063	0.07	0.08	0.091
526	0.03	0.036	0.039	0.047	0.053	0.061	0.071	0.075	0.092
525	0.031	0.036	0.041	0.049	0.054	0.063	0.072	0.076	0.093
524	0.034	0.036	0.041	0.049	0.055	0.061	0.074	0.079	0.097
523	0.033	0.038	0.041	0.046	0.054	0.063	0.072	0.08	0.098
522	0.032	0.036	0.042	0.051	0.053	0.061	0.073	0.082	0.098
521	0.034	0.035	0.039	0.051	0.054	0.064	0.074	0.081	0.094
520	0.031	0.038	0.04	0.054	0.058	0.064	0.075	0.083	0.096
519	0.034	0.038	0.043	0.053	0.055	0.064	0.075	0.084	0.095
518	0.037	0.041	0.043	0.056	0.058	0.067	0.079	0.087	0.1
517	0.032	0.039	0.042	0.052	0.055	0.065	0.079	0.084	0.098
516	0.033	0.039	0.041	0.05	0.059	0.067	0.077	0.085	0.1
515	0.035	0.036	0.042	0.049	0.061	0.065	0.078	0.086	0.102
514	0.036	0.039	0.044	0.053	0.059	0.066	0.08	0.087	0.1
513	0.036	0.039	0.041	0.055	0.061	0.067	0.081	0.088	0.104
512	0.035	0.039	0.043	0.056	0.061	0.067	0.079	0.087	0.103
511	0.035	0.04	0.047	0.056	0.061	0.07	0.084	0.09	0.102
510	0.036	0.037	0.045	0.051	0.059	0.069	0.08	0.089	0.103
509	0.037	0.041	0.047	0.053	0.06	0.068	0.082	0.091	0.102
508	0.035	0.042	0.048	0.055	0.062	0.07	0.083	0.092	0.103
507	0.037	0.042	0.046	0.058	0.064	0.072	0.085	0.094	0.105
506	0.035	0.043	0.045	0.058	0.064	0.074	0.084	0.091	0.104
505	0.038	0.042	0.048	0.055	0.064	0.074	0.084	0.093	0.108
504	0.038	0.042	0.045	0.055	0.061	0.074	0.085	0.094	0.106
503	0.038	0.041	0.048	0.059	0.065	0.074	0.087	0.093	0.11
502	0.036	0.043	0.048	0.057	0.064	0.075	0.086	0.096	0.111
501	0.037	0.045	0.048	0.054	0.068	0.074	0.088	0.098	0.112
500	0.036	0.041	0.049	0.058	0.063	0.074	0.086	0.094	0.11
499	0.038	0.041	0.046	0.056	0.067	0.074	0.087	0.095	0.109
498	0.038	0.04	0.045	0.058	0.065	0.074	0.087	0.097	0.111
497	0.037	0.04	0.05	0.061	0.068	0.078	0.092	0.096	0.115
496	0.035	0.04	0.049	0.057	0.066	0.075	0.088	0.095	0.113
495	0.04	0.044	0.049	0.057	0.065	0.075	0.094	0.099	0.114
494	0.035	0.043	0.046	0.056	0.065	0.075	0.089	0.101	0.112
493	0.036	0.044	0.05	0.056	0.067	0.074	0.092	0.101	0.114
492	0.039	0.044	0.049	0.06	0.066	0.075	0.089	0.1	0.114
491	0.039	0.043	0.047	0.058	0.069	0.077	0.091	0.102	0.118
490	0.037	0.046	0.051	0.062	0.067	0.08	0.093	0.1	0.12
489	0.04	0.043	0.051	0.061	0.073	0.08	0.093	0.104	0.119
488	0.042	0.047	0.051	0.064	0.072	0.079	0.096	0.108	0.124
487	0.038	0.043	0.049	0.06	0.072	0.081	0.095	0.105	0.12
486	0.039	0.045	0.053	0.058	0.068	0.081	0.097	0.104	0.121
485	0.039	0.044	0.054	0.065	0.073	0.081	0.098	0.108	0.122
484	0.042	0.044	0.051	0.064	0.073	0.083	0.1	0.108	0.121
483	0.041	0.048	0.056	0.064	0.077	0.084	0.097	0.11	0.124
482	0.042	0.048	0.051	0.066	0.076	0.081	0.1	0.107	0.121
481	0.037	0.046	0.05	0.063	0.07	0.081	0.096	0.105	0.123
480	0.043	0.047	0.052	0.063	0.074	0.084	0.102	0.11	0.124
479	0.038	0.048	0.053	0.063	0.071	0.086	0.101	0.109	0.127
478	0.041	0.046	0.054	0.066	0.075	0.083	0.1	0.108	0.127
477	0.041	0.047	0.053	0.064	0.075	0.082	0.101	0.111	0.127
476	0.044	0.049	0.058	0.068	0.08	0.086	0.104	0.112	0.128
475	0.042	0.047	0.054	0.07	0.08	0.085	0.105	0.114	0.126
474	0.039	0.045	0.056	0.064	0.077	0.087	0.099	0.111	0.124
473	0.045	0.048	0.056	0.066	0.08	0.087	0.106	0.112	0.126
472	0.041	0.05	0.058	0.064	0.08	0.088	0.102	0.112	0.128
471	0.044	0.048	0.059	0.07	0.082	0.091	0.108	0.116	0.133
470	0.048	0.055	0.062	0.071	0.081	0.092	0.11	0.116	0.138
469	0.042	0.049	0.056	0.067	0.08	0.089	0.105	0.113	0.125
468	0.044	0.049	0.056	0.068	0.077	0.086	0.105	0.113	0.129
467	0.047	0.053	0.06	0.07	0.081	0.087	0.104	0.117	0.126
466	0.045	0.054	0.057	0.07	0.082	0.086	0.108	0.116	0.129
465	0.046	0.05	0.06	0.068	0.078	0.091	0.105	0.115	0.127
464	0.048	0.051	0.059	0.07	0.087	0.09	0.108	0.117	0.132
463	0.047	0.054	0.06	0.067	0.084	0.093	0.108	0.114	0.132
462	0.045	0.052	0.061	0.074	0.085	0.089	0.106	0.118	0.134
461	0.046	0.052	0.061	0.071	0.079	0.09	0.106	0.113	0.132
460	0.045	0.053	0.059	0.071	0.08	0.086	0.104	0.113	0.131
459	0.046	0.051	0.06	0.072	0.083	0.087	0.103	0.113	0.129
458	0.047	0.054	0.063	0.073	0.082	0.088	0.106	0.113	0.133
457	0.048	0.056	0.061	0.074	0.086	0.091	0.106	0.114	0.132
456	0.047	0.055	0.061	0.077	0.089	0.092	0.11	0.119	0.135
455	0.046	0.053	0.064	0.071	0.083	0.087	0.107	0.115	0.127
454	0.051	0.057	0.061	0.076	0.087	0.096	0.109	0.123	0.129
453	0.048	0.055	0.062	0.069	0.079	0.085	0.107	0.113	0.128
452	0.051	0.056	0.065	0.074	0.089	0.091	0.108	0.117	0.134
451	0.047	0.056	0.06	0.071	0.087	0.091	0.107	0.115	0.128
450	0.044	0.059	0.063	0.071	0.085	0.09	0.107	0.113	0.128
449	0.048	0.057	0.067	0.075	0.087	0.09	0.109	0.118	0.138
448	0.052	0.057	0.063	0.073	0.083	0.093	0.107	0.118	0.136
447	0.051	0.058	0.061	0.073	0.087	0.089	0.106	0.119	0.131
446	0.051	0.055	0.066	0.073	0.088	0.091	0.106	0.119	0.136
445	0.053	0.064	0.072	0.078	0.094	0.094	0.113	0.124	0.14
444	0.054	0.066	0.072	0.083	0.096	0.1	0.112	0.126	0.14
443	0.052	0.062	0.064	0.077	0.09	0.095	0.112	0.122	0.136
442	0.057	0.065	0.068	0.084	0.095	0.095	0.114	0.125	0.142
441	0.058	0.062	0.07	0.084	0.093	0.099	0.116	0.125	0.142
440	0.06	0.065	0.072	0.08	0.095	0.095	0.112	0.124	0.139
439	0.06	0.062	0.073	0.081	0.097	0.099	0.118	0.127	0.145
438	0.063	0.07	0.076	0.084	0.101	0.099	0.119	0.13	0.149
437	0.062	0.066	0.076	0.085	0.095	0.103	0.119	0.127	0.142
436	0.064	0.07	0.076	0.09	0.1	0.103	0.12	0.133	0.152
435	0.064	0.071	0.077	0.09	0.101	0.102	0.121	0.131	0.144
434	0.059	0.072	0.078	0.088	0.097	0.101	0.121	0.127	0.15
433	0.061	0.073	0.079	0.088	0.101	0.106	0.122	0.129	0.145
432	0.061	0.073	0.079	0.089	0.106	0.103	0.125	0.132	0.146
431	0.065	0.075	0.079	0.093	0.103	0.103	0.126	0.132	0.153
430	0.064	0.077	0.085	0.096	0.11	0.11	0.128	0.139	0.154
429	0.067	0.077	0.081	0.093	0.108	0.109	0.129	0.138	0.151
428	0.072	0.082	0.084	0.094	0.109	0.108	0.127	0.136	0.158
427	0.07	0.082	0.089	0.1	0.116	0.117	0.133	0.141	0.156
426	0.078	0.087	0.088	0.102	0.11	0.113	0.131	0.14	0.156
425	0.077	0.089	0.094	0.105	0.118	0.115	0.133	0.144	0.161
424	0.083	0.091	0.096	0.103	0.117	0.118	0.136	0.145	0.167
423	0.085	0.096	0.1	0.11	0.127	0.116	0.139	0.147	0.166
422	0.092	0.1	0.102	0.114	0.131	0.128	0.144	0.15	0.176
421	0.098	0.104	0.108	0.115	0.134	0.13	0.144	0.155	0.171
420	0.1	0.106	0.113	0.124	0.135	0.127	0.148	0.158	0.177
419	0.107	0.117	0.118	0.127	0.143	0.136	0.152	0.159	0.179
418	0.119	0.122	0.127	0.139	0.156	0.137	0.155	0.164	0.188
417	0.123	0.131	0.133	0.139	0.153	0.146	0.159	0.17	0.183
416	0.125	0.136	0.134	0.145	0.165	0.147	0.163	0.172	0.189
415	0.135	0.14	0.146	0.153	0.165	0.152	0.166	0.179	0.203
414	0.137	0.147	0.142	0.154	0.164	0.159	0.164	0.184	0.197
413	0.141	0.155	0.144	0.159	0.18	0.156	0.175	0.181	0.195
412	0.15	0.148	0.151	0.154	0.174	0.162	0.176	0.184	0.206
411	0.151	0.152	0.155	0.16	0.175	0.161	0.172	0.189	0.207
410	0.159	0.161	0.16	0.172	0.183	0.16	0.172	0.186	0.197
409	0.168	0.172	0.166	0.177	0.196	0.17	0.18	0.19	0.209
408	0.175	0.178	0.168	0.183	0.199	0.178	0.183	0.194	0.215
407	0.18	0.186	0.176	0.186	0.196	0.171	0.185	0.196	0.209
406	0.192	0.191	0.182	0.194	0.208	0.184	0.19	0.206	0.223
405	0.209	0.21	0.197	0.211	0.235	0.199	0.205	0.218	0.224
404	0.203	0.21	0.209	0.212	0.234	0.198	0.207	0.218	0.233
403	0.221	0.215	0.21	0.224	0.241	0.205	0.214	0.228	0.235
402	0.23	0.225	0.225	0.236	0.261	0.207	0.222	0.23	0.237
401	0.226	0.238	0.232	0.238	0.262	0.216	0.222	0.234	0.243
400	0.236	0.243	0.234	0.243	0.26	0.226	0.226	0.237	0.24
399	0.246	0.255	0.256	0.265	0.274	0.231	0.231	0.25	0.265
398	0.247	0.257	0.248	0.255	0.283	0.228	0.234	0.242	0.248
397	0.244	0.257	0.245	0.253	0.279	0.226	0.239	0.249	0.256
396	0.268	0.268	0.263	0.274	0.309	0.236	0.248	0.256	0.266
395	0.255	0.263	0.247	0.26	0.286	0.233	0.241	0.256	0.25
394	0.259	0.263	0.256	0.263	0.297	0.233	0.239	0.255	0.261
393	0.265	0.28	0.275	0.274	0.313	0.238	0.254	0.255	0.271
392	0.262	0.269	0.268	0.267	0.298	0.241	0.246	0.265	0.258
391	0.252	0.266	0.261	0.268	0.286	0.234	0.242	0.257	0.261
390	0.257	0.267	0.258	0.269	0.303	0.237	0.243	0.26	0.268
389	0.262	0.275	0.267	0.272	0.308	0.245	0.252	0.265	0.261
388	0.266	0.27	0.254	0.279	0.304	0.238	0.241	0.261	0.261
387	0.258	0.268	0.257	0.271	0.29	0.237	0.245	0.251	0.264
386	0.252	0.261	0.249	0.262	0.293	0.232	0.242	0.256	0.256
385	0.251	0.254	0.254	0.266	0.29	0.232	0.24	0.252	0.255
384	0.25	0.256	0.253	0.266	0.294	0.233	0.244	0.253	0.258
383	0.258	0.252	0.256	0.269	0.284	0.232	0.239	0.244	0.255
382	0.253	0.251	0.25	0.261	0.285	0.231	0.233	0.245	0.249
381	0.248	0.258	0.254	0.264	0.298	0.243	0.248	0.259	0.265
380	0.256	0.271	0.266	0.263	0.302	0.249	0.251	0.269	0.269
379	0.251	0.255	0.255	0.253	0.292	0.24	0.235	0.252	0.258
378	0.252	0.255	0.252	0.272	0.285	0.235	0.246	0.259	0.261
377	0.255	0.259	0.258	0.264	0.291	0.239	0.243	0.254	0.262
376	0.259	0.259	0.259	0.267	0.299	0.234	0.247	0.255	0.262
375	0.256	0.27	0.25	0.275	0.309	0.244	0.251	0.251	0.269
374	0.251	0.266	0.26	0.259	0.307	0.245	0.25	0.257	0.26
373	0.26	0.265	0.254	0.265	0.297	0.233	0.252	0.262	0.257
372	0.263	0.269	0.257	0.269	0.309	0.234	0.249	0.252	0.258
371	0.251	0.259	0.272	0.28	0.316	0.249	0.249	0.267	0.271
370	0.266	0.265	0.262	0.273	0.301	0.245	0.251	0.257	0.27
369	0.259	0.266	0.257	0.265	0.293	0.236	0.246	0.253	0.265
368	0.251	0.269	0.271	0.269	0.311	0.251	0.253	0.26	0.257
367	0.255	0.251	0.255	0.263	0.298	0.229	0.246	0.25	0.254
366	0.26	0.26	0.262	0.262	0.301	0.244	0.248	0.261	0.27
365	0.253	0.267	0.258	0.266	0.304	0.23	0.25	0.265	0.264
364	0.25	0.259	0.25	0.256	0.296	0.241	0.241	0.257	0.248
363	0.243	0.257	0.258	0.259	0.289	0.236	0.245	0.257	0.258
362	0.246	0.255	0.254	0.257	0.297	0.245	0.258	0.252	0.274
361	0.237	0.251	0.259	0.267	0.305	0.242	0.257	0.273	0.267
360	0.25	0.257	0.251	0.268	0.292	0.254	0.25	0.261	0.264
359	0.242	0.248	0.251	0.259	0.281	0.236	0.246	0.263	0.263
358	0.252	0.257	0.263	0.268	0.303	0.252	0.261	0.276	0.273
357	0.256	0.265	0.255	0.26	0.299	0.237	0.254	0.268	0.267
356	0.247	0.256	0.251	0.258	0.29	0.246	0.246	0.249	0.256
355	0.253	0.264	0.258	0.27	0.298	0.242	0.254	0.255	0.267
354	0.255	0.265	0.256	0.275	0.285	0.251	0.252	0.268	0.265
353	0.238	0.252	0.255	0.263	0.288	0.236	0.25	0.264	0.257
352	0.247	0.256	0.263	0.262	0.3	0.243	0.26	0.272	0.268
351	0.248	0.258	0.253	0.26	0.296	0.247	0.267	0.262	0.264
350	0.234	0.245	0.25	0.256	0.275	0.232	0.249	0.258	0.262
349	0.239	0.253	0.257	0.268	0.302	0.249	0.254	0.257	0.266
348	0.235	0.241	0.248	0.265	0.285	0.238	0.247	0.256	0.261
347	0.234	0.243	0.253	0.259	0.29	0.237	0.243	0.263	0.27
346	0.242	0.25	0.25	0.262	0.29	0.246	0.259	0.265	0.268
345	0.233	0.243	0.249	0.25	0.289	0.238	0.245	0.256	0.268
344	0.232	0.242	0.243	0.254	0.28	0.241	0.254	0.26	0.266
343	0.228	0.238	0.238	0.256	0.282	0.23	0.246	0.248	0.264
342	0.23	0.239	0.248	0.261	0.283	0.241	0.248	0.262	0.26
341	0.226	0.248	0.234	0.249	0.274	0.23	0.236	0.248	0.258
340	0.236	0.253	0.253	0.259	0.283	0.238	0.25	0.269	0.26
339	0.235	0.242	0.235	0.242	0.279	0.237	0.242	0.248	0.257
338	0.242	0.244	0.25	0.251	0.295	0.24	0.259	0.272	0.267
337	0.236	0.235	0.241	0.257	0.28	0.241	0.246	0.252	0.261
336	0.235	0.233	0.242	0.252	0.282	0.238	0.244	0.26	0.26
335	0.246	0.246	0.258	0.254	0.302	0.235	0.265	0.261	0.277
334	0.233	0.25	0.253	0.252	0.285	0.244	0.254	0.269	0.273
333	0.227	0.239	0.233	0.252	0.277	0.242	0.252	0.257	0.268
332	0.228	0.238	0.239	0.258	0.274	0.233	0.246	0.253	0.274
331	0.227	0.252	0.241	0.261	0.29	0.24	0.249	0.271	0.276
330	0.236	0.244	0.237	0.244	0.282	0.239	0.245	0.265	0.274
329	0.23	0.239	0.24	0.243	0.274	0.227	0.249	0.252	0.264
328	0.227	0.242	0.235	0.254	0.271	0.243	0.253	0.261	0.269
327	0.221	0.235	0.24	0.243	0.274	0.241	0.255	0.266	0.267
326	0.229	0.235	0.228	0.246	0.274	0.233	0.254	0.256	0.273
325	0.228	0.23	0.233	0.254	0.276	0.234	0.253	0.26	0.268
324	0.218	0.229	0.235	0.249	0.278	0.23	0.25	0.265	0.27
323	0.233	0.233	0.242	0.246	0.282	0.244	0.255	0.265	0.268
322	0.23	0.229	0.238	0.242	0.283	0.234	0.248	0.271	0.267
321	0.219	0.232	0.228	0.248	0.269	0.232	0.247	0.259	0.258
320	0.232	0.242	0.238	0.252	0.277	0.244	0.256	0.272	0.274
319	0.23	0.234	0.243	0.243	0.27	0.238	0.26	0.27	0.267
318	0.219	0.236	0.227	0.241	0.27	0.238	0.25	0.254	0.269
317	0.222	0.232	0.227	0.249	0.282	0.239	0.263	0.271	0.272
316	0.216	0.229	0.228	0.231	0.263	0.225	0.247	0.251	0.267
315	0.208	0.233	0.22	0.237	0.28	0.236	0.246	0.265	0.277
314	0.217	0.229	0.225	0.241	0.265	0.228	0.245	0.253	0.273
313	0.204	0.228	0.225	0.235	0.256	0.233	0.242	0.258	0.274
312	0.217	0.226	0.224	0.238	0.27	0.231	0.258	0.259	0.262
311	0.208	0.221	0.223	0.227	0.261	0.235	0.252	0.256	0.267
310	0.208	0.224	0.222	0.243	0.278	0.233	0.251	0.273	0.276
309	0.206	0.208	0.219	0.232	0.257	0.23	0.244	0.253	0.262
308	0.203	0.215	0.219	0.24	0.271	0.232	0.244	0.263	0.263
307	0.205	0.211	0.218	0.227	0.259	0.223	0.246	0.254	0.262
306	0.197	0.214	0.21	0.224	0.257	0.229	0.246	0.255	0.261
305	0.209	0.224	0.217	0.238	0.267	0.227	0.245	0.266	0.268
304	0.196	0.217	0.219	0.231	0.248	0.232	0.244	0.255	0.272
303	0.194	0.206	0.212	0.233	0.255	0.232	0.255	0.263	0.264
302	0.187	0.203	0.212	0.218	0.245	0.219	0.241	0.253	0.264
301	0.189	0.207	0.215	0.23	0.249	0.229	0.239	0.259	0.274
300	0.195	0.213	0.21	0.218	0.247	0.224	0.245	0.261	0.268
299	0.19	0.208	0.209	0.226	0.245	0.224	0.241	0.25	0.264
298	0.197	0.213	0.215	0.227	0.258	0.231	0.251	0.267	0.269
297	0.182	0.2	0.209	0.226	0.245	0.222	0.245	0.258	0.27
296	0.191	0.2	0.2	0.216	0.258	0.228	0.253	0.25	0.276
295	0.18	0.201	0.201	0.222	0.26	0.22	0.244	0.26	0.273
294	0.188	0.201	0.209	0.22	0.249	0.227	0.244	0.258	0.268
293	0.192	0.208	0.206	0.225	0.256	0.222	0.253	0.255	0.276
292	0.196	0.215	0.218	0.233	0.259	0.237	0.251	0.268	0.269
291	0.191	0.21	0.211	0.226	0.246	0.233	0.252	0.268	0.272
290	0.188	0.205	0.211	0.224	0.249	0.223	0.242	0.261	0.278
289	0.197	0.205	0.214	0.223	0.264	0.236	0.251	0.26	0.277
288	0.191	0.214	0.222	0.224	0.263	0.234	0.257	0.266	0.285
287	0.195	0.205	0.209	0.226	0.255	0.221	0.249	0.267	0.274
286	0.197	0.208	0.221	0.232	0.261	0.231	0.26	0.273	0.273
285	0.196	0.211	0.215	0.237	0.26	0.232	0.252	0.274	0.275
284	0.207	0.222	0.226	0.229	0.257	0.231	0.265	0.266	0.281
283	0.203	0.221	0.219	0.226	0.259	0.241	0.254	0.262	0.284
282	0.202	0.218	0.215	0.237	0.271	0.231	0.261	0.268	0.284
281	0.211	0.224	0.215	0.239	0.274	0.234	0.256	0.273	0.289
280	0.213	0.232	0.224	0.248	0.275	0.245	0.268	0.274	0.294
279	0.21	0.223	0.225	0.23	0.261	0.233	0.265	0.268	0.283
278	0.221	0.229	0.223	0.236	0.275	0.24	0.258	0.28	0.286
277	0.216	0.226	0.22	0.243	0.272	0.242	0.264	0.271	0.284
276	0.216	0.218	0.23	0.241	0.264	0.228	0.263	0.274	0.277
275	0.218	0.231	0.228	0.248	0.28	0.24	0.257	0.276	0.291
274	0.217	0.236	0.237	0.236	0.275	0.243	0.258	0.267	0.294
273	0.213	0.23	0.235	0.237	0.262	0.234	0.266	0.27	0.287
272	0.221	0.239	0.239	0.245	0.267	0.236	0.27	0.277	0.286
271	0.22	0.235	0.229	0.243	0.277	0.235	0.263	0.274	0.281
270	0.221	0.227	0.224	0.244	0.268	0.241	0.253	0.272	0.282
269	0.218	0.232	0.225	0.232	0.269	0.239	0.254	0.269	0.275
268	0.221	0.228	0.229	0.234	0.273	0.23	0.253	0.277	0.276
267	0.219	0.231	0.235	0.239	0.271	0.24	0.264	0.276	0.284
266	0.215	0.219	0.228	0.242	0.272	0.222	0.265	0.263	0.285
265	0.207	0.229	0.224	0.238	0.255	0.223	0.261	0.257	0.282
264	0.21	0.231	0.226	0.237	0.273	0.225	0.253	0.278	0.277
263	0.211	0.217	0.218	0.228	0.256	0.227	0.249	0.259	0.266
262	0.217	0.225	0.215	0.236	0.268	0.238	0.246	0.258	0.278
261	0.211	0.216	0.22	0.236	0.262	0.226	0.249	0.265	0.276
260	0.203	0.222	0.211	0.234	0.257	0.229	0.253	0.253	0.272
259	0.199	0.211	0.221	0.23	0.26	0.223	0.246	0.251	0.275
258	0.203	0.212	0.222	0.221	0.255	0.232	0.259	0.267	0.277
257	0.204	0.216	0.219	0.221	0.256	0.218	0.253	0.257	0.274
256	0.188	0.2	0.203	0.221	0.241	0.215	0.242	0.245	0.26
255	0.188	0.207	0.211	0.221	0.244	0.212	0.246	0.255	0.257
254	0.194	0.208	0.202	0.209	0.244	0.214	0.233	0.24	0.253
253	0.191	0.199	0.203	0.214	0.249	0.223	0.234	0.246	0.263
252	0.189	0.202	0.208	0.224	0.245	0.225	0.235	0.254	0.256
251	0.201	0.21	0.201	0.216	0.24	0.209	0.235	0.251	0.264
250	0.188	0.201	0.196	0.218	0.237	0.212	0.231	0.252	0.268
249	0.179	0.201	0.201	0.206	0.245	0.218	0.232	0.244	0.255
248	0.185	0.189	0.196	0.21	0.244	0.212	0.227	0.247	0.259
247	0.174	0.187	0.194	0.204	0.239	0.206	0.225	0.249	0.253
246	0.18	0.186	0.202	0.21	0.227	0.201	0.226	0.234	0.249
245	0.17	0.192	0.193	0.202	0.235	0.203	0.237	0.248	0.261
244	0.173	0.19	0.19	0.199	0.231	0.211	0.227	0.239	0.25
243	0.164	0.184	0.184	0.205	0.223	0.207	0.235	0.242	0.251
242	0.163	0.18	0.182	0.192	0.236	0.2	0.233	0.247	0.25
241	0.16	0.178	0.189	0.199	0.232	0.194	0.231	0.235	0.245
240	0.157	0.177	0.184	0.198	0.225	0.207	0.219	0.239	0.25
239	0.16	0.178	0.176	0.185	0.215	0.193	0.223	0.236	0.241
238	0.149	0.176	0.184	0.184	0.211	0.19	0.227	0.242	0.248
237	0.152	0.173	0.182	0.185	0.228	0.202	0.226	0.237	0.246
236	0.146	0.166	0.169	0.188	0.222	0.187	0.222	0.23	0.234
235	0.149	0.165	0.182	0.186	0.212	0.186	0.228	0.227	0.242
234	0.143	0.168	0.18	0.184	0.222	0.197	0.216	0.224	0.258
233	0.146	0.168	0.168	0.185	0.221	0.201	0.222	0.228	0.249
232	0.136	0.167	0.176	0.172	0.218	0.191	0.236	0.22	0.256
231	0.136	0.153	0.16	0.164	0.211	0.182	0.209	0.226	0.237
230	0.125	0.146	0.162	0.16	0.198	0.17	0.217	0.211	0.223
229	0.124	0.146	0.165	0.167	0.192	0.19	0.211	0.222	0.248
228	0.132	0.147	0.16	0.171	0.214	0.189	0.23	0.224	0.25
227	0.121	0.15	0.161	0.159	0.196	0.183	0.207	0.216	0.244
226	0.117	0.151	0.155	0.162	0.196	0.174	0.228	0.225	0.237
225	0.13	0.155	0.17	0.168	0.204	0.199	0.215	0.239	0.258
224	0.132	0.159	0.154	0.166	0.196	0.196	0.237	0.244	0.254
223	0.119	0.14	0.151	0.161	0.192	0.174	0.212	0.216	0.237
222	0.126	0.148	0.155	0.176	0.209	0.186	0.228	0.231	0.255
221	0.115	0.142	0.153	0.17	0.205	0.191	0.214	0.233	0.236
220	0.107	0.134	0.154	0.154	0.205	0.185	0.212	0.236	0.255
219	0.112	0.142	0.153	0.162	0.198	0.176	0.233	0.231	0.241
218	0.11	0.143	0.161	0.163	0.205	0.189	0.225	0.249	0.255
217	0.11	0.142	0.159	0.16	0.2	0.185	0.232	0.242	0.238
216	0.108	0.136	0.151	0.162	0.204	0.183	0.215	0.235	0.245
215	0.107	0.133	0.166	0.164	0.194	0.191	0.24	0.238	0.256
214	0.115	0.129	0.142	0.171	0.203	0.183	0.251	0.236	0.268
213	0.097	0.121	0.139	0.162	0.202	0.192	0.235	0.233	0.256
212	0.105	0.127	0.138	0.16	0.206	0.179	0.244	0.247	0.244
211	0.102	0.122	0.15	0.154	0.197	0.184	0.254	0.25	0.271
210	0.1	0.133	0.155	0.155	0.204	0.19	0.234	0.267	0.253
209	0.102	0.129	0.15	0.154	0.189	0.173	0.24	0.257	0.272
208	0.091	0.123	0.151	0.155	0.192	0.176	0.249	0.234	0.243
207	0.095	0.126	0.16	0.156	0.221	0.177	0.27	0.265	0.282
206	0.084	0.118	0.131	0.144	0.194	0.184	0.256	0.258	0.257
205	0.093	0.12	0.135	0.149	0.2	0.198	0.273	0.249	0.275
204	0.082	0.094	0.14	0.138	0.194	0.191	0.247	0.261	0.251
203	0.072	0.127	0.141	0.143	0.204	0.182	0.27	0.29	0.273
202	0.07	0.112	0.11	0.131	0.179	0.154	0.226	0.24	0.241
201	0.055	0.097	0.125	0.114	0.165	0.161	0.22	0.232	0.272
200	0.059	0.098	0.124	0.125	0.193	0.172	0.26	0.243	0.27

## Sheet: Fig.2c
Fig.2c
x axis	y axis
	0 min	5 min	10 min	20 min	30 min	40 min	50 min	70 min	90 min	110 min	130 min	150 min
340	238.1	238.8	239.3	240.3	240.3	237.9	238	236.8	233.5	231.2	229.6	226.7
340.2	237.7	236.9	236.8	238.7	237.9	235.9	235.5	235	232.4	230.8	227.4	226.6
340.4	235	235.9	235.2	236.3	234.3	234.6	233.5	233.7	230.5	228.5	226.6	223.9
340.6	232.2	233.4	233.7	234.8	234.3	233.9	231.6	231	228.6	225.4	223.1	222.3
340.8	232	231.9	232.2	230.5	230.9	230	230.7	229.7	226.2	224.8	222.4	220.4
341	230.9	229.7	231.3	230.8	229.1	230.2	228.4	226.4	226.7	222.8	220.9	219.3
341.2	229	229	229.8	229.3	229.2	227.8	228.3	226.8	225.3	220.5	219.9	218.1
341.4	226.9	227.7	226.9	227.4	228	226.6	225.4	224.7	222	220.5	217.8	216.5
341.6	224.9	225.3	226.7	225.6	225.9	224.3	223.9	222.8	220.5	218.4	214.2	213.9
341.8	222.7	224.3	224.9	225	224.3	223.5	222.9	221.9	220.1	217	213.9	212.4
342	222.3	222.1	221.7	222.3	222.8	223.5	221.8	220.5	218.6	214.9	212.2	212
342.2	219.8	220.5	221.2	221.5	220.4	220.6	219.2	217.7	215.9	213.8	211.5	210.3
342.4	219.1	218.9	219.7	218.3	217.8	219.3	217.3	215.6	215.3	211.9	211.3	208.9
342.6	216.7	216.6	218.1	218	217.4	216.1	214.9	215.5	213.4	210.8	209	207.2
342.8	215.3	216.1	216.1	216.8	214.6	215.2	215.6	215.4	210.5	210	207.2	206
343	213.6	215.4	215.1	215.7	215.4	214.4	212.7	212.7	209.5	207.1	206.1	204.4
343.2	213.2	212.7	214.2	214.5	212.7	213.4	211	211.5	209.9	206.6	205.6	203
343.4	210.9	212.4	212.2	212.1	210.7	212	209.8	211	207.8	204.8	204.2	202.2
343.6	210.1	211.5	211.3	211.5	208.9	209.4	209.9	208.4	207	205	202	199.8
343.8	208.9	208.9	209.6	209.9	209	208.7	206.7	206.5	204.8	202.9	201.2	198.3
344	208	207.2	208.9	208.1	207.2	208.1	205.9	205.6	202.7	202.2	199.8	199
344.2	206.4	206.9	207.4	207	206	205.7	204.8	204.4	202.4	199.1	199.4	197.6
344.4	205.9	206.3	204.5	207.8	204.9	205.3	204.1	203.5	203.1	199.2	197.6	195.9
344.6	203.8	204.8	204.1	205.8	204	203.5	204.3	202.7	201.7	199	196.5	194.7
344.8	203.3	204.2	204.2	204.3	203.7	203.1	202.3	201.6	199.7	198.8	195.8	193.9
345	200.7	202.3	203	203.4	201.9	202	199.6	200.5	200	196	195	193.7
345.2	200.4	201	201.1	200.8	200.6	201.1	200.2	198.4	197.1	196.4	193.6	191.7
345.4	200.3	200.3	201	201.4	201.2	199.3	199.3	197.7	196.4	193	193.5	190.9
345.6	198.4	199.8	200.2	199.2	199.7	198.2	198.8	197.1	195.8	193.7	190.7	191.1
345.8	198.3	196.1	198.1	200.3	198.1	198.7	197.9	196	194.9	193.2	189.9	189.4
346	196.2	197.6	196.9	197	197.8	197.3	196.1	195.4	193.1	191.1	189.2	187.4
346.2	195.9	195.9	197.3	196.2	196.6	195.1	196.1	193.6	192.7	191.1	188.8	187.6
346.4	196	194.5	196.7	195.9	194.1	194.9	194.2	193.6	192.7	191.3	187.3	186.4
346.6	193.5	193.9	195.3	194.1	193.6	193.1	192.4	192.3	190.7	189.6	186.8	184.7
346.8	193.4	192.8	192.1	194.5	192.9	192.8	192.8	191.8	189.2	188.8	185.5	183.8
347	192.6	192.4	192	193.2	193.1	190.7	190.3	190.4	188.7	186.6	184.5	182.7
347.2	190.3	190.9	192.2	191.1	191.1	191.4	189.9	190.6	187.9	185.6	184.1	182.8
347.4	189.6	191.4	191.7	192.3	190	189.8	190	188	186.3	184.5	184.1	181.3
347.6	188.7	189.4	189.6	189.9	190.1	188	188.7	188.7	185.8	182.4	182.8	182
347.8	188.6	188.9	189.9	188.4	188.3	188.4	188.2	186	184.7	183.6	182.3	179.7
348	186.6	188.4	188.4	189	189.2	187	187.1	185.9	183.6	182.8	179.9	178.7
348.2	187.9	186.3	187.6	187.1	187.8	187	187.8	185.5	183.6	182.1	180.4	178.3
348.4	186.3	184.9	187.8	185.7	187.3	186.7	185	183.9	181.6	182.6	177.5	177.5
348.6	184.6	184.6	186	185.2	187.1	185.2	184.2	184	183.2	179.3	178	176.8
348.8	184.5	183.8	185.1	184.3	184.2	184.2	183.3	183.9	180.7	178.9	177.4	176.4
349	183.3	183.2	184.4	183.8	183.8	182.8	183.2	181.3	179.9	177.1	177	175.3
349.2	183	183.5	185.7	184.7	184	182.3	182.1	181.8	180.3	177.3	176.1	173.1
349.4	182.1	182.9	182.7	181.8	183.4	181	181.1	179	179.4	177.6	175.2	174.4
349.6	181.1	181.7	182.4	181.5	181.9	181.7	180.9	179.1	177.8	177	174.5	174
349.8	180	180.5	181.6	181.2	181.1	180.4	180.4	179.1	176.8	176.6	174	173
350	178.7	181.2	180.3	181.7	179.9	179.5	179.4	176.9	176.7	175.2	172.5	171.9
350.2	178.7	178.9	179.7	180.4	179.1	179	179.3	178.6	175.3	173.2	173.1	170.5
350.4	178	178.9	179.3	179.6	178.3	178.6	177.8	177	174.4	172.7	171.4	170.4
350.6	177.9	176.9	177.9	178.6	176.3	177.7	178.9	176.3	174.2	172.1	171.4	170.1
350.8	177.5	177.8	178.7	177.8	176.9	177.1	175.5	174.9	174.3	171.7	169.3	168.2
351	175	176.4	176.3	177.4	176.7	176.9	175.6	174.7	172.6	171.9	167.7	168.2
351.2	174.8	176	177.1	175.5	174.9	175.6	175.6	173.5	173.9	170.2	169	167.9
351.4	174.6	175.4	176.4	175.1	175.4	174	176	172.4	172.7	170	168.1	166.8
351.6	173.7	174.4	175.5	174.7	173.3	174.3	173.8	173.6	171.4	169.1	167.9	166.9
351.8	172.5	173.5	174.9	174.7	173.7	173.5	173.7	172.3	169.5	168.7	168.2	165
352	171.7	172.5	173.8	173	174.8	172.4	173	170.7	168.7	169.1	166.4	164.7
352.2	171.7	172	172.7	174	173.2	172.4	171.3	171.9	169.3	167.1	166.5	164.6
352.4	171.4	171.4	172.1	171.8	170.9	171.8	171.3	170.8	168.4	167.4	165	163.7
352.6	171	171.6	170.8	173.2	170.6	171.7	170	169.6	167.7	166	164.7	163.2
352.8	170.1	171	170.3	171.7	171.9	170.7	171.3	169.5	168.6	166.3	164	163.2
353	169.9	171	171	170.8	170.5	170.8	170	169.6	167.6	165.8	163.3	163
353.2	168.5	171.1	169.1	171.2	171.6	169.2	169.4	169.1	166.2	164.7	162.1	162.4
353.4	169.8	169.2	170.5	170.4	170.5	169.4	168	166.4	166.9	162.8	162.7	161.4
353.6	169.3	170.6	169.6	171.8	169.1	169.3	168.1	165	165	163.9	162.9	160.8
353.8	168.6	168.7	168.4	169	170.5	168.9	168.5	167.5	165.6	162.7	162.5	161.6
354	168.4	169.1	168.2	169.1	169.2	167.1	167.8	165.8	163.8	162.7	162.5	159.5
354.2	166.8	169	166.7	168.8	168.3	167.5	166.7	166.3	163.4	161.9	160.6	160.2
354.4	166.7	167.7	168.9	167.3	167.7	166.5	166.5	165.1	164.5	162.1	160.1	160.2
354.6	166.8	167.4	167.8	168.7	167.4	166.9	165.9	165.5	165	161	159.4	159.9
354.8	166.1	167.4	167.9	167	166	166.1	166.7	164.8	163.2	160.8	160.2	158.7
355	165.5	166.3	166.4	167	167.1	165.5	165.3	163.8	162.8	162.2	159.7	158.4
355.2	164.6	166.5	165.6	167.6	166.7	165.9	166.1	164	162	161.5	160.1	158.3
355.4	165.2	165.7	166.5	166.9	165.3	165.5	165	163.4	162.3	160.3	159	157.7
355.6	164.6	165	166.2	165.2	165.8	166.4	164.5	163.9	162.3	159.9	159.4	158.4
355.8	164.5	165.3	166.1	165.3	165.5	164.7	163.6	162.7	161.4	159.9	159.1	158.1
356	164.5	165.3	166.1	165.6	165.3	164.8	163	162.7	159.9	161.5	158.6	158.6
356.2	163.6	164.9	164.6	165.6	165.5	164.3	164.5	161.6	161.8	158.9	158.2	157.5
356.4	164.6	164.9	164.5	164.9	165.1	164.4	163.1	163.3	161.1	159.1	157.4	155.6
356.6	163.9	164.7	164.5	165.3	164.1	163.4	162.8	161.2	160.5	158.6	158	155.2
356.8	163.5	164.2	163.8	164.7	164.4	162.6	163.6	160.4	160.7	157.9	157.9	156.1
357	163.3	163.8	163.7	163.6	164.2	163.7	163.8	160.4	159.6	158.7	157	155.7
357.2	162.6	163.8	164.5	163.4	163.4	163.4	163.9	161.5	160.6	158.2	156.7	157.9
357.4	161.9	164.3	164	163.5	163.8	162.4	162.1	162.1	160.3	159	156.4	156.6
357.6	162.1	162.6	163.7	162.7	164.3	163.3	163.2	161.4	160.1	157.9	156.5	156.2
357.8	162.6	162.6	162.9	163.1	162.3	163.1	161.3	161	159.4	158.4	156.5	155.3
358	161.7	162.3	163.4	163.5	163.3	162.4	161.4	161.1	159.6	158.4	156.9	155.6
358.2	161.1	163.6	163	162.5	161.7	161.4	161.8	160.8	159.8	158.5	155.5	154.8
358.4	162.1	163.5	162.2	162.7	162	161.8	161.9	160.7	158.9	156.5	155.8	154.5
358.6	160.7	162.4	161.9	162.7	161.9	160.9	162	159.9	158	157	156.3	154.6
358.8	161.4	161.8	162.8	161.6	161.6	161.6	162.3	158.9	159.1	156.6	155.2	154
359	160.5	161.2	162.2	162	162	161.7	161.5	160.8	158.6	157.5	155.2	154.2
359.2	161.6	161.5	161	161	161.6	161.8	161	159.6	158.7	156.4	154.9	154
359.4	162	161.6	161	160.8	161.5	160.8	159.8	160.1	157.5	155.8	155.7	153
359.6	160.1	161.3	160.9	160.3	161.3	160	160.4	158.4	158.7	156.1	153.8	152.9
359.8	159.6	160.3	161	160.9	162.2	161.2	160.6	159.7	158	156.3	155.2	153.5
360	158.2	160	160.5	160.5	160.4	160.4	158.6	158.7	157.9	156.8	154.4	153.2
360.2	159.6	160.1	160.4	161.3	160.2	159.7	159.5	159.4	156.7	155	154.7	152.8
360.4	159.4	159.7	160.4	161.1	159.5	158.4	158.2	158.6	156.7	156	153.4	152.2
360.6	159.3	159.7	160.6	160	159.8	160.4	159.4	157.9	156.8	155.7	152.2	152.5
360.8	158.4	159.6	160.8	161.6	160.2	159.5	159.8	157.5	156.8	154.9	153.5	152.1
361	158.6	159.7	160.5	159.9	160.4	159.1	158	157.9	155.6	154.5	153.7	152.1
361.2	158.8	159.2	159.1	160.8	159	158	158	158	156.7	155	153.4	151.8
361.4	158.5	158.8	160.3	158.6	159.4	158.6	157.9	156.8	155.4	153.3	153.6	152.1
361.6	158.3	158.8	159.4	159.5	159.5	158.2	159	156.6	155.6	155	153.8	151.5
361.8	158	159.9	159.2	158.6	158.3	157.9	157.2	155.8	154.9	153.1	151.3	151.6
362	157.6	158	159	157	159.1	158.2	157.1	155.6	155	154.2	152.8	150.3
362.2	156.9	158.5	158.8	158.1	157.6	157.1	157.3	156.1	154.6	153.3	151.7	150
362.4	157.7	157.7	159.1	158.5	156.7	156.5	157.1	155.8	154.6	153.3	151.6	150.3
362.6	157.3	157.8	158.3	157.5	157.2	157.2	156.7	156.1	154.3	153.3	150.9	150.7
362.8	156.6	158.4	157	156.6	157.9	156.8	156.4	156	154.2	152.5	150.9	150.5
363	155.6	157.5	157.1	157.5	156.4	155.7	154.6	153.6	153.4	152.5	151.6	149.8
363.2	155.6	156.7	156.7	156.4	158.5	155.7	155.8	154.9	153.8	152.3	150.4	148.7
363.4	156.5	156	156.1	156.6	157	156.1	156.1	155	152.8	150.9	151.1	149.5
363.6	155.3	154.2	155	156.9	155.4	154.7	154.5	153.4	151.9	150	150.6	147.8
363.8	155.2	155.4	157.1	156.2	155.3	155.3	155.2	153.5	152.5	151.8	149.2	148.5
364	154.7	155.3	155.6	156	156.3	155.1	156.3	153.5	151.4	149.7	149	148
364.2	154.4	154.3	154	154.8	154.8	154.3	152.8	151.7	152.3	150.8	148.3	146.8
364.4	154.6	152.7	154.7	154	155	153.9	152.7	153.7	152.3	150.2	149.6	146.2
364.6	152.1	153.8	155.2	152.3	154.6	154.3	153	153.2	151.5	149.9	148.6	145.9
364.8	152.6	154	153.5	154.1	153.7	153.8	153.8	151.6	150.5	149.2	148.7	146.2
365	152.7	154.1	154.3	155.4	154	153.8	153.9	151.5	150.8	147.8	147.7	145.7
365.2	152.9	152.7	153.4	153.4	153.6	152.8	152.3	151.6	151.4	148.3	148.2	147
365.4	152	152.3	153.7	153	153.2	151.7	152.6	151.8	150.4	147.9	146.9	146.1
365.6	151.5	151.9	153.1	152.5	152.6	151.6	152.7	150.1	149.3	147.9	147	145
365.8	151.8	152.1	152.6	153.1	152.9	150.7	152.4	149	148.5	147.4	145.5	144.7
366	151.4	152	151.5	151.8	151.9	150.9	150.8	148.9	148.7	146.5	145.8	145.7
366.2	150.9	150.9	150.8	151.4	150.9	150.8	150.6	148.3	147.9	146.7	145.9	144.3
366.4	149.8	151.2	151.6	152.3	151.3	150.7	150.8	149.4	147.9	146.9	144.8	144
366.6	150.5	150.2	150.2	151.6	152.2	150.1	149.4	148.4	147.6	146.7	145.7	143.1
366.8	150.1	149.9	151.1	150.3	150	150.5	149.4	147.9	147.2	145.8	144.4	144.3
367	149.4	151.3	151.8	150.1	149.2	150.1	149.1	148	147	144.9	145.7	144
367.2	148.7	149.6	150.7	151	150.4	148.8	149.7	148.3	146.4	144.2	144.3	142.7
367.4	149.2	150	149	149.4	150	149.5	148.1	147.5	146.5	144.1	142.8	143
367.6	148.4	149.7	150.1	149.3	149.3	148.8	148.9	146.6	147.1	144.7	143.6	141.6
367.8	148.3	149.3	148.8	149.6	149.4	148.2	147.9	147.5	146.5	144.4	142.6	140.8
368	147.6	148.3	148.7	149.2	149.1	147.9	148.8	146.9	144.8	144.4	142.9	141.8
368.2	146.4	148.8	149.7	149	149	146.1	147.8	146.2	144.6	144.5	143.1	141.9
368.4	147.5	148.6	148.9	148.6	147.3	147.1	148	145.4	144.6	143.8	141.7	140.8
368.6	148.2	147.6	147.4	147.9	148	147.3	147.1	145.6	144.4	143.4	141.3	141.1
368.8	146.1	147.2	148.5	146.6	147.6	147.4	147.8	144.8	143.2	143.2	141.6	141.2
369	147.4	147.8	147.5	146.8	147.5	146.1	145.6	144.9	143.7	142.2	141.2	141.3
369.2	145.1	146.7	146.6	147.5	147.2	146.6	146.3	144	143.3	142.2	141.5	140.1
369.4	146.4	146.9	146.6	147.4	146.4	145.8	145.6	145	144.2	143.2	141	140.3
369.6	145.3	146.2	146.5	146.5	147.2	145.8	146.5	144.3	143.2	142.1	141.1	139.2
369.8	144.7	145.1	146.9	146.3	145.9	144.6	145.3	144.5	142.2	141.1	141.9	138.8
370	144.3	146.3	145.2	145.8	145.2	145.6	145.1	144.4	143	142.1	139.8	137.7
370.2	145.6	146.6	146.3	146.6	145.4	144.8	145.1	144	142.9	140.9	140.7	139.4
370.4	144.4	145.9	146.3	145.7	145.7	144.3	145	144.6	142.9	141	140.1	138.2
370.6	144.9	144.4	146.8	145.5	146.5	146.2	144	143.7	142.6	139.6	140.1	138.8
370.8	145.6	145.9	146.3	145.8	146	144.6	145.4	143.4	142.8	140.3	140.3	138.8
371	144.7	144.5	145.7	145.9	144.6	145	144.2	143	142.1	140.4	139	139
371.2	145.3	145.3	146.5	145.5	146.3	145	145.1	143.2	142.6	140.6	140.6	138.2
371.4	144.7	145.5	146.1	147	146.1	144	144.8	144.3	142.8	140.4	138.9	138.3
371.6	144.7	144.7	145.5	146.7	145.2	144.3	144.6	143.9	141.9	140.3	139.4	137.4
371.8	144.8	145.5	145.2	145.3	144.5	144.6	145.5	142.9	142.6	140.7	139.7	137.6
372	145.3	145.9	145.6	145.7	145.7	146	143.4	143.4	142.4	139.4	139.2	137.9
372.2	144.3	145.1	144.8	144.9	145	145.1	143.2	143.5	142	140.8	138.9	137.8
372.4	143.8	144.5	145.4	144.9	145.8	145.5	144.4	144.2	142.5	142	139.8	137.9
372.6	143.4	144.3	145	145.6	145	144.4	144.7	143.9	142	139.7	139.8	138.7
372.8	143.3	144	145.4	143.8	145.1	144.7	143.7	143.7	141.7	140.4	139	138
373	144.2	145.4	144.8	145.1	145.1	144.5	144	143.4	142.1	139.8	139.3	137.9
373.2	144.1	144.1	144.5	144.7	144.4	144.7	144.6	143.2	141.9	140.7	140.5	138.4
373.4	144.6	145.3	145	145.6	144.4	143.7	144	144.5	143	141.4	139.5	138.6
373.6	144.2	145.2	144.7	146.1	145	145.6	144.2	143.9	142	141.2	140.9	137.9
373.8	144.2	145	145.4	146	145.3	145.6	144.1	145	142.4	140.2	139.6	138.8
374	144.4	144.2	146.6	145.3	144.9	145	144.5	143.7	141.7	141.2	138.9	139.5
374.2	144.5	145.2	145.7	145.1	144.8	144.5	143.7	143.9	143.2	142.3	139.8	140.1
374.4	145.1	145	146	145.7	146.1	144.8	144.5	143.7	143	141.4	139.4	137.6
374.6	145.6	145.4	145.7	146.1	146	145.9	144.8	144.6	143.3	141.1	139.9	139.3
374.8	145.7	145.9	145.1	146.2	146.3	145.1	145.1	144.5	143	141.6	139.8	139.5
375	146.2	145.2	145.6	146.1	147	146.1	145.4	144.5	143.6	141.9	141.3	139.9
375.2	146.1	145.8	145.5	146.8	146.5	144.9	145.3	143.9	143.9	141.3	140.4	139
375.4	146.2	146.1	145.8	146.4	147.2	146.1	145.6	144.7	143.5	141	141	139.4
375.6	145.6	145.8	147.3	147	147.7	145.7	145.2	143.3	144.7	142.6	141.2	140.9
375.8	145.7	146	146.3	146.7	146.7	145.3	144.8	143.9	143	142.4	142.4	139.9
376	145.8	146.4	146.9	148.2	148.1	146.9	145.4	146	144.3	142	141.6	139.9
376.2	146.4	146.1	146.6	148.2	148	145.5	146.3	144.9	144	141.6	140.1	139.1
376.4	145.8	146.8	147.5	148.2	146.6	146.2	146.1	146.1	143.7	143.4	141.8	140.9
376.6	146.9	146.4	147.2	148.1	147.2	146.4	145.4	145.8	144.3	143	141.6	140.6
376.8	146	146.8	147.2	148.1	148.3	146.8	146.8	145.6	144.2	144.1	141.4	141
377	147.1	145.7	148.4	147.8	148.3	146.9	145.9	146.9	145.5	143.1	142.7	139.4
377.2	146.4	147.2	147.4	147.5	147.9	148	147.5	146.3	145.6	142.7	143.1	141.1
377.4	147	146.2	149.1	148.6	149.3	148.3	147.5	146	144.9	142.7	142.4	141.5
377.6	148.3	148.8	147.5	148.4	147.6	148.6	147.9	146.5	144.7	144.2	143.5	142.3
377.8	148.3	149.1	149	147.4	148.3	147.2	147.7	146.4	146.6	143.8	142.5	141.5
378	147.3	148.3	148.4	148.6	148.1	148.4	147.1	146.6	144.9	144.2	142.7	141.7
378.2	147.8	148.6	147.9	148.7	148.3	149.9	148.2	146.5	146	144.2	143.2	141.9
378.4	148.1	149.5	148.1	150	149.1	148.6	148.1	147.1	146.1	144.4	142.7	141.3
378.6	148.3	148.3	149.4	149.6	149	149.3	147.1	147.6	146.4	145.1	143.3	142.4
378.8	148.7	148.9	149.7	149.2	148.6	149	148	148.3	145.2	144.4	143.9	141.8
379	148.8	149.2	148.6	150.9	148.5	149.3	148.6	147.9	145.8	145.8	144.9	142
379.2	148.8	148.5	149.7	149.8	149.9	147.7	148.7	147.4	147.2	145.4	143.7	142.5
379.4	147.3	148.9	149.4	148.8	148.6	148.9	148	147.8	147.7	145.4	143.6	142.6
379.6	149.1	149	150	149.6	148.6	149.4	149	148.8	147.8	144.7	144.2	142.1
379.8	148.5	149.8	149.9	150.8	150	149.3	149	148.2	147.5	145.9	144.7	143
380	149.1	149.6	151.4	149.4	148.9	149.9	148.7	147.8	147.4	145.4	144.7	143.3
380.2	149.5	149.2	150.6	150.4	151.1	149.3	148.6	148.4	146.9	145.7	144.8	142.9
380.4	149.8	150.6	150.5	150.5	150.3	150.6	148.9	147.4	146.1	144.9	144	143.6
380.6	149.2	150.2	149.8	149.8	150.4	150.3	149.6	148.3	146.3	146.2	144.5	144.5
380.8	150	149.9	150.4	149.8	150.4	149	149.5	147.8	147	146.2	142.9	143.7
381	148.8	149.5	150.7	149.7	149.9	150.2	147.9	148.9	147.5	146.1	143.6	143.6
381.2	149.4	149.4	150.7	150.6	150.3	150	149	148.3	147.2	146.6	144.3	143.1
381.4	149.8	149.9	150	150.1	150.8	149.6	149.4	148.5	148	145.4	144.7	142.9
381.6	148.5	149.2	150.2	150	149.5	149.8	150.1	148.2	147.1	146	144.4	142.4
381.8	148.8	149.3	149.8	150	150.4	149.7	149.9	148.8	148.8	145	144.9	144
382	149.6	150.4	150.9	149.8	149.2	149.8	149.3	148.4	148.2	146.4	145.5	144.1
382.2	149.5	149	150.3	150	150	149.7	149.9	149.4	147.9	144.8	144.3	143.8
382.4	149	150.6	151.2	149.9	151	148.7	149.5	148.6	147.8	144.5	145.4	144.4
382.6	149.1	150.1	150.1	150	150.8	149.1	149.5	147.6	147.3	146.5	145.2	143.6
382.8	150.3	150.7	151.7	150.6	149.4	149.6	149	147.8	147.3	145.9	145.5	144
383	148.4	150.3	150.8	150.5	149.3	149.6	150.3	148.5	147.1	145.2	143.7	143.9
383.2	149.6	150.4	149.6	150.9	150.3	150.9	149.2	148.8	147.2	146.3	143.5	143.1
383.4	149.9	151	149.9	151.9	148.9	150.2	149.4	148.6	146.4	146.4	144.1	143.8
383.6	149.4	150.1	150.2	150	149.6	148.9	148	148.4	146.6	145.1	144.5	143.9
383.8	148	149.4	149.8	149.5	150.6	149.7	148.9	147.6	147	145.3	144.4	142.7
384	149.9	150.4	149.8	149.4	151.3	149.4	149.2	148	147.9	145.3	144	143.4
384.2	150.6	149.8	150.1	150.3	149.7	148.9	149.4	147.2	147.4	145.9	143.9	142.9
384.4	148.2	149.9	149.9	150.2	149.5	148.1	148.5	148.1	147.3	144.5	145.1	142.9
384.6	148.5	149.6	150.6	148.9	150	148.3	148.1	149.2	147.4	144.7	144.8	142.5
384.8	148.2	150	149.5	149.3	151.1	149.8	149.5	148.8	146.7	145.4	143	143.1
385	147.5	149.4	150.8	151.6	149.7	149.3	148.8	148.8	147.2	145.3	144.5	142.8
385.2	148.5	149.1	150	151	150.9	148.5	147.8	148.4	146.2	145.4	145.2	143.2
385.4	149	149.6	151.8	151	151.2	149.7	149.6	149.1	147.9	145.1	144.5	143.3
385.6	150	150.8	150.4	149.9	149.2	149.9	149.2	148.8	148.1	145.5	145.1	142.4
385.8	150.3	150.2	150.6	149.6	149.6	150	149.6	148	146.8	145.2	143.2	143.5
386	150.7	149.9	151.3	151.3	150.1	150	149	148.2	147.2	145.2	143.9	142.6
386.2	150.4	150.8	151.8	150.8	152.2	150.2	148.8	148.7	147.9	145.6	144.4	142.8
386.4	150.2	150	151.6	151	150.7	149.9	151.5	148.8	146.1	145.9	144.1	143.4
386.6	150	150.6	150.6	151	150.6	150.3	149.2	148.5	146.9	146	144.9	143.5
386.8	150.5	150.5	150.9	151.1	150.5	150.2	149.5	149.3	147.7	146.5	144.1	144.3
387	151	150.2	152	151.5	150.7	150.2	150	149.4	148.7	145.8	145.3	143.5
387.2	151.1	151.4	151.4	150.3	151.7	150.7	150.1	149	147.8	146.3	145	143
387.4	152.1	153	152.3	151.5	150.9	150.9	151.1	149.2	147.4	147	145.2	143.5
387.6	152.5	151.4	152.1	152.8	151.4	151.4	151.1	150.9	148.2	146.4	144.4	143.8
387.8	152	151.8	153.4	152.5	152.3	151.1	150.8	149.8	147.9	146.8	145.9	144.3
388	152.7	153.1	154.4	152.5	152.3	151.9	152.3	151.4	149.4	146.7	145	144.9
388.2	153.2	152.7	153.2	153.3	153.5	152.6	152	151.3	149.3	147.9	146.4	145.8
388.4	153.3	153.5	153.9	154.1	152.9	152.8	153.6	150.6	149.1	147.6	146.6	145.7
388.6	154	154.3	154.8	154.9	154.5	153	152.8	151.4	148.5	149.2	146.3	145.2
388.8	155.5	155.3	155.3	154.9	154.8	154.1	153.7	152.4	151.1	148.6	147.3	145.5
389	156.1	156.8	156	156.8	156.3	155.8	153.3	151.8	152.4	149.3	148.4	146.2
389.2	155.8	156	156.7	156.6	154	155.5	153.9	153	151.7	149.6	148.4	146.8
389.4	156.8	156.6	158.3	156.8	156.8	156.3	154.5	154	151.8	150.3	149.4	147.4
389.6	156.8	156.9	158.3	157.4	157.8	156.5	157.2	155.5	152.5	151.8	149.6	148.7
389.8	158.2	158.4	158.6	158.5	158.1	158.2	157.1	155.5	154.6	151.4	150.8	148.7
390	158.2	159.6	159.5	159.8	159.3	158.2	157.8	155.9	155	152.4	150.1	149.4
390.2	161.7	160.7	161.5	159.7	160.2	158.6	158.8	157.2	154.9	153.4	152.4	150.6
390.4	161.2	161.7	162.3	160.9	160.6	159.4	158.7	158.9	156	154.1	152.2	151
390.6	162.5	163.9	163.2	162.5	162.8	162.2	159.9	157.8	157.1	155	153.8	152
390.8	163.6	165.4	165.1	163.4	163.6	162.4	161.5	159.5	158.2	156.2	154.5	153.2
391	166.6	165.9	165.6	165.2	164.3	162.8	162.6	161.5	158.3	156.4	157.4	152.9
391.2	166.9	166.2	166.1	165.8	165.8	165.3	163.3	162.5	159.1	157.7	157	155.3
391.4	167.6	168.6	168.6	168.5	166.9	165.3	166.8	163.5	160.6	160	158.5	157
391.6	169.3	169.8	170.7	168.9	169.5	166.9	166.4	165.6	162.9	160.6	158.2	158.6
391.8	171.7	172.7	173.5	172.3	171.5	169.6	167.3	165.5	164.8	162.5	161	160
392	173.8	173.8	173.8	172.6	172.7	170.7	169.4	167.5	165.6	163.7	163.4	160.2
392.2	175.3	174.7	175.3	175.4	173.4	172.3	171.4	169.8	168.8	165.2	163.1	162.2
392.4	178.1	176.9	177.6	177.3	176.6	173.6	173.5	171.2	169.6	167.4	166.3	163.6
392.6	178.9	179.4	179.6	179	177.3	176.2	176.2	173.7	171	168.7	167.7	165
392.8	181.7	181.9	182.5	181.3	178.7	178.5	176.9	175.4	173.4	171.2	169.4	166.6
393	184.4	184.1	184.9	183.2	182	181.8	178.4	177	175.3	173.8	171.3	169.6
393.2	187.6	186.3	187	186.1	184.8	183.8	181.6	179.6	176.9	173.4	171.9	172.2
393.4	190.7	189.8	189.9	188.6	187.9	186.3	185.3	183.3	179.3	178.1	175.6	173.5
393.6	192.2	192.5	192.7	189.2	190	189	187.8	185.5	182.5	179.4	177.3	174.8
393.8	194.8	195.1	195.7	192.3	191.7	191.6	190.4	188.9	184.4	182	179.7	178.1
394	197.5	199	197.3	196.6	194.4	193.9	192.1	190	187.3	185	183.2	180.7
394.2	200.2	201.6	201.5	198.9	197.8	196.8	196.2	193	190.6	189	186.2	184.6
394.4	203.9	203.9	204.4	203.4	201.2	200	198.6	195.7	192.1	190.1	189	185.8
394.6	208.8	207.8	208.2	205.6	204.8	203.3	202.1	199.9	196	192.2	191.5	188.8
394.8	212.1	210.9	212.3	209.4	207.8	206	205.2	203	199.8	195.8	194.7	190.6
395	215.2	215	216.1	213.5	211.4	210.2	209.1	205.5	203	199.9	196.5	195.6
395.2	219.8	218.3	218.9	217.5	214.3	213.4	212.5	208.6	205.2	202.8	201.4	198.2
395.4	223.1	223.6	223.2	221.1	219.1	215.3	215.7	212.6	209.3	207.1	202.2	200.7
395.6	225.8	227	225.4	223.8	221.4	221	219.9	216.4	212.8	209.2	205	204.1
395.8	231.7	230.3	230.4	230.1	227.3	224.4	222.9	217.7	215.5	213.4	208.3	208.3
396	234.5	232.2	232.7	231.9	231.9	228.5	227	223.4	219.1	215.1	214.3	210.8
396.2	240.4	238.6	239.5	235.7	235.1	231.7	229.9	227.5	224.4	219.2	217.8	214.4
396.4	243.9	243.5	243.8	240.7	239.8	237.3	233.7	232.6	228.3	223.8	220.1	219.1
396.6	248.9	249.1	248.9	246.3	243.5	242.8	239.3	235.5	234	227.6	225.6	223.3
396.8	254.3	254.2	252.4	249.7	247	246.2	244.5	240.1	236.6	232.5	228.4	226.5
397	258.8	259	257.3	254.5	252.6	250.5	249.9	244.7	241.8	237.4	232.8	230.2
397.2	263.8	264.1	262.1	259.4	256.2	254.4	254.7	248.5	245.9	241.4	237.3	235.1
397.4	268.5	268.7	266.7	265.6	260.4	257.9	257.6	253	249.8	244.5	242.6	238.5
397.6	271.9	273.9	272.2	270.2	266.5	263	262.7	257.8	254.3	250.5	246	242.6
397.8	280.2	279.2	277	276	272.7	270.1	267.3	263.6	258.4	254.8	251.1	248.8
398	283.8	285.3	282.2	280.7	277.6	275.7	270.8	268.9	263.7	257.7	257.3	252.9
398.2	291.5	291	289.4	287.2	283.8	281.2	278.6	273.2	271	265.7	261.5	258.1
398.4	294.6	296.3	294.3	293.7	288.4	286.6	282.6	278.3	273.7	269.3	265.7	263.1
398.6	303.3	301.6	300.6	297.9	295.8	290.9	288.5	284.6	279.1	275.9	271.5	268.6
398.8	306.9	304.7	305.6	301.7	299.7	295.9	293.1	289.8	282.8	278.6	276.7	272.4
399	314.4	311.7	310.8	307.6	305.4	301	299.9	292.7	289.2	284.7	279.6	276.9
399.2	319.3	319.9	316.5	313.9	312.5	307.8	304.4	298.7	296.1	289.9	285.3	283.1
399.4	326.5	325.4	322.6	320	317.7	314.2	312.9	307.7	300.3	295	291.1	288
399.6	331.1	330.1	329.5	327	324	321.2	316.5	311.5	305.4	301.7	297.6	293.1
399.8	339	337	337.1	334	329.1	327	323.4	318	312	306.6	301.7	300
400	342.3	345.6	342.6	336.9	334.6	332.3	328.8	322	317.8	312.6	307.6	303.5
400.2	351.3	349	349	344.7	339.9	338.5	334.4	328.8	322.2	317	314.7	309.7
400.4	356.7	354.6	356.1	350.8	346	342.5	340	333.9	328.6	323.5	317.9	315.7
400.6	364.3	361.5	360.7	356.5	353.8	350	346.8	339.3	334.9	327.4	323.1	321.3
400.8	368.9	367.2	367.7	362.8	360.9	356.7	352.4	345.2	339.1	333.7	329.8	325.5
401	374.1	374.8	374.3	370.2	365.3	363.6	358.8	353.4	346.4	339.4	336.3	332.3
401.2	383.5	381.3	379.6	376	373.7	369	364.5	359.6	351.8	344.8	342.4	337.3
401.4	390.2	389.5	389.4	385.8	379.5	375.2	373	364.5	359.8	352.5	348.7	344.3
401.6	396.9	395.1	393.7	389.6	384.7	380.8	378	372.8	365.6	357.5	353.1	349.9
401.8	403.5	401.9	402.6	398.3	391.7	389.9	382	379.1	368.7	364.8	359.8	355.2
402	409.9	408	406.2	403.3	399.8	396	390.7	382.3	375.5	369.7	364.2	359.5
402.2	415.4	415.4	417.1	410.2	405.2	401.7	397.7	390.9	384.3	376.5	371.9	364.6
402.4	424	422.9	422.4	415.3	413.5	409.6	405.8	397.4	391.7	383.2	376.7	373.6
402.6	431.9	431.7	429.5	423.9	420.8	415.1	411.4	402.6	397.3	390.9	386	379.4
402.8	439.8	439.9	437.8	429.3	426.5	421.7	417.6	410.7	405.3	395.1	393.6	386.4
403	445.6	446.5	444.4	440.5	432.2	429.6	425.7	418.9	413.1	403.9	399.7	394.7
403.2	454.2	451.4	450.2	445.8	439.7	434.7	433.6	424.8	418	409.9	406.3	399.5
403.4	460.3	459.9	459.8	452.2	446.2	443.2	442	431	423.2	415.6	411.6	404.4
403.6	468	467.7	465.4	457.2	452.4	450.3	446.2	436.7	428.7	423.3	417.3	410.7
403.8	474.1	472.7	470.6	467	463.1	457.7	452.1	446.7	437.4	430.8	421.8	415.9
404	482.3	480.6	478.9	475.8	470.8	464	458.1	453.4	445.3	436.6	429.8	424.7
404.2	490.8	490.2	486.3	483.3	479.7	473.6	468.3	458.5	450.8	444.9	438.3	432.3
404.4	499.6	496.4	495.4	492	483.9	480.3	474.3	467.4	457.4	450.2	444.8	439.9
404.6	507.9	506.9	504.2	502.6	493.3	489.1	484.4	475.5	465.6	460	450.3	447.3
404.8	513	514.8	511.9	508.7	500.9	496.1	493.4	482.3	474.9	465.6	458.8	451.3
405	521.9	523.1	520.2	518.3	508.2	503.4	499.6	490.9	481.2	472.7	465.1	460.6
405.2	529.4	530	529	525.6	515.5	511.9	506.6	499	486.8	479.2	474.2	466.8
405.4	540.7	538.5	536.6	532.2	525.4	520.4	514.8	507.5	495.1	488.4	481.8	472.3
405.6	550.8	546.3	545.1	540.6	534.3	527.2	523.3	512.8	503.7	494.5	487	482.5
405.8	558.8	556.6	555.6	551.6	545	537.9	531.6	524.8	513.9	504.7	497.2	488.4
406	566.3	567.1	565.1	558.2	553.9	546.6	542.7	530.8	522.5	511.4	506	498.8
406.2	580	576.7	576.8	567	562	555.3	549	542.7	530.3	522.2	512.9	508.4
406.4	586.8	587.3	584.9	578.2	574.2	563.8	558	548.7	538.3	530.7	521.7	515.8
406.6	598.7	599.6	593.5	589.2	583.5	575.9	570.3	560.8	546.7	538.6	530.4	524.4
406.8	609.6	609.7	606.1	598.4	590.5	585	575.9	570.1	557.8	548.4	541.2	532.1
407	621.5	617.5	617.4	608.1	601.4	594.9	586.7	580.2	566.6	554.8	551.8	540.1
407.2	631.9	633.5	628.2	621.6	611.9	606.2	600	588.8	577.7	567.3	559	551.7
407.4	645.9	644.4	639.1	634.9	624.7	618	614.5	599.9	589.8	579.7	571.7	564
407.6	660.6	655.6	654.2	646.2	637.8	630.5	624.5	613.2	599.1	587.7	580.7	574.8
407.8	673.8	670.4	668.4	659.3	652.3	644.8	637.7	625.3	614.3	601.8	594.2	584.8
408	686.5	683.9	681.1	671.8	663	656.7	649.4	636.1	624.2	613	605.8	594.3
408.2	703.4	698.7	696.2	688.5	676.3	669.2	665.3	648.5	638.8	625.2	615.9	611.6
408.4	715.9	708.5	707.6	698.9	688.9	683	676.4	660.8	648.7	638.3	629.3	621
408.6	731.3	727.4	725.7	713.9	703.7	692.7	687.8	673.3	664.3	647.8	642	629.6
408.8	747.7	740.3	737.8	726.1	721.2	711.4	703.3	686.7	675.1	661.9	650.4	642.5
409	762.6	757.3	753.4	744.4	735.2	727.4	719.6	705.4	686.7	676.7	667.7	660.6
409.2	781.9	777	769.6	767.2	750.5	745.8	735	717.8	704.9	692.3	682	673.3
409.4	805.6	798.6	790.9	782.5	770.4	763.7	753.5	737.8	722	712.4	697.4	690.8
409.6	819.1	813.6	807.2	795.3	789.5	778.5	764.8	750.1	736.4	724.5	711.6	701.5
409.8	837.8	829.9	828.1	818.4	805.9	795.3	785.8	768	753.3	738.8	727.8	717.1
410	854.4	850.5	845.3	833	821.7	810.5	799.7	786.3	767.3	753.2	742.6	731.4
410.2	873.5	871.2	863.8	850.2	842.6	826.6	818.2	802.5	786.1	768.9	756.9	749.3
410.4	896.5	891.2	885.9	874.2	860.3	846.9	839	819.9	804.1	787.4	774.3	762.5
410.6	918.4	912.8	904.4	900.3	882.8	869.3	858.9	842.1	821.7	809.7	795.1	783.6
410.8	940.2	938	931.1	918.7	901.5	890	882.1	860.4	843.2	828.1	813	799.4
411	966.3	959.6	954.8	941.9	924.2	914.2	904.4	884.1	866.1	854.7	836.5	822.4
411.2	989.5	982.6	974.8	959.5	947.9	933.6	921.1	899.9	884.2	866.2	851.3	837.5
411.4	1010	1003	998.4	985.5	969.8	953.7	947.4	925	906.8	884.3	875.1	860.4
411.6	1034	1030	1021	1005	988.5	975.7	965.7	943.7	925.2	905.1	889.5	878.9
411.8	1058	1053	1043	1029	1012	1000	987.7	966	945.2	925.5	909.1	899
412	1083	1077	1069	1053	1035	1024	1010	984.8	966.4	946.6	932.7	918
412.2	1110	1106	1101	1077	1065	1051	1036	1010	994.5	971.9	960.4	940.3
412.4	1139	1137	1124	1109	1091	1078	1062	1037	1014	994.9	976.8	963.1
412.6	1171	1166	1152	1137	1121	1106	1093	1065	1038	1019	1004	987.4
412.8	1197	1188	1179	1163	1141	1128	1111	1087	1062	1040	1025	1010
413	1222	1215	1210	1189	1171	1153	1136	1112	1087	1064	1051	1034
413.2	1249	1244	1238	1216	1195	1179	1163	1136	1108	1088	1071	1054
413.4	1278	1266	1263	1243	1220	1204	1183	1156	1133	1109	1091	1074
413.6	1306	1299	1287	1268	1246	1231	1215	1188	1157	1134	1120	1096
413.8	1336	1327	1317	1302	1275	1260	1245	1211	1187	1159	1144	1124
414	1365	1361	1348	1326	1304	1289	1274	1238	1212	1182	1171	1150
414.2	1400	1396	1383	1359	1336	1321	1298	1262	1237	1209	1193	1174
414.4	1428	1418	1410	1386	1364	1342	1328	1295	1257	1234	1219	1197
414.6	1463	1446	1437	1414	1387	1368	1350	1321	1289	1260	1242	1223
414.8	1490	1474	1470	1439	1417	1397	1377	1343	1310	1282	1265	1243
415	1515	1502	1492	1463	1442	1419	1406	1372	1338	1307	1287	1265
415.2	1542	1529	1519	1490	1474	1447	1434	1394	1360	1333	1309	1293
415.4	1579	1565	1555	1529	1504	1479	1463	1421	1389	1360	1335	1319
415.6	1606	1595	1582	1555	1531	1505	1488	1448	1411	1381	1360	1339
415.8	1634	1625	1610	1584	1558	1537	1518	1478	1438	1411	1387	1367
416	1657	1647	1639	1608	1583	1558	1544	1501	1467	1429	1407	1389
416.2	1693	1679	1665	1638	1609	1590	1566	1530	1490	1459	1433	1409
416.4	1716	1705	1691	1664	1637	1614	1591	1549	1520	1480	1456	1432
416.6	1743	1730	1716	1686	1660	1632	1609	1572	1534	1503	1476	1455
416.8	1769	1757	1744	1712	1684	1666	1637	1594	1558	1526	1496	1476
417	1801	1783	1769	1743	1714	1686	1663	1624	1581	1546	1524	1504
417.2	1822	1815	1798	1768	1739	1712	1690	1646	1604	1569	1544	1523
417.4	1852	1841	1828	1796	1772	1742	1712	1672	1628	1594	1572	1543
417.6	1871	1860	1848	1817	1786	1758	1734	1688	1647	1612	1591	1560
417.8	1895	1884	1868	1834	1811	1777	1759	1713	1669	1637	1612	1584
418	1922	1910	1890	1857	1827	1802	1775	1729	1690	1656	1625	1601
418.2	1941	1931	1912	1881	1848	1819	1796	1753	1713	1680	1645	1618
418.4	1959	1949	1934	1903	1870	1846	1813	1770	1726	1691	1660	1636
418.6	1990	1970	1957	1929	1885	1864	1832	1786	1743	1708	1675	1651
418.8	2006	1991	1978	1943	1904	1880	1852	1804	1768	1720	1698	1669
419	2024	2007	1992	1961	1927	1899	1869	1830	1779	1741	1710	1686
419.2	2034	2025	2006	1972	1944	1912	1887	1838	1795	1752	1723	1696
419.4	2047	2034	2027	1992	1954	1927	1905	1857	1814	1763	1741	1709
419.6	2062	2046	2039	2003	1971	1947	1919	1868	1826	1776	1747	1723
419.8	2071	2062	2051	2014	1989	1958	1924	1875	1836	1788	1763	1730
420	2088	2076	2064	2023	1994	1966	1937	1881	1844	1793	1774	1743
420.2	2105	2089	2071	2035	2003	1974	1941	1896	1854	1804	1783	1750
420.4	2112	2097	2078	2044	2014	1982	1958	1911	1861	1817	1788	1759
420.6	2113	2104	2091	2054	2021	1997	1970	1914	1869	1828	1800	1775
420.8	2125	2112	2095	2062	2026	2003	1976	1920	1879	1836	1803	1774
421	2124	2112	2105	2067	2029	2007	1981	1921	1888	1836	1811	1780
421.2	2130	2117	2104	2072	2038	2004	1978	1935	1882	1848	1810	1782
421.4	2135	2118	2105	2076	2037	2009	1978	1938	1888	1847	1818	1788
421.6	2133	2125	2107	2073	2043	2012	1983	1939	1885	1850	1818	1791
421.8	2133	2121	2114	2075	2041	2016	1986	1940	1890	1854	1820	1789
422	2129	2121	2110	2077	2040	2019	1990	1937	1894	1852	1825	1791
422.2	2131	2115	2105	2070	2041	2014	1987	1939	1882	1848	1818	1793
422.4	2126	2116	2101	2068	2038	2014	1985	1930	1881	1845	1817	1783
422.6	2118	2116	2097	2063	2036	2010	1982	1934	1881	1843	1809	1782
422.8	2118	2103	2091	2058	2028	2005	1979	1930	1886	1840	1811	1778
423	2112	2100	2084	2054	2023	1992	1972	1926	1879	1831	1804	1778
423.2	2103	2089	2072	2040	2017	1986	1958	1913	1871	1827	1800	1767
423.4	2089	2076	2060	2036	2008	1980	1953	1910	1857	1817	1793	1760
423.6	2079	2068	2056	2024	1996	1972	1945	1898	1848	1813	1782	1755
423.8	2067	2060	2047	2016	1980	1957	1929	1892	1847	1798	1773	1746
424	2060	2047	2033	2004	1975	1946	1923	1879	1835	1791	1759	1732
424.2	2041	2032	2016	1984	1963	1933	1913	1861	1821	1779	1749	1722
424.4	2024	2025	2005	1974	1949	1918	1899	1851	1809	1772	1735	1709
424.6	2011	2003	1987	1961	1938	1909	1891	1841	1801	1756	1730	1699
424.8	1997	1991	1977	1942	1919	1901	1873	1826	1784	1744	1714	1684
425	1977	1971	1957	1924	1901	1884	1852	1809	1769	1729	1703	1675
425.2	1960	1951	1941	1916	1885	1869	1841	1803	1754	1717	1686	1661
425.4	1938	1936	1923	1897	1868	1845	1821	1779	1734	1703	1670	1645
425.6	1926	1917	1900	1876	1852	1830	1804	1761	1726	1689	1661	1629
425.8	1903	1897	1884	1862	1833	1810	1790	1743	1704	1664	1642	1616
426	1882	1882	1868	1847	1816	1791	1776	1736	1693	1650	1626	1598
426.2	1868	1862	1850	1824	1797	1780	1755	1716	1673	1636	1614	1583
426.4	1844	1844	1826	1801	1780	1758	1736	1699	1658	1621	1594	1568
426.6	1821	1817	1806	1781	1757	1740	1718	1678	1639	1603	1572	1550
426.8	1804	1795	1785	1754	1734	1721	1696	1653	1621	1586	1556	1535
427	1781	1767	1759	1738	1713	1694	1672	1634	1599	1561	1533	1510
427.2	1753	1755	1742	1719	1700	1676	1653	1622	1583	1545	1520	1496
427.4	1733	1726	1716	1697	1679	1652	1633	1599	1566	1525	1504	1484
427.6	1716	1709	1698	1672	1656	1634	1617	1583	1542	1509	1488	1463
427.8	1689	1695	1680	1657	1639	1612	1594	1565	1527	1492	1468	1447
428	1674	1669	1658	1635	1616	1592	1576	1540	1507	1473	1451	1430
428.2	1647	1638	1629	1611	1594	1573	1549	1522	1486	1449	1432	1407
428.4	1624	1620	1608	1589	1573	1548	1539	1499	1467	1429	1414	1392
428.6	1594	1594	1583	1563	1544	1527	1506	1479	1446	1411	1396	1367
428.8	1580	1570	1569	1544	1529	1508	1491	1464	1429	1394	1376	1353
429	1552	1552	1542	1520	1508	1493	1474	1443	1405	1373	1357	1330
429.2	1536	1530	1525	1505	1487	1471	1457	1419	1392	1360	1338	1316
429.4	1517	1511	1508	1483	1467	1449	1437	1403	1375	1346	1321	1303
429.6	1497	1489	1485	1460	1451	1433	1414	1387	1357	1323	1306	1286
429.8	1475	1467	1463	1443	1428	1415	1398	1374	1338	1307	1287	1267
430	1455	1449	1441	1423	1410	1393	1371	1352	1317	1291	1272	1250
430.2	1430	1427	1419	1402	1384	1371	1355	1332	1299	1274	1248	1235
430.4	1414	1411	1401	1381	1370	1352	1341	1316	1285	1259	1238	1222
430.6	1394	1393	1385	1363	1349	1336	1323	1297	1270	1244	1222	1202
430.8	1375	1372	1367	1346	1333	1322	1310	1277	1252	1227	1206	1184
431	1359	1354	1349	1332	1313	1311	1290	1268	1238	1212	1190	1174
431.2	1338	1337	1332	1315	1299	1289	1277	1247	1222	1195	1175	1157
431.4	1323	1320	1314	1296	1284	1269	1262	1229	1207	1176	1162	1141
431.6	1308	1304	1300	1279	1267	1258	1240	1214	1193	1167	1150	1127
431.8	1289	1285	1282	1263	1252	1237	1225	1204	1174	1151	1135	1113
432	1277	1268	1267	1250	1237	1227	1214	1187	1161	1140	1118	1099
432.2	1258	1257	1249	1236	1222	1211	1199	1174	1147	1125	1108	1089
432.4	1244	1243	1236	1223	1207	1200	1184	1158	1141	1116	1094	1081
432.6	1230	1230	1227	1212	1197	1188	1174	1153	1125	1102	1084	1068
432.8	1221	1215	1213	1200	1182	1177	1163	1138	1117	1088	1072	1057
433	1208	1206	1205	1189	1174	1162	1150	1129	1103	1079	1063	1045
433.2	1196	1190	1189	1175	1163	1155	1143	1117	1095	1070	1055	1037
433.4	1185	1181	1177	1167	1150	1138	1131	1109	1083	1060	1045	1027
433.6	1177	1174	1171	1154	1139	1130	1119	1099	1072	1052	1032	1019
433.8	1168	1163	1161	1147	1133	1122	1110	1085	1067	1046	1026	1010
434	1158	1153	1153	1136	1125	1117	1104	1083	1058	1039	1025	1006
434.2	1149	1148	1143	1134	1116	1107	1098	1077	1053	1030	1015	1001
434.4	1145	1140	1135	1127	1105	1099	1089	1071	1048	1024	1009	993.7
434.6	1138	1136	1127	1118	1103	1096	1083	1063	1038	1020	1001	985.4
434.8	1131	1129	1124	1111	1100	1090	1078	1058	1036	1012	997	979.5
435	1126	1125	1118	1104	1093	1084	1072	1050	1029	1007	992.2	981.1
435.2	1123	1119	1113	1102	1090	1078	1066	1047	1030	1002	986.6	974.1
435.4	1116	1111	1114	1099	1090	1077	1065	1043	1020	1001	983.2	972
435.6	1114	1111	1111	1096	1084	1077	1059	1041	1017	999.5	980.3	969.6
435.8	1112	1108	1107	1091	1082	1074	1060	1037	1017	995.5	979.8	964.7
436	1111	1108	1102	1089	1078	1070	1056	1034	1016	992.8	978.5	961.9
436.2	1109	1109	1099	1086	1077	1068	1056	1031	1015	993.4	978.6	959.9
436.4	1108	1105	1100	1089	1076	1067	1052	1030	1012	992.6	974.7	964
436.6	1110	1105	1098	1089	1076	1066	1054	1035	1010	992.9	975.8	962.2
436.8	1109	1106	1099	1087	1074	1067	1053	1032	1016	989.5	976.1	958.6
437	1110	1106	1102	1083	1077	1066	1056	1036	1011	989.5	978	961.4
437.2	1109	1105	1100	1089	1079	1066	1057	1038	1014	992.4	976.9	960.8
437.4	1110	1109	1104	1091	1079	1071	1056	1036	1016	993.2	978.8	962.8
437.6	1114	1116	1105	1094	1078	1071	1058	1039	1017	997.1	980.4	966.6
437.8	1117	1110	1108	1098	1085	1074	1064	1040	1014	998.1	982.3	966.8
438	1118	1119	1114	1097	1092	1080	1067	1045	1020	998.3	983.8	968.7
438.2	1124	1123	1114	1098	1092	1079	1069	1049	1022	1005	984.2	971.2
438.4	1127	1128	1119	1103	1092	1085	1073	1050	1028	1007	991.7	977.3
438.6	1131	1126	1122	1110	1097	1085	1073	1054	1032	1011	994.2	976.2
438.8	1133	1133	1128	1116	1105	1091	1079	1057	1033	1014	1001	981.6
439	1137	1139	1135	1118	1105	1095	1082	1060	1038	1017	1003	985.8
439.2	1145	1144	1137	1124	1110	1098	1087	1067	1041	1018	1006	987.3
439.4	1153	1150	1144	1127	1118	1104	1093	1066	1050	1025	1012	991.9
439.6	1159	1154	1149	1131	1123	1108	1098	1077	1054	1028	1013	998.5
439.8	1161	1159	1154	1139	1128	1113	1101	1080	1055	1032	1020	1004
440	1167	1162	1155	1141	1133	1118	1103	1085	1062	1038	1024	1008
440.2	1170	1166	1168	1152	1140	1127	1113	1088	1068	1045	1030	1012
440.4	1180	1173	1170	1153	1141	1128	1119	1094	1071	1046	1033	1019
440.6	1184	1179	1175	1161	1149	1132	1119	1102	1077	1055	1035	1021
440.8	1189	1186	1182	1166	1154	1139	1128	1102	1080	1059	1040	1026
441	1194	1191	1188	1173	1161	1146	1134	1108	1088	1064	1048	1029
441.2	1200	1196	1195	1180	1165	1145	1138	1117	1088	1066	1049	1035
441.4	1205	1205	1200	1183	1173	1157	1146	1124	1095	1071	1055	1045
441.6	1215	1211	1201	1186	1175	1160	1149	1123	1103	1076	1061	1047
441.8	1220	1218	1208	1195	1178	1168	1159	1130	1107	1083	1064	1054
442	1225	1221	1215	1199	1188	1172	1164	1134	1112	1085	1072	1051
442.2	1227	1228	1221	1206	1193	1181	1162	1142	1116	1090	1075	1061
442.4	1234	1229	1225	1212	1197	1181	1170	1143	1122	1098	1082	1060
442.6	1238	1237	1228	1216	1199	1187	1174	1152	1124	1102	1084	1069
442.8	1244	1235	1229	1220	1205	1193	1175	1159	1125	1108	1086	1072
443	1246	1248	1236	1226	1206	1197	1179	1160	1132	1109	1094	1077
443.2	1257	1249	1240	1224	1212	1197	1185	1159	1137	1115	1094	1080
443.4	1256	1245	1246	1229	1215	1200	1185	1163	1136	1115	1097	1083
443.6	1260	1253	1251	1232	1218	1202	1191	1164	1141	1119	1100	1086
443.8	1257	1254	1254	1236	1221	1205	1192	1167	1141	1121	1103	1086
444	1261	1258	1251	1241	1227	1213	1197	1168	1149	1121	1104	1089
444.2	1265	1258	1256	1244	1224	1213	1198	1170	1149	1125	1108	1093
444.4	1265	1264	1258	1243	1226	1212	1197	1175	1150	1126	1111	1095
444.6	1268	1265	1258	1242	1229	1216	1202	1177	1156	1128	1112	1096
444.8	1267	1263	1259	1242	1228	1213	1198	1181	1153	1126	1114	1095
445	1265	1266	1260	1244	1229	1216	1199	1177	1154	1130	1110	1091
445.2	1270	1262	1261	1244	1230	1218	1201	1183	1150	1131	1108	1092
445.4	1263	1264	1259	1246	1224	1215	1200	1179	1151	1126	1109	1092
445.6	1267	1263	1255	1241	1230	1214	1201	1174	1148	1123	1107	1094
445.8	1263	1259	1256	1240	1226	1210	1203	1172	1146	1123	1107	1092
446	1263	1258	1254	1241	1221	1208	1199	1172	1148	1123	1106	1091
446.2	1260	1258	1255	1236	1220	1208	1193	1171	1144	1121	1102	1087
446.4	1253	1254	1246	1232	1217	1208	1193	1170	1144	1123	1100	1086
446.6	1248	1253	1246	1229	1212	1206	1187	1167	1141	1119	1099	1086
446.8	1246	1243	1240	1228	1214	1198	1185	1164	1136	1115	1096	1079
447	1246	1242	1239	1223	1208	1196	1183	1159	1132	1111	1092	1078
447.2	1238	1238	1233	1213	1207	1193	1175	1156	1131	1107	1090	1073
447.4	1232	1230	1230	1209	1194	1185	1172	1150	1127	1103	1086	1066
447.6	1227	1222	1224	1204	1193	1181	1167	1147	1119	1093	1077	1062
447.8	1223	1218	1218	1200	1185	1172	1162	1143	1115	1088	1073	1057
448	1218	1211	1213	1193	1177	1165	1159	1135	1108	1085	1065	1051
448.2	1209	1200	1203	1189	1174	1161	1151	1129	1102	1078	1060	1048
448.4	1201	1196	1193	1180	1166	1148	1143	1117	1098	1072	1056	1037
448.6	1191	1189	1187	1176	1158	1147	1138	1110	1087	1069	1050	1030
448.8	1188	1179	1178	1169	1149	1140	1131	1101	1083	1060	1039	1028
449	1177	1174	1170	1157	1141	1129	1120	1096	1077	1051	1037	1022
449.2	1166	1167	1164	1146	1132	1125	1108	1088	1067	1048	1027	1012
449.4	1157	1155	1155	1137	1121	1114	1099	1083	1057	1033	1018	1005
449.6	1146	1143	1141	1129	1113	1104	1097	1072	1051	1032	1010	995.1
449.8	1141	1130	1130	1122	1107	1096	1085	1064	1042	1020	1005	988.7
450	1129	1124	1124	1111	1099	1086	1073	1056	1034	1014	996.1	980.6
450.2	1119	1117	1113	1102	1089	1082	1067	1047	1028	1006	988.5	973.1
450.4	1111	1107	1099	1093	1076	1069	1060	1038	1019	996.2	980.1	966
450.6	1098	1098	1089	1082	1065	1060	1050	1025	1008	983.2	969.8	954.4
450.8	1083	1085	1079	1071	1055	1046	1038	1017	997.4	977.1	962.4	947.3
451	1071	1072	1068	1057	1043	1034	1025	1006	988	967.4	954.9	938.3
451.2	1063	1058	1056	1048	1031	1030	1015	997.6	973.9	958.7	940.9	926.3
451.4	1049	1049	1046	1039	1021	1018	1009	984.8	966.3	945.3	929.2	918.6
451.6	1040	1036	1034	1023	1012	1005	993.8	977.2	959.7	936.2	920.1	911.6
451.8	1026	1027	1021	1011	1002	993.1	983.6	965.8	946.4	928.5	914.3	903.2
452	1016	1016	1012	1000	990.5	981.7	973.3	955.1	936.7	918.4	904	892.7
452.2	1003	1004	998.5	990.6	980	967.8	963.6	943.4	927.3	907.8	893.9	879.3
452.4	989.4	989.1	985.2	978.8	968.7	958.1	950.5	930.8	917.9	895.2	884.8	872.4
452.6	976.6	974.5	974.3	966.7	954.4	943.6	934.9	921	907.3	885.1	870.6	858.9
452.8	964.8	963.6	961.3	953.6	942	933	927.4	909.2	892.9	876.6	863.7	848
453	950.7	950.4	949.5	939.3	932.1	921.4	916.6	901.1	880.9	860.1	848.3	837.9
453.2	940.3	940.9	937.1	929.7	921.7	911.7	906.1	889.9	875.2	855.4	842	830
453.4	926.9	928.7	926.3	918.9	909.5	900.8	891.5	880.6	860.5	842.7	827.5	819.9
453.6	917.2	916.5	917.3	907	898.7	892.7	884.4	864.6	851.4	833.4	821.6	807.8
453.8	905.1	902.8	904.6	894.6	885.9	880.9	870.9	854.3	838.5	820.3	807.5	800.9
454	895.7	892.3	889	881.7	878.3	867	857.8	841	830	814.2	800.1	788.9
454.2	881.3	880.9	878.9	869.3	861	855.3	846.1	829.9	815.5	799.8	787.1	776.9
454.4	866.9	872.1	864.3	863.1	851.2	842.9	835.7	821.2	805	792.9	780.5	770.5
454.6	858.5	857.9	852.3	848	839	829.8	826.2	809.2	796.1	779.3	764.8	762.8
454.8	847.3	849.8	841.6	836.5	828.3	823.4	815.8	804.1	788.1	771.8	758	749.5
455	835.1	837.2	830.6	826.3	818.6	813.6	805.5	791.3	775.2	763	750.6	741.6
455.2	824.4	823.2	820.4	813.5	810.1	801.4	793.1	779.1	765.3	750.6	738.2	729.7
455.4	812.6	811.4	808.3	802.5	797.1	790.3	785.1	769.7	756.8	739	731.2	721.2
455.6	802.9	800	796.8	793.4	783.8	777	772.6	762.1	746.8	729.4	721.1	714
455.8	790.1	790.1	788.3	781.6	772.9	767.7	760.7	749.9	734.3	722	711.5	703.5
456	781.1	778.5	780.9	772.6	763.2	760.8	753.7	738.4	723.3	713.6	700.8	692.9
456.2	770.7	767.3	767.7	762.4	755	750.6	740.4	729.7	716.2	703.6	692.9	684.3
456.4	758.3	757.1	759.9	749	745	740	734.6	723.6	707.9	695.3	684.9	674.7
456.6	750.3	749.5	748	742.1	735.2	729.4	725.5	713.3	699.3	685.4	674.7	667.7
456.8	738	739.8	738.6	732	729.7	723.6	717.4	704.7	689.8	677.2	670.1	661.7
457	728.4	729.7	727.8	723	717.3	712.3	702.9	695.8	681.2	669.1	658.4	652.9
457.2	716.9	720.7	718	714.8	708.7	705.3	696.2	685.2	674	662.3	651.3	646.3
457.4	707.9	707.1	711.4	705	698.2	692	685.7	674.6	666.2	651.7	642.5	635.3
457.6	700	701	701.7	695.8	692.8	686.8	678.1	668.6	657.5	646.7	634.4	628.4
457.8	692.4	692.9	693.7	689.7	680.8	676.4	672.9	660.1	648.7	637.2	629.1	621
458	683.5	686.3	683.4	678.4	673.4	670.9	664.3	653	641.7	630.9	621	616.1
458.2	675.2	676	676	672.7	664.4	661.4	657.3	644.6	634.7	624.1	616	607.9
458.4	671.5	670	667.2	664.3	659.2	655.4	649	641.4	627.8	618.2	608	605.5
458.6	661	660.7	660.3	652.9	649.8	646.4	641.4	632.1	620.7	609.8	602.5	593
458.8	652.5	652.5	653.5	646.8	642.3	639.3	632.1	625.2	612.1	603.3	595.9	589.4
459	645.9	644.4	645.1	639.1	634.5	632.3	626.4	617.6	606.2	593.4	587.9	582.1
459.2	637.4	639.9	639.5	633	630.3	626.6	621.8	612.1	600.8	590	581.3	577.1
459.4	631.8	632.2	630.4	625.2	620.5	619.2	613	608.8	594.6	584.2	576.1	569.2
459.6	626.7	626	625.3	619.1	615.1	613.1	606.9	597.2	585.8	578.8	573.7	565.5
459.8	619.5	620.8	618.5	613.8	615.6	606.1	602.9	595.9	584.5	575.8	567.3	559.3
460	613.7	613.9	612.9	608.3	604.9	598.4	599.2	588.2	579.5	567.1	565.1	556.5
460.2	607	607.1	606.8	601.2	597.6	595.2	592.3	583.2	572.3	566.2	555.9	551.8
460.4	599.7	602.8	604.7	598.4	591.3	590.3	586	578.2	570.9	556.2	549.7	545.6
460.6	596	598.1	597.9	591.7	589.2	583.4	581	573	561.9	555.4	544.1	539.3
460.8	590	591.6	591.6	586.6	582.6	580	579.9	567.6	559.8	549.6	543.2	538.5
461	583.6	588.4	588.2	581.6	580.6	575.5	571.5	563.8	555	544.4	537.6	531.5
461.2	581.6	583.4	582.8	580.3	573.8	571.5	566.1	559.2	551.2	542	534.7	529.8
461.4	575.4	580.2	579.7	573.7	572.6	568.7	564.2	552.9	545.1	536.9	533.4	526.2
461.6	574	572	572.6	568	563.6	563.4	558.8	550.8	543.5	534	526.3	522.4
461.8	569.8	569.8	568.2	566	561	556.9	553.8	545.5	541.1	530.4	523.5	517.9
462	563.9	566	566.6	559.5	557.2	555.1	551	546.7	536.6	526.9	522	515.8
462.2	558.2	560.8	561.4	561.3	554.7	550.1	545.9	541.2	532.3	525.1	516.2	510.6
462.4	556.4	556.3	556.7	554	554.4	549.1	545	537.3	528.4	520.7	514.9	507.3
462.6	552.4	555.6	555.2	550.9	548.5	546.1	540.9	536.1	527.2	517.3	513.2	506.2
462.8	552.2	550.2	552.1	548.5	546.2	545.2	537.3	530.4	523.9	513.8	509.6	504.5
463	549.4	547.6	551.9	546.9	543.7	538.2	535.6	530	519.6	510.6	505.5	504.6
463.2	546	546.1	545.7	543	540.9	536.7	535.1	525.9	519.4	509.7	506.1	500.5
463.4	542.4	541.6	543.9	540.9	537.3	535.5	532.1	521.7	513	509.5	502.2	496.8
463.6	538.8	541.9	539.9	539.1	535.1	533.7	531.9	521.1	515.3	505.1	496.8	492.8
463.8	537.4	538.5	535.9	536.4	531.1	529.6	528.4	519.8	510	502.3	496.4	490.9
464	534	535.5	536	533.6	529.8	527.5	522.5	517.7	508.5	500.7	495.5	489.4
464.2	533.9	531.3	533.4	531	529.3	527.4	524.2	515	509.3	499.6	495.6	490.4
464.4	532.5	534.7	531.6	528.9	529	523.7	520.6	512	505	496.4	492.7	486.7
464.6	530.3	529.2	528.4	529.6	524.9	522.4	518.2	512.8	505.1	497.1	490.3	483.1
464.8	526.2	527.8	528.1	525.2	520.7	520.4	518.4	511.5	501.4	497.1	489.1	484.8
465	524.6	527.4	527.7	525.3	521	518.8	514.9	510.2	499.6	492.2	486.6	480
465.2	523.8	524.7	526.1	523.7	522.7	519.4	515.4	509.9	499.1	492.9	486.8	482.4
465.4	522.1	524.4	524.8	523.2	520.8	516.3	512.7	509.9	495.8	490.8	486.8	479.5
465.6	522.4	523.3	522.1	521.7	517.6	516.1	511.4	507.7	499.4	490.9	483.6	478.2
465.8	520.5	521.8	520	521.7	516.9	513.9	511.6	505.3	497.8	487.5	484.8	477.6
466	522.1	522.3	519.7	519.5	515.3	515.6	510.3	502.6	495.1	491.4	482.2	476.9
466.2	519.8	520.1	519.2	520	514.8	511.6	508.4	504.5	495.1	485.8	481.5	476.9
466.4	518	518.5	520.9	519.6	513.9	512.5	507.2	500.8	495	486.1	480	477.4
466.6	516.5	518	520.2	516.3	514.3	509.5	508.8	502.3	493.1	485.4	479.7	477
466.8	517.8	517	515.7	515.2	513.1	510.8	504.3	502.8	491	485.7	477.8	475.5
467	516	518.5	516.9	513.9	512.3	507.9	505.5	500	492.6	485.4	478	474.6
467.2	515.2	515	516.7	514.5	509.3	508.5	505.3	499.8	492.4	483.4	477.8	472.2
467.4	513.9	514.5	514.5	512.3	509.1	509.2	504.1	496.5	489.3	481.7	478.2	474.2
467.6	516.8	516.8	513.3	511.5	511.1	507.3	504.5	495.6	488.1	485.1	476.8	472.4
467.8	514.2	513.7	512.4	511.6	508.9	506.4	502.7	496.4	487.7	482.3	474.8	472.6
468	513.9	514.3	512.2	510.2	507.4	506.5	502.9	494.2	488.3	478.6	476.4	471.9
468.2	514	514.5	512.7	509.6	507.5	507.7	500.2	495.5	487.9	480.2	475.1	470.6
468.4	509.9	511.8	511.5	510.7	507.8	503.6	498.6	495.9	487.2	480.9	474.5	469
468.6	511.5	512.8	511.8	508.5	506.2	501.4	500	495.3	487.7	480.7	472.4	467.6
468.8	509.3	511	512.9	510	503	502.7	501.4	495	487	479.8	473.2	469.2
469	508.3	510.4	508.9	509.6	505.1	501.1	499	493.6	486.6	477.9	472.9	467.3
469.2	510.6	509.1	508.5	507.5	504	502.2	497.4	492.2	485.6	476.3	470.6	466.6
469.4	509	507.4	509.3	506.8	501.3	501	496.9	491	483.4	475	469.5	466.1
469.6	509	508.9	507.6	507.8	503.6	498.9	495.1	491.6	483.9	475.1	467.7	467.4
469.8	506.8	506.7	506	507	503.9	499.2	494	492.8	482.3	475.6	468.2	463.4
470	505.4	508	505.9	505.9	502.5	497.5	494.8	490.5	481.5	472.4	468.9	464.1
470.2	504.4	506.5	504	504.2	499.7	498.1	493.4	489	482	473.8	468.8	462.4
470.4	503.9	503.7	505.7	503.3	500	495.6	492.6	488.1	478.9	471.4	468.4	462.5
470.6	502.4	503.9	501.8	501.6	500.1	497.3	493	487.7	477	470.6	465.6	461
470.8	500.3	503.9	501.6	498.2	497.6	495	491.8	485.6	476.7	470.5	466.4	462.6
471	502.1	504.3	498.3	498	498.1	494	488.8	484.9	475.4	469	465.4	460.5
471.2	501.8	501	499.1	501	495	490.8	490.6	484.4	476.5	471.6	464.5	460
471.4	502.8	500.6	498.4	499.7	493	492.6	487.7	484.2	474.3	469.9	463.7	457.9
471.6	498.9	498.7	499.5	496.4	493.8	492.3	487.5	482.6	474.6	465.3	462.8	456.5
471.8	497.8	498.3	499.3	496.2	490.2	490.2	487.1	481.5	473.5	467.5	461.3	455.8
472	497.6	498	496.1	496.1	493	489.4	485.5	480.7	473.6	466.3	456.9	456
472.2	497.3	496	495.1	493.9	489.1	487.4	485.6	476.8	470.8	465.8	460.6	454.1
472.4	496.8	496	495.8	490.6	490	485.5	484	477.5	467.7	463.8	459.2	452.3
472.6	493	495	492.1	491.1	488	486.7	484.3	479.1	468.6	462.3	455.7	453
472.8	491.8	492.1	491.7	490.2	487	485.2	481.1	475.5	470.6	459.6	457.1	450.2
473	491.1	492.7	490.1	490	486.8	483.8	481.8	473.6	466.2	459.9	455	448.6
473.2	492.5	489.5	490.9	487.3	483.7	483.4	479.8	471.6	466.4	458.1	454.7	448.6
473.4	488.7	489	489.3	486.5	481.9	480.7	477.1	472.6	462.3	454.2	452	447.3
473.6	486.9	487.3	486.2	486.1	480.9	479.8	477.8	471.6	463.3	455	450	446.9
473.8	484.5	485.2	485.1	482.4	481.6	477.4	474.8	470.3	461.9	455	449.3	444.5
474	483.3	485.4	483.9	480.5	477.2	475	471.7	467.5	459.6	453.8	447	442.9
474.2	482.4	481.9	481	481.6	476.6	473.5	471.8	465.8	458.3	450.5	445.4	440.6
474.4	478.7	479.8	480.4	477.9	475.8	475.9	471.1	463.4	456.1	450.9	445.3	440.7
474.6	478.8	479.7	478.5	476.3	472.6	470	466.9	462.1	453.9	447.2	444.4	440.5
474.8	477.3	477.5	477.6	473.6	473	470	467.3	461.9	453.7	446.5	441.4	438.2
475	475.9	474.3	474.1	473.3	471.2	467.9	463.8	458.5	451.7	446.1	441	435.3
475.2	472.2	472.8	474	471.7	468.3	465.5	460.8	457.8	451.3	442.7	439.2	433.6
475.4	470.4	471.5	471.4	469.5	466.3	464.3	461.1	455.4	450.6	440.6	436	434.5
475.6	469.1	471.1	468.4	466.2	464.9	463.6	458.8	454.8	447.1	438.2	435.8	428.4
475.8	466.9	468.2	467.6	465.1	463.1	460.9	457.1	450.8	446.8	437.3	432.6	428
476	465.1	464.8	465.7	464.3	460.4	458.3	454	449.7	442.9	434.9	430.3	426.8
476.2	465	463.3	462.4	461.4	460	456.4	454.1	445.8	440.1	433.4	429.1	424.6
476.4	459.2	460	463	460.2	456.3	454.1	451.7	446.4	439.2	431.5	425.6	422.2
476.6	458.6	457.7	459.3	455.7	455.7	453.1	449.2	442.6	437.2	428.5	424.8	420
476.8	457.4	457.1	456.4	454.9	454.2	450.4	445.7	440.1	434.7	427.8	421.7	418.1
477	455.2	454.6	454	451.5	451.5	447.8	444.5	439.2	434.9	424.5	422	415.3
477.2	453.8	451.3	452.5	449.8	449.3	446	442.9	438.7	431	424.6	420.2	414.6
477.4	449.5	450.5	449.6	448.6	445.8	443.6	439.9	437.1	430	421.3	418.1	413.7
477.6	446.9	448.4	446.6	446.4	443.7	441.9	437.8	432	426.8	422	416.8	409.6
477.8	443.2	446.3	444.9	443.3	441.5	434.5	435.8	431.5	423.4	416.1	412.5	408.6
478	442.8	443.2	440.9	440.4	439.8	435.3	433.3	428	420.2	415.3	411.6	405.6
478.2	439.6	440	439.4	438	436.2	433.1	430.4	425.8	418.7	413	408.4	404.1
478.4	438.6	437	438.2	436.2	432.6	431.1	427.4	423.7	418.5	410	407.6	402.7
478.6	434.2	433.8	433.7	433.6	429.5	429.4	426	421.8	415	408.9	403.3	399.1
478.8	430.8	431.8	431.8	430.1	428.8	426.8	423.8	421.1	413.1	406	402.7	396
479	429	431.1	429.5	428.6	426.6	423.9	422.2	417	412.4	402.6	399.4	395.9
479.2	429.1	426.7	427.2	427	424.2	422.5	419.2	415.3	409.2	401.7	396.4	393.5
479.4	425.1	425	424.3	425.7	420.5	420.1	415.6	411.7	405.8	399	396.5	390.8
479.6	422	422.8	422.3	420.7	417.5	417.1	413.4	409.8	405.2	397.1	393.4	390.1
479.8	420.7	419	420.1	421	415.3	415.3	413.5	407.2	400.4	395.6	389.1	387.8
480	418.8	417.8	417.2	416	414.1	412.8	408.4	402.6	399.4	392.5	389	383
480.2	415.1	413.9	414.8	413.4	410.9	410.3	405.4	402.4	397	390.6	385.4	381.3
480.4	411.4	412.7	411.3	411.7	409.6	409	404.9	400.5	393.3	386.7	385	381.4
480.6	408.8	409.3	409.8	410.3	407	404.6	400.7	396.8	392.2	384.2	383.7	377.3
480.8	406.7	407.6	408.9	405.7	406.1	403.4	400.1	396.6	390.7	381.6	380.5	375.6
481	402.3	403.7	405.6	403.2	401.9	399.8	398.2	394.3	386.9	381.4	377.6	374.3
481.2	400.3	403.1	404	400.9	399.4	396.2	394.8	390.5	385	379.1	373.9	372.1
481.4	397.8	401.2	400.5	399.6	396.9	393.6	390.4	388.6	381.2	376.2	371.8	369.3
481.6	394.2	395.8	396.5	394.1	394.6	392.7	389	385.9	380.5	373.4	371.9	367.3
481.8	392	394.1	394.9	393.1	391	391.3	387.5	381.9	377	370.5	369.3	364.2
482	390.5	392.1	390.7	390.6	387.8	387.1	384.3	379	375.9	369.8	366.8	361.5
482.2	388.8	389.9	388.5	388.7	387.3	384.7	381.4	379.1	372.4	368	362.9	359.8
482.4	385.6	386.6	386.1	384.9	384.2	381.1	381.8	376.5	371.2	365.1	362.1	358.1
482.6	382.4	384.1	383.4	383.4	381.2	380.1	377.4	372.5	368.5	363	360.1	355.4
482.8	379.3	380.2	381.2	379.2	378.5	376.5	375.7	371.1	365.1	361.2	357.9	353.7
483	374.8	378.7	378.6	377.2	376.5	376.2	373.7	366.5	365.3	356	356.5	351.7
483.2	373.3	376.4	374.9	376.7	375	370.9	371.3	366.1	362.5	355.3	352.6	347.5
483.4	370.9	374	373	370.7	370.8	368.6	366.5	364.3	360	352.9	350.9	346.7
483.6	369.3	371.1	372.5	370.2	368.5	367.7	364.8	362.8	356.5	351.1	347.6	344.6
483.8	366.3	367.1	368.4	368.4	363.7	364.4	363.5	357.6	354.7	348.2	345.4	342.5
484	364.6	366.9	366	365.4	362.9	362.2	360.4	355.9	353.5	346.7	343.7	337.9
484.2	361.4	362.7	363.3	360.1	362.3	358.9	357.7	353.8	351.7	345.4	341.8	339.2
484.4	360	360.3	359.9	359.4	358.6	356.9	355.3	351.1	348	343	340.5	334.5
484.6	357.4	358.6	358	358.3	356.6	353.3	353.6	349.1	345.9	340.4	338.6	334.8
484.8	355.7	354	354.2	354.1	353.7	352.8	351	347.8	343.9	338.6	336	331.6
485	352.2	353.6	352.8	351.5	351.1	351.9	349.1	344.8	340.3	334	332.7	330.9
485.2	349.3	349.7	350.8	353.1	351.1	347.6	346.1	342.5	342	332.9	331.8	328.1
485.4	347.3	347	348	348.4	346.2	345.3	344.1	341.1	336.7	333.8	329.1	325.4
485.6	347.2	347.1	346.9	344.9	344.4	343.9	340.8	339.3	335.6	330.4	327.1	323.7
485.8	344.6	344.5	344.4	343.8	341.8	340.9	339.9	336.3	333.6	327.9	326.5	322.1
486	341.1	341	341.6	341.4	340.6	339.6	337.8	334.7	331.2	325.1	322.5	319.7
486.2	337.3	340	340.9	339.2	335.8	336.9	334.9	331.5	328.2	323.4	321.1	318.8
486.4	336.3	337	338.5	336.1	334.4	333.7	334	333.6	326.3	323.3	318.1	315.4
486.6	334.7	335	335.8	334.3	334	333.8	331.4	327.4	324.4	319.4	315.5	314.1
486.8	332	333.9	333.8	332.4	331.2	331.1	330.5	327.3	321.6	319.2	313.4	311.8
487	330.1	330.2	331.9	329.2	331.5	330.3	329	325.1	319.6	316.3	314	309.6
487.2	327.2	328.1	328.1	330	328.3	329.1	326.5	320.7	319.3	315.4	311.9	307.2
487.4	326.1	325.4	326.5	327.1	324.9	325.3	325.5	318.3	314.4	314.2	308.8	306.6
487.6	323	323.9	323.6	324.9	325.2	322.4	321.6	319.1	316	311.2	307	305.1
487.8	321.6	321.3	322.4	321.4	323.4	319.2	317.5	318.4	312.8	307.8	305.6	302
488	318.2	321	320.8	319.7	320.5	319.8	317.5	315.4	309.7	306.2	303.4	300.2
488.2	316.1	318.9	319.5	317.3	317.5	317.2	316.7	313.1	308.8	303.7	302.7	299.5
488.4	315.4	317.8	316.6	317.3	317.3	314.9	314	311	306.9	303.1	300.6	295.8
488.6	313.3	314.4	313.2	315.6	314.4	313.6	312.8	308.4	305.9	301.4	299.1	296
488.8	312	312.2	313.6	313.5	312.3	312.6	309.2	309.3	304.1	300.1	298.1	295.5
489	308.1	310.7	311	311.3	310.5	310.8	308	305.8	302.1	297.1	296.8	293.1
489.2	308	309.1	309	310.2	310.9	308.1	306.6	303.9	300	297.6	295.1	289.7
489.4	305.9	307.5	306.9	309	307.4	306.8	305.9	302.1	297.6	294.8	292.3	291
489.6	302.7	304.6	305.5	304.9	306.9	304.2	303.8	301.7	297.1	293.9	290.2	288.5
489.8	301.8	305.5	304.8	305	303.9	301.8	302.9	298.1	297	292.4	289.4	287.8
490	301.8	301.3	303.6	303.6	301.7	302.1	299.7	298.1	293.8	290.9	288.2	284.9
490.2	299.4	300.8	302.3	301.9	300.2	300.1	296.9	296.9	293.9	289.9	287.4	284.2
490.4	297.9	299.3	301	301.8	299.3	297.7	296.6	294.8	290.8	289.8	284.1	282.9
490.6	296.1	298.5	297.7	297.7	296.6	296.4	295.6	293.8	288.7	285.4	284.4	282.3
490.8	294.7	296.5	298	298.1	295.5	295.2	293.9	293.5	287.4	285.6	284.2	280.1
491	292.2	295	295.4	294.9	294.1	294.1	292.4	289.4	288.2	282.6	281.1	278.4
491.2	292.7	292.4	295	294.9	293.9	293.3	291	288.5	286.7	283.2	280	279.5
491.4	289.6	291.2	291.5	291.3	292.2	291.3	289.6	287.8	285.6	282.1	278.3	277.7
491.6	288.3	291.3	292.6	290.3	289.1	289.7	289.4	286.5	284.8	279.1	277.8	275
491.8	287.4	289.9	291.7	289.9	288	288.9	287.8	285.3	282.8	278	275	276.6
492	286.1	287	287.2	288.3	286.9	287.3	285.7	284.8	280.9	278.7	276.8	275.2
492.2	283.7	287.5	287.1	286.2	287	286.8	282.7	282.9	279.2	275.2	273.7	271.8
492.4	284.4	285.9	286	286.4	283.5	284.4	282.8	282	279.3	275	272.4	270.7
492.6	281.8	284	284.4	285.9	284	283.9	282	280.5	277.2	273.6	270.7	268.5
492.8	280.9	283.3	284.6	284.1	283.3	281.5	280.5	280.7	277	272.2	270.4	268.9
493	280.1	282.3	282.4	281.5	282.4	278.9	280.4	278.1	274.1	271.4	270.8	268.4
493.2	278.7	279.9	281.5	281	280	279.7	277.7	276.5	274.7	270.9	268.5	266.2
493.4	277.5	278.2	280.8	279.9	278.6	278.7	277.3	275.6	271.9	268.5	268.3	263.8
493.6	276.8	278.5	278	277	278.4	277.6	275.8	273.7	272.2	269	267.2	263.9
493.8	275.8	276.2	277.3	277	275.8	276.2	274.5	272.3	270.1	266.4	263.8	263.2
494	274.3	273.7	273.7	275.8	275.7	274.4	273.8	271.3	269.5	265.7	263.5	261.6
494.2	272.4	273.3	272.3	274.9	274.8	274.2	273.1	270.6	268.4	264.5	261.7	260
494.4	270.1	272.4	273.4	272.7	273	274.4	270.5	270.6	266.4	262.6	261	260.1
494.6	269.4	271.3	272.4	272.3	272.9	271.9	269.6	269.2	266.3	261.3	259.7	257.9
494.8	271.2	270	271.5	270.5	271.4	271.3	269.9	267.5	266	261.4	259.3	257.8
495	269.4	269	269.7	269.8	269.4	269.5	268.9	266.1	263.8	261.2	257.8	255.6
495.2	267.3	268.9	268.3	269	268.9	268.4	268.2	265	263	259.7	257	255.6
495.4	267.4	266.7	267.1	268	266.4	267.7	265.9	264	260.7	258.2	256.1	254.4
495.6	264.7	264.9	266.7	266.4	265.8	265.5	265.6	262.9	258.9	258.1	254.6	253.9
495.8	263.9	264.9	265.2	265.6	266.3	267.2	263.1	261.8	259.4	258.1	253.7	252.3
496	263.3	264.4	263.3	265.1	263.4	264.2	263.6	262.1	258.5	256.7	254	252.2
496.2	262.4	264	263.4	264	263.6	262.8	262.7	260.6	257.6	256.5	252.9	250.2
496.4	260.9	262.7	262.2	263.5	262.9	262.2	262	260.6	256.9	253.5	251.1	250.4
496.6	260.7	262.9	263.5	262.1	261.6	260.9	259.6	257.2	255.5	252.5	250.4	248.6
496.8	259.2	260.6	262.2	262.2	260.8	260.5	260.3	258.8	255.2	253.1	250	247.3
497	260	259.6	259.9	263.2	259.8	258.6	258.8	256.7	253.7	250.9	247.8	247.7
497.2	257	259.8	257.6	259.9	258.1	259	257.5	256.7	254.2	250.4	248.6	246
497.4	257	259.4	259.4	259.1	258.9	256.3	256.5	254.8	253.5	248.9	247.6	244.8
497.6	256.1	257.9	259.7	258.8	256.7	257.5	256.6	253.8	253.5	249.8	246	245.7
497.8	255.5	256.7	258.1	256.9	257.3	256.3	254.6	251.1	250.7	248.2	245.9	244.8
498	253.9	256.1	256.5	255.6	256.5	255.3	254.4	254.1	249.7	248.3	243.9	243.1
498.2	253.3	254.9	254.8	256.1	254.7	254.9	254.3	251.8	249.6	246.7	245	240.8
498.4	253.5	253.7	255.7	255.2	253.9	254.2	253.3	249.5	250.1	248.1	244.2	240.7
498.6	252.4	253.2	255	255.2	254.4	254	251.7	250.4	247.4	244.6	242.7	241.2
498.8	251.1	251.9	254.1	253.2	253.9	252.1	253.3	248.8	247.4	244.3	242.1	240.4
499	251.1	249.7	252.6	252.7	252.6	250.3	250.1	248.9	245.8	243	241.7	239.5
499.2	249.6	251.9	252.5	252	251.5	249.2	250	247.6	243.7	242.1	240.4	238.7
499.4	248.2	249.7	251.2	251.7	249.3	250.4	248	247.7	244.3	241	240.5	238.1
499.6	248	250.8	250	249.6	249.1	248.8	247.4	247.6	243.2	241.8	239.1	237.8
499.8	248.2	249.4	251.3	248.6	250.5	248.8	247.4	246.6	242.7	239.6	239.3	236.6
500	247	250.6	250	249.1	248.3	248.7	247	246.7	242.4	240.7	237.3	233.8
500.2	246.4	247.2	249.9	248.3	247.3	246.9	246.7	246.8	242	239.9	238.6	235.3
500.4	244.7	249.4	248.9	248.2	247.8	246.6	245.7	243.9	243.4	238.4	236.9	234.9
500.6	245.2	246.9	247.1	247	247	246.6	245.2	244.8	240.4	239.4	236	234.7
500.8	243.4	245.8	246.1	245.7	245.5	245.1	244.8	243.7	240.4	237.4	235.4	231.7
501	244	244.7	246.6	245.1	244.7	245	242	241.7	239.8	237.4	234.2	232.8
501.2	243.6	244.1	245.1	245.4	245.6	245.1	243.6	242.8	238.2	237.5	235.2	233.3
501.4	243.2	244.2	244.6	245.9	244.7	243.4	243	241.9	237	235.3	234	231.6
501.6	243.8	242.9	242.5	244.4	244.6	244.2	241.4	239.6	238.9	235.4	235.2	231
501.8	241.2	242	241.8	243.7	243.7	240.8	241.2	239.5	237.4	235	231.9	231
502	241.2	241.7	242.6	242.9	244.6	242.4	241.9	240.6	238	233.5	231	231.5
502.2	240.4	241.8	242.8	240.9	242.1	241.1	240.5	238.7	236.3	235	230.6	229.2
502.4	240.4	241.1	242.9	242.2	241.3	241	240.7	239.2	235.2	231.5	231.1	230.1
502.6	242.2	240.5	241.4	241.8	240.5	239.2	241.6	237.8	235.7	232.3	229.7	228.9
502.8	240.8	241.2	241.5	240.5	240	240.9	239	237.3	233.5	231.2	228	228.3
503	238.3	239.6	241.6	239.2	239.7	239	238.2	237.2	234.2	232.3	228.7	227.9
503.2	238	239.8	240.4	238.6	238.9	238.8	237.8	235.5	233.6	230.5	229.4	228.7
503.4	238	239.2	241.6	239.1	240.4	239.5	237.8	236.3	234.5	231.8	227.4	226.1
503.6	236.7	237.5	239.7	237.8	238.8	237.6	237.1	235	232	230.8	227.6	225.6
503.8	236.3	237.5	239.5	239.1	237	238.8	236.8	235.7	232.8	228.5	227.8	225
504	235.2	237.2	238.1	237.7	237.8	237.3	236.4	234.3	231.2	229.2	226.8	225.9
504.2	234.2	236.8	237.1	237	237	235.3	234.6	234.5	231.2	228.7	226.2	226.6
504.4	235.5	235.3	236.5	238.7	236.9	237.3	236.3	233.9	231.1	230.2	226.6	224.7
504.6	234.5	236.6	236.5	235.6	235.7	235.8	234.6	233	230.4	228.3	227.1	224.7
504.8	233.9	236.4	236.5	237.2	236.5	235.9	234.5	232.9	230.3	227.9	225.4	223.9
505	232.6	235.3	236.4	236.4	235.2	235.9	235.4	233.3	231.7	226.8	224	224.1
505.2	234.3	235	234.5	233	236.2	234.2	235.8	232.1	229.9	227.7	226.2	223
505.4	233.1	233.5	235.2	234.4	235.2	233.8	233.3	232.8	228.7	225.3	225.4	222.9
505.6	232.8	232.9	233.5	234.5	232.6	234	232.7	232.4	228.8	226.6	224.8	223.3
505.8	232.7	232	235	235.3	233.8	233.5	232.4	230.1	229.1	225.2	224.1	222.7
506	231.9	233.2	234.1	233.2	232.8	232.9	233.2	230.3	228.2	226.3	223.5	220.9
506.2	232.2	234.1	232.9	233.5	234	231.1	231.8	230.1	229.2	225.6	223.1	222.5
506.4	231.8	232.3	233.1	233.8	233	231.2	230.2	230.8	225.5	225.8	221.2	220.5
506.6	230.2	232.3	233.2	232.1	232.8	231.4	231	228.9	227.2	225.1	221.9	220.1
506.8	231.4	230.8	231.9	231	231.1	230.1	229.1	228.5	226.3	225.1	222.4	220.5
507	229.3	230.8	231.5	231.4	229.9	231.4	229.8	227.3	226.7	223.4	221.6	220.2
507.2	229	229.1	231.7	231.3	232.6	232	229.2	227.8	226.2	222.3	220.9	220.8
507.4	229.5	231.9	231	229.3	231.3	231.1	228.1	227.9	225	222.9	220.5	219.9
507.6	228.5	229.1	231.1	231.4	230	229.7	227.9	227.5	225.7	221.1	220.8	219.6
507.8	228.9	229.4	230.1	229.1	229.4	230	227.5	226.8	224.4	222.1	220.5	217.5
508	226.7	228.7	228.8	228.8	228.1	227.6	228	226.3	223	222.5	219.8	216.3
508.2	226.3	228.9	228.1	228.1	230.6	227.3	228.1	226	223.6	222	217.8	217.5
508.4	225.7	228.4	230.4	228.1	229	227.1	226.4	225.2	223.1	221.9	219.1	217
508.6	225.5	227.7	226.9	228.8	226.9	227.5	226.1	224.1	222.5	219.5	218.1	217.5
508.8	226.5	225.9	227.7	229.4	227.7	226.5	225	225.4	222.9	220.5	217.8	216.7
509	225.4	227.1	227.3	226.7	228.4	226.6	223.9	224.6	222.8	219.8	218	215.3
509.2	225.5	226.1	226.3	226.1	227.5	226.8	222.8	223.7	221.1	219.1	217.5	215.2
509.4	225.7	226	226.3	226.7	225.3	224.8	225.3	222.6	220.8	219.5	216.5	214.5
509.6	224.6	224.2	226.8	225.6	226.8	224	224.8	223.8	221.2	219.1	218	214.4
509.8	223.9	223.9	225.2	223.8	224.9	225.5	222.9	222.4	220.1	218.6	216.8	215.7
510	223.2	224.5	224	224	225.6	223.2	225	221.7	218.7	218.1	216.5	214.4
510.2	223.5	222.8	224.5	222.9	224	223.3	222.4	222.7	218.5	216.6	214.5	213.7
510.4	222.1	224.5	223	223.1	225.1	222.3	222.1	220.3	220.3	216.9	213.4	213.1
510.6	222.8	223.2	223	223.7	222.7	222.1	222.6	221.5	220.4	216	214.8	211.9
510.8	221.4	222.9	223.2	224.8	222.4	221.4	222.4	220.6	218.5	215.1	214.6	211
511	221.7	222.6	221.7	222	222.2	221.6	220.6	219.1	218.6	214.8	213.1	210.4
511.2	221	221.9	222.7	222.6	221.4	219.2	221.8	220	216.8	215	212	211.9
511.4	220.1	220.7	220.8	221.6	221.5	219.8	221.8	220.4	216.7	214.7	213.5	211.1
511.6	219.3	220	219.7	221.6	221.2	219.8	220.8	217.4	217	214.2	213.6	210.7
511.8	219.3	219.5	220.5	221.2	220.5	220.9	219.7	217.3	216.1	213.6	211.2	210.3
512	218.7	217.9	220.1	220.1	218.8	219.4	220.1	218.4	214.9	212.4	210.8	208.7
512.2	218.1	217.9	220	220.1	218.9	217.5	219.6	214.8	214.4	211.7	210.6	209.2
512.4	218.6	217	220.1	219.6	219.2	218	217.7	216.4	213.8	212.4	211	208.7
512.6	217.7	218.1	217.8	219.4	217.9	217.1	217.1	216	213.5	210.4	208.8	209.3
512.8	216.5	218.1	217.2	217.5	216.9	218.3	217.6	214.8	213.8	211.1	208.6	208.3
513	215.5	216.3	217.1	218.5	218.6	216	217.2	213.9	210.8	210	209	206.4
513.2	214.2	217.1	216.7	215.8	217.2	216.8	214.8	214.9	212.5	210.1	207.5	205
513.4	214.9	215.2	216	216.3	216.4	214.9	215.8	211.4	211.6	208.9	207.3	206.3
513.6	213.4	214.2	215.1	215	213.6	215.9	213.7	212.8	211.2	208.8	206.5	204.6
513.8	213.3	213.7	215.1	215.4	213.3	214.6	212.8	211.9	210	207.7	206.2	205.2
514	212.6	213.4	214.3	215.7	213.4	213.8	213.6	211.9	211.1	206.9	205.5	204.7
514.2	212.4	212.9	214.2	213.5	213.5	212.9	212.7	212.3	210.3	206.7	206.5	204.8
514.4	212.3	212.4	214.2	213.2	212.9	212.6	213.1	211.7	208.8	207.4	204.9	203.4
514.6	212.4	212	213.6	212.1	211.4	213.1	211.2	210.2	209.5	206.1	203.9	202.3
514.8	210.2	211.4	212.6	212.4	212.8	212.7	211.3	210.3	209.4	207.6	204.4	203
515	208.7	211.2	210.6	212.4	210.5	210.4	210.2	209.7	207.7	205.8	205	202.6
515.2	209.1	209.6	210.8	210	210.3	210.6	211.5	208.7	208.4	206.1	202.5	202.3
515.4	209.1	210	211	210.3	209.8	211.3	209.4	207.4	205.4	204.8	203.7	201.1
515.6	209.7	209.5	211.3	211	209.1	209.8	209	208.5	205	203.5	202.4	201.2
515.8	209.4	208.7	210.3	210.4	208.3	210.1	210.5	208.5	205.2	204.1	200.3	199.9
516	207.5	208.4	209.1	209.4	207.5	208.3	207.5	207.1	204.5	204.4	201.8	199.6
516.2	206.1	207.7	209.5	208.9	208.9	209.3	206.5	206.3	204.6	202.1	200.2	198.6
516.4	206.5	208.8	207.2	209.3	209.8	208.3	207.2	205.7	204.3	203	201.9	198.6
516.6	204.9	206.7	207.8	208.6	207.9	207.1	206.5	205.8	203.4	201.8	198.1	198.3
516.8	205.3	205.9	206.4	207.8	205.5	207.2	205.7	206	203.8	200.1	198.8	198.4
517	205.3	205.9	206.3	207.4	205.9	205.6	206.3	204	201.8	202.1	199.9	197
517.2	204.4	205	206.1	206.4	207.3	204	205.9	203.8	201.8	200.8	197.9	196.2
517.4	204	206.4	205.8	206.6	205	203.8	205.2	204.8	200.7	200.3	199	196
517.6	202.6	203.1	205.2	204.8	205.1	205.2	205.4	203.6	202.4	199.7	198.5	195.5
517.8	202.9	203.7	204	205.9	205.3	204	203.3	203.6	200.4	199.3	198	193.9
518	202.4	203.4	203.1	204.1	203.9	204.3	204.1	202.4	200.3	199.3	197	195.2
518.2	201.4	201.7	202.9	205	203.8	202.9	202.7	201.7	199.1	198.7	196.1	194
518.4	202.4	202.3	202.8	203.9	203	202.2	200.8	199.3	199.8	196.1	194.7	193.9
518.6	200.2	201.7	202.9	202.7	202.4	200.9	201.6	201.5	199.3	196.4	194.6	193.5
518.8	200.2	200.7	202.3	202.5	201.8	201.3	200.6	200.3	198.8	196.7	193.8	193.1
519	201	202.5	201.5	202.3	201	201.5	201.4	199.4	198.3	196	195.3	193.2
519.2	200.2	199.7	201.5	203.1	201.2	201	199.8	199	198.3	195.6	194.3	192.4
519.4	198.2	200.5	201	202.9	201.3	199.7	200.6	199.6	198.1	193.8	194.1	191.9
519.6	198.4	199.8	200.1	201.3	200.5	199.5	199.7	197.7	197.1	195.3	192.7	191.4
519.8	196.2	199.5	200.9	198.8	200.4	199	198.5	198.5	195.7	194.9	192	191.9
520	197.3	199.7	199.1	199.2	198.3	199.8	198.1	198.1	194.2	193.5	193.6	189.5
520.2	197.2	199	199.5	200.1	198.4	199.4	197.9	197.5	195.2	193.8	191.8	190.5
520.4	195.7	197.6	198.7	199	198.6	199.2	197.7	198.2	195.7	193.5	192.6	190.7
520.6	196.5	197.7	198.5	198.1	198.2	197.8	197.5	196.7	194.8	191.8	190.1	189.4
520.8	196.8	195.2	197.4	197.3	197.9	198.1	196.9	197.2	194.8	192.7	191.9	189.8
521	195.9	196	197	198	196.9	195.7	195	196.4	193	193.2	191.1	189.4
521.2	193.8	195.9	196.5	198.4	196.3	196	196.2	194.3	194.7	191.9	189.1	189.3
521.4	193.8	196	195.1	196.4	196.5	194.7	197.7	195.2	193.3	190.9	189.5	188.3
521.6	194.3	194.5	194.7	196.4	196.6	196.8	196.2	194.2	193.1	191.9	188.9	187.2
521.8	193.9	195.6	194.1	195.9	195.2	196.2	194.7	194.3	191.6	190.5	188.3	186.3
522	191	196	194.3	196.1	195.6	194.6	193.8	193.8	191.3	189.9	187.7	186.5
522.2	192.1	194	195.4	195.8	194.6	193.9	194	193.1	191.9	188.6	187.6	186.8
522.4	192.6	194.6	194.4	194.3	194.6	194.6	193.4	192.7	192	188.7	186.6	186.4
522.6	192.9	192.7	194.7	193.9	194.6	194	192.9	192.4	190.9	188.4	187.1	186.5
522.8	190.9	193.3	193.2	195.5	194.1	194.4	192.7	192.7	190.9	188.3	186.4	186.3
523	191.2	192.5	191	193.7	194.2	193	192.1	191.7	190.4	186.9	186	185.2
523.2	191.7	192.6	191.8	192	192.6	193.1	191.6	191.8	190.5	188.2	187	184.8
523.4	190.5	192.3	193.6	192.6	192.3	192.8	192.2	190.2	189.6	188	185.8	183.8
523.6	189.7	191.9	191.5	192.3	192.7	192.6	192	190.9	188.8	188.5	186.3	184.4
523.8	190.2	190.7	191.4	191.8	191.9	191	191.5	190.2	188.3	187.1	185.3	184.3
524	190.7	190.4	191.8	192.3	191	191.8	189.9	190.2	189.3	187	184.4	182.9
524.2	189.1	190.6	190.9	192	190.1	191.1	189.1	190.5	189	186.9	183.8	183.3
524.4	188.6	190.3	190.7	191.2	190.7	190.6	190.2	188.5	188.1	185.8	184.5	183.2
524.6	188.7	189.2	190.3	190.3	189.6	191.5	190	190.2	188	184.2	184.2	182.9
524.8	186.7	190.2	189.4	191.1	190.3	188.6	190.6	188.7	188.1	185	184.8	182.7
525	188.2	189.8	190.8	189.9	189.5	189.9	189.7	189.2	188.8	184.5	185.3	182.5
525.2	187.2	189	189	190.2	191.2	188.6	189.9	189.5	185.6	185.8	183.7	183.3
525.4	187.8	188.6	190.9	189.7	189.7	190	189.1	187.3	186.8	185.5	181.8	182.4
525.6	188.2	188.3	188.1	189.3	189.3	189.5	190.4	187.9	185.9	185.3	184.2	182.1
525.8	187.6	188.6	187.4	188.9	189.3	188.7	188	187.6	186.5	183.7	182.5	182.8
526	186.6	187.4	187.5	189.1	188.2	189.4	187.3	188.4	185.3	184.3	182	180.5
526.2	187.7	187.4	187.1	187.8	187.9	188.9	188.2	185.8	186.5	183.9	182.6	182.6
526.4	187.2	186.9	187.5	188.3	187.5	187.8	187	186.9	184.5	184.6	181.3	181
526.6	185.8	187	189.1	188.6	187.3	187.7	187.6	187.1	185.1	183.6	181.3	179.4
526.8	186.4	187.2	187.4	187.9	187.5	188	187.4	186.6	185.6	183.9	181.2	181
527	186.9	186.1	186.9	186.7	188.4	187.6	186.6	187.8	184.9	182.4	181.2	180.9
527.2	184.5	187.9	186.2	187.5	188.1	187.2	186.4	186.2	183.6	182.3	182.4	179.7
527.4	184.7	186.3	187.1	186.9	186.3	187.5	186	187.2	184	182.1	181.8	179.1
527.6	184.7	185.5	187.7	187.6	187.1	187.8	186.3	185.7	183	181.7	181.2	180.8
527.8	185	185.2	185.6	187.5	186.9	187.1	186.3	185.3	184.8	180.8	182	179.6
528	184.2	186.6	185.9	187.4	187	186.2	185.8	186	182.6	181.5	179.7	180
528.2	183.7	185.4	186.3	186.9	186.5	185.5	185.2	185.3	183.2	182	179.6	178.9
528.4	185.1	185.6	186	185.7	187	186.6	186.5	186.3	183.6	182.7	180.5	179.3
528.6	184.1	184.7	184.8	185	186	186.4	185.6	185.8	184.1	181.4	180.9	179.6
528.8	183.9	185.5	184.5	185.8	186.3	186.1	186	185.5	182.6	181.5	179.4	178.1
529	182.9	185.3	186.2	185.5	186.3	185.5	186.2	185.1	183.5	182.7	178.2	178.8
529.2	182.7	184.8	184.9	186.6	185.2	184.9	184.1	185.6	181.6	181.5	180.9	179
529.4	182.6	185	185.9	185.3	186.2	185.1	185.6	185	183	180.3	179.8	178.9
529.6	184.2	185.1	184.6	184.8	187.2	186.8	184.2	185.4	184	182.2	178.6	176.9
529.8	183.3	184.8	185.5	185.3	185.9	185.1	184.1	185.1	182.4	181.7	178.8	177.3
530	183.5	184.9	184.3	185.7	184.7	186.9	185.9	183.2	183.1	181.3	180	178.1
530.2	182.8	184.7	184.3	186.4	184.8	184.1	184.4	183.9	182.8	181.6	178.5	177.1
530.4	182.6	184.4	183.7	184.8	185.1	185.1	184.2	184.5	181	179.7	178.4	178.8
530.6	183.4	183.4	184.1	184.7	185.5	184.5	185.1	182.3	181.7	179.9	179.3	178.5
530.8	182.6	183.7	184.1	185.3	184.6	184.8	187.1	183	183.1	181.1	179	177.2
531	182.9	184.2	184.7	186.7	185.2	185	184	183.8	180.8	179.9	178.9	177.7
531.2	182.9	183.6	184.6	184.9	184.3	184.5	185.7	182.9	182.1	179.7	178.9	177.2
531.4	182.8	183.3	183	185.3	184.9	184.1	185.1	184	181.4	180	177.6	177.7
531.6	181.8	183.9	183.3	186	184.8	184.5	182.7	183.5	181.9	179.7	178.7	178
531.8	182.5	183.6	184.6	184.4	185.2	184.2	183.5	182.5	181.1	179.8	179.1	178.5
532	183.1	183.7	184.2	185.5	184.7	183.7	184.1	182.3	180.7	180.3	179.4	177.7
532.2	182.1	184.4	183.9	184.9	184.5	183.9	183.8	183	180.8	178.5	179.6	177.5
532.4	183.1	184	184.6	184.8	184.5	185	184.5	182.6	182.5	179.6	179.1	176
532.6	181.9	182.5	184.8	184.7	184.8	184.4	183.2	182.7	181.6	181.2	179.2	176.6
532.8	182	184.1	185.1	184.8	184.3	184.6	183.7	183.9	181.7	179.9	178.8	177.9
533	183	183.3	184.2	185.1	184.6	184.7	184.5	182.1	183	181.1	178.1	177
533.2	183	184.2	184.4	185.2	184.7	183.7	183.4	183	181.9	180.5	177.5	177.3
533.4	182.7	183.2	185.1	184.7	184.2	183.7	184.5	182.9	180.5	179.8	178.9	178
533.6	181.7	184.1	184.2	184	184.2	184.3	184.5	183.3	181.5	180.2	177.6	177.4
533.8	181.9	183.7	184.5	184.3	183.9	185	185.3	182.9	181.1	179.8	178.2	177.1
534	181.4	182.6	183.9	183.5	183.4	184.5	185	182.6	181.7	178.6	177.8	175.9
534.2	182.4	183.6	182.1	184.2	184	184.3	182.9	183.2	182.2	179.9	178.5	176.2
534.4	181.1	183.9	184.1	186.2	184.5	183.7	185.1	182.9	182.2	179.6	178.8	176.7
534.6	182.6	183	184.1	184.2	184.2	184.1	184.6	181.7	181.1	179.4	179.2	176.3
534.8	181.7	183.2	184.7	184.3	184.4	184.2	185.8	183.5	181.8	179.8	179.7	177.2
535	182.5	184.3	184.8	186	183.6	185.1	185.1	184.6	181.9	179.8	178.5	177.1
535.2	181.4	184	184	186	185.3	183.5	183.7	182.3	182	180.3	177.7	177
535.4	181.6	182.1	184.6	185.2	184.7	184.5	183.7	183.8	183.1	180.8	178.3	177.9
535.6	182.7	183.1	184.4	184.8	184.4	185.9	185	183.6	181.8	179.1	178.6	177.3
535.8	182.5	183.3	185.1	184.3	186.4	184.3	184.7	184.4	182.1	180	179.2	177.6
536	182.5	182.8	185.4	184	184.9	184.3	184.3	182.9	183.3	180.9	179.6	177.4
536.2	182.6	184.9	184.5	183.5	184.9	185.9	185.4	183.7	182.7	179.9	178.6	177.7
536.4	182.9	184.4	184.5	185.4	183.8	185.8	184.2	182.8	181.2	180.5	179	178.9
536.6	183.1	183.2	183.9	185.9	185.4	185.3	184.6	183.7	181.8	182.1	178.7	178.2
536.8	182.9	184.1	185.3	184.6	186	184.7	184.8	184.2	182.5	180.2	179.7	178.7
537	182.8	184.1	184.7	185.1	186.8	185	185.2	184.4	183.4	180.2	179.2	179.2
537.2	183.8	185.5	184.8	186.5	187.5	186	185	184.1	182.7	181.6	180.7	178
537.4	183.1	184.7	185.2	186.5	184.5	186.2	185.4	184.9	182.4	181.7	179.3	178
537.6	182.6	185.4	185.3	186.8	185.9	185.2	186.4	183.6	183.2	181.3	180.8	178.6
537.8	183.8	184.1	184.7	186	186.5	185.1	185.2	184.5	182.5	181	179.1	178.2
538	184.2	185.7	185.7	185.5	184.7	185.5	185.9	185.3	183.8	181.4	179.9	179.9
538.2	183.8	185.8	186.5	185.7	186.7	185.8	185.3	186.5	182.8	181.5	179.7	178.2
538.4	185.2	184.8	187.2	186.6	185.7	185.4	185.4	184.9	182.8	182.2	180.6	179.5
538.6	183.4	183.8	185.7	185.4	186.9	185.1	185.2	184.8	183.9	181.6	179.1	180.1
538.8	183.7	186	186.5	187	186.8	185.2	186.8	184.6	184	182	180.5	178.8
539	184.6	186.6	186.5	185.7	187.1	187.5	185.6	184.1	183.4	182.4	180.2	179.3
539.2	184.3	187	186.4	186.2	188	186.4	186	186.4	183.7	181.8	181.4	179.8
539.4	184.2	187	185.6	186.6	187.7	187.1	185.6	185	183.4	182.7	180.4	179
539.6	185.5	186.8	188.3	187.7	187.2	187.6	185.7	186.1	184.2	182.2	179.5	179.3
539.8	185.2	186.1	187.4	187.7	187.7	187.1	186.3	186	183.6	180.7	181	180.2
540	185	185.3	187.5	186.7	187.2	187.1	186.2	186.3	184.8	181.7	181.6	179.7
540.2	185.2	187	187.7	187.3	187.9	186.9	185.7	186.5	184.9	183.7	181.6	180.7
540.4	184.7	187.4	184.8	187.7	188.8	187.5	187.1	185.9	185	182.4	180.7	179.2
540.6	185.7	187.5	187.5	187.3	188.2	187.1	186.3	185.9	184.4	183.1	181.9	180.8
540.8	187	186.9	188.1	187.5	188.3	186.2	187.8	186.5	185.8	183.3	181.5	180.7
541	186	186.9	187.2	189	186.9	189.5	188	187.7	184.7	184.8	181.7	181.6
541.2	186.8	187.2	187.3	188.9	188.2	188.8	188.3	187	184.3	184.2	182.1	179.8
541.4	185.7	186.8	186.6	189	188.7	188.3	187.7	186.8	185.1	181.7	182	179.3
541.6	187.9	187.4	188.1	188.2	188.1	188	188.6	188.3	184.8	184.2	181.7	180.3
541.8	186.9	187.5	187	189.2	187.8	188.2	187.8	187.8	184.7	183.2	183.1	180.6
542	186.7	188.3	187	189	189	188.9	188.8	187.5	187.1	185.2	183.6	181.1
542.2	186.9	188.2	188.3	188.3	189.1	189.1	188.9	187	185.5	184.2	182.7	181.7
542.4	187.2	187.5	188.1	189.5	190.3	188.4	190.1	189.6	185.8	184.6	182.4	182.3
542.6	187.5	187.2	188.5	190.4	190.1	188.7	190.4	189.2	185.8	185.3	184	181.3
542.8	187.3	188.9	189.1	189.9	190.1	189.7	189.1	188.9	186.6	183.5	182.1	181.7
543	187.2	188.5	189.6	190.2	190.7	189	188.7	189.5	188.1	185.7	182.1	181.4
543.2	187.9	189.2	190	189.5	190.2	189.5	189.2	189.1	187.9	185.1	183.1	182.6
543.4	187.7	190	188.1	189.2	190.3	189	189.1	188.5	186.7	184.4	184.6	181.8
543.6	187.1	189.3	189.7	190	190.7	190.4	188.6	189.1	186.8	185.8	184.6	182.1
543.8	187.5	190.6	190.1	189.8	189.8	189.7	189.6	187.3	186.8	185.4	184.6	183.4
544	187.9	190.3	190.1	191.2	191.4	189.9	190.1	188.8	188.4	187.1	184.1	183.7
544.2	188.4	189.5	191.8	190.7	190.9	190.9	191.4	188.7	187.2	186.8	184.4	182.1
544.4	187.4	190.7	190	190.5	189.8	191.9	191.3	189.4	187.6	187.4	184.4	182.2
544.6	189.1	191	192	190.5	190.6	191.2	189.8	190.2	187.8	186.4	185.8	183.9
544.8	190.2	190.7	191.1	192.4	190.1	191.9	190.7	188.7	188.5	187	185.3	183.2
545	189.8	190.7	191	192.2	192.9	191.4	190.6	189.6	187.9	186.8	184.2	182.3
545.2	189.4	191.1	191.6	192.2	192.7	190.7	190.3	190.4	188.1	187	184.5	185.1
545.4	189.1	190.4	191.7	191.2	192.2	192.2	191.6	190	189	185.4	184	185.4
545.6	190.9	191.3	191.8	192.3	191.9	191.8	192.6	190.7	189.4	187.8	184.7	184.5
545.8	191.3	190.7	191.6	192.8	193.3	190.9	191.9	190.2	188.7	186.3	185.2	184.7
546	189.8	192	191.9	192.3	193	192.8	192.4	191.4	189	187.9	186.1	185.5
546.2	190	190.4	192.9	194	192.4	191.4	192.3	192.1	188.2	186.7	185.7	184.4
546.4	189.8	191.5	192.5	193.1	193.6	193	191.1	191.1	190.2	189.3	186.7	184.4
546.6	190.9	193.1	193.2	193.1	194.2	192.8	192	190.9	191	188.5	187.4	186.5
546.8	190.8	192.7	195	193.4	194.7	193.2	193	191.3	190.3	190.3	186.7	185
547	190.7	192.5	193	193.4	193.1	193.1	193.1	192.5	190.5	189.4	187.3	185.3
547.2	191.7	192.4	192.9	195.5	194.4	193.2	194.2	192.7	191.1	189.7	186.9	186.8
547.4	191.2	193.2	195.1	195.1	194.7	193.2	193.4	193.8	191.7	189.1	188.2	185.6
547.6	192.1	193.7	193.7	194.7	194.6	193.7	194.4	191.9	190.2	189.1	186.6	184.9
547.8	192.7	194.5	195.2	194.7	195.2	194.5	194.6	193.7	191.2	189.6	188.5	187
548	192.7	194.1	195.6	195	194.6	193.7	194.8	194.5	191	189.6	188.9	186.8
548.2	192.7	194.6	194.3	195.6	196.1	194.6	195.2	195	191.9	190.8	190.2	186.8
548.4	194	195.2	194.9	196.2	195.4	194.9	195	194.6	191.6	190.1	188.8	188.1
548.6	193.8	195.8	195.1	197	195.1	195.5	195.3	194.2	192.8	189.9	189.2	187.9
548.8	192.9	194.3	196.3	195.2	196.3	195.5	194.4	194.9	192.7	189.6	189.3	188.9
549	193.7	196.6	195.6	195.8	195.4	197.5	196.2	194.9	193.7	190.9	189.6	189.2
549.2	194.3	196.7	195.8	196.6	196	196.8	195.8	194.1	193.8	192.5	188.9	188.9
549.4	195.2	194.8	196.8	197	196.6	197.5	196.3	195.4	193.3	192.6	190.8	188.5
549.6	194.9	196.2	198.8	198.9	197.3	196.8	195.3	196.9	193.8	192.9	190.6	188.6
549.8	195.2	196	198.7	198.8	198.7	197.9	197.1	197	194.2	191.4	189.9	188.7
550	195.7	198.6	197	198.9	197.3	197.8	196.6	196.5	195.6	193.2	191.1	188.9
550.2	195.2	197.9	198.5	199.5	198.1	198.4	196.9	197.6	194.6	192.4	191.6	189.4
550.4	195.4	198.1	199.9	198.7	199.1	199.2	197.4	197.5	195.7	193.7	192.4	190.3
550.6	196.8	198.2	199.1	199.7	197.9	198.7	197.6	198.4	195.2	193.2	192.5	190.6
550.8	196.3	198.3	199.4	199.1	198.9	198.7	198.9	198	196.8	195.2	193.2	191.7
551	197.3	199.1	200.2	200.3	199.4	200	198.6	197.2	196	195.4	193.6	192.7
551.2	196.9	199.7	200.7	199.7	200.1	201.1	200.3	197.9	197.6	195.3	193.6	192.3
551.4	198.4	200.1	201.3	202	200.9	200.2	200.9	198.6	197.1	196.1	193.2	191.9
551.6	200.5	200.9	201.9	200.4	200.9	200.7	199.9	200.2	197	194.9	194	193.5
551.8	199	200.4	201.6	202.3	202.1	202.6	201.3	200.7	198.7	197.4	194.4	191.9
552	200.3	200.5	201.1	200.8	202	201	201	200	197.5	196.1	194.4	192.6
552.2	201	200.4	202.6	203.6	202.2	203.6	201.1	200.5	199.1	196.9	194	192.9
552.4	200.8	200.3	201.9	202.5	202.2	204	200.3	200	198.6	197.5	195.9	194.8
552.6	202.1	201.7	204.6	204.1	203.7	203.3	202.3	202.3	200.7	197.3	196.1	195.3
552.8	201.7	202.3	204	203.5	204.3	203	204	202.6	200.6	197.4	196.5	194.7
553	202.9	202.2	204.2	205.3	203.8	204.7	201.3	202.8	200.3	198.2	197.8	195.9
553.2	202.1	203.3	205.1	205.2	206.2	203.9	205	203.3	200.7	198.6	197.5	195.4
553.4	203.9	204.5	206	205.5	205.1	204.5	205	204.5	201.8	198.8	197.4	195.3
553.6	202.5	203.6	206.8	206.2	206.6	206.2	206.4	203.6	202.6	199.8	197.3	196.5
553.8	203.2	206.1	205.8	206.4	207.6	208	205.7	204.9	203.1	200.7	199.5	197.4
554	203.9	206.2	207.3	207.2	206.4	206.6	206	205	203.1	199.9	199	198.3
554.2	205.7	205.7	208	206.9	208.3	207.8	208.7	205.8	202.9	201.5	200.1	198.6
554.4	207.6	207.2	207.9	208.7	209	208.2	209	207.1	204.7	202.9	200.5	199.4
554.6	207.2	209.9	208.4	208.3	210.1	210.2	208.9	207.8	205	204.3	201.9	200.6
554.8	208	207.2	211.3	211.3	210.1	211.7	209.1	210	206.4	205.2	203.4	201.4
555	209.3	210.2	211.1	211.6	212.1	212.9	210.7	210.7	207.4	207.5	204.3	203.6
555.2	209.9	211.3	212.7	213.6	212.8	213	212.1	211.6	209.2	208.4	204.8	203.7
555.4	212.1	212.4	213.4	213.5	214.1	213.4	213	212.5	213.4	209.1	206.1	205.3
555.6	211.8	213.8	214.9	214.6	215	216.2	216.1	214.9	213.4	210.6	208.9	206.7
555.8	214.4	215.2	216.4	217.1	217.5	218.2	218.1	214	215.9	211.6	210.2	207.8
556	215.6	217	218.6	219.2	219.5	219.9	219.3	218.6	216.3	214.3	213.3	209.8
556.2	219	219.8	219.6	222.3	220.3	221.7	221.1	221.9	218.8	217.6	214.3	213
556.4	220.9	221.8	222.6	224.3	225.4	225.2	224.3	223	220.8	219.7	217.3	215.8
556.6	223.6	225.6	226.4	227.2	226.8	227.7	226.8	227.3	225.7	224.1	221	220.3
556.8	226.2	229.4	228.9	229.9	229.8	231.7	231.1	230.8	228.3	227.1	224.2	222.4
557	231.4	230.7	232.6	233.3	233.4	234.1	234.1	234	231.2	230.2	228	225.9
557.2	232.5	234.2	235.7	239	236.9	238.2	238.3	237.6	234.7	233	231.3	229.4
557.4	236.6	239.1	240.7	242.5	242.4	244.2	243.9	242.1	241.1	237.7	235.6	235.7
557.6	243	244.4	245.3	247.4	247	248.8	249.2	248.3	246.4	242	241.9	240
557.8	248.3	249.7	251.6	252.7	254.9	255.3	254.5	253.8	252.6	250.5	247.2	246.4
558	254.5	255.5	257.7	259.5	260.7	262.5	261.4	260.9	259.4	257	255	253.7
558.2	262.5	263.9	265.1	267.6	269.5	269	267.6	270.2	268.4	266.4	262.9	261.7
558.4	266.3	272.7	274.3	276	276.2	276.3	276.8	278.5	274.8	272.7	271.1	268.3
558.6	275.7	278.5	279.8	283	284.7	286	285.4	286.5	284.1	282.6	278.6	276.5
558.8	283.9	287.6	289.9	292.9	292	296.4	295.1	297	294.5	291	290.9	284.6
559	292.7	295.8	297.6	303.6	303	304.3	304.1	305	302.7	300.6	298.4	296
559.2	305.2	305.8	307.4	313.6	315	316.5	317.4	316.7	316.3	312	310.9	308.2
559.4	315.3	320.8	321.6	327	328	330.2	329.4	331	326.9	326.1	323.6	323.1
559.6	329.2	332.4	335.1	340.9	341.8	344	343.9	344	343.8	339.6	337.2	337.2
559.8	345.9	349.8	352	357.5	357.9	361.3	361.3	361.9	360.3	355.7	353.6	351.9
560	361.9	364	368.7	370.3	375	371.8	374.1	376.6	374.3	372.3	369.2	367.9

## Sheet: Fig.2d
Fig.2d
x axis	y axis
	0 min	10 min	20 min	30 min	40 min	60 min	80 min	100 min	120 min	140 min
340	80.69	81.8	82.55	82.53	82.46	82.81	82.97	83	83.19	82.83
340.2	80.26	81.2	82.39	82.42	81.42	82.43	82.76	81.95	82	82.71
340.4	79.01	80.51	81.12	82.03	80.86	81.63	81.52	82.13	81.36	81.77
340.6	78.97	79.03	80.93	80.83	81	81	81.24	81.23	80.78	80.45
340.8	78.62	79.75	79.65	80.25	80.59	80.63	80.72	80.04	80.95	80.96
341	77.7	78.96	79.53	79.94	80.03	80.09	79.92	80.46	79.91	80.96
341.2	77.35	78.18	78.44	80.21	79.15	79.77	79.46	79.72	79.35	80.32
341.4	77.09	78.21	79.09	78.92	79.36	79.12	79.59	79.06	79.23	79.45
341.6	77.04	78.6	77.57	78.53	78.72	78.43	79.02	79.06	78.04	79.05
341.8	76.64	77.6	78.04	78.54	78.49	78.09	77.73	78.93	78.18	78.27
342	75.72	76.66	78.04	78.23	78.27	78.33	78.37	78.03	77.86	78.07
342.2	75.69	77.2	76.65	77.33	77.95	77.95	78.17	77.88	77.7	77.66
342.4	74.99	76.74	77.42	77.88	77.28	77.36	77.48	77.55	77.75	77.48
342.6	75.84	77.01	76.83	77.82	77.88	77.54	77.01	78.24	77.64	77.85
342.8	75.31	76.04	77.11	76.36	77.56	76.56	77.89	77.65	77.6	78.56
343	75.84	76.21	77.17	76.7	77.26	77.37	77.03	77.68	78.1	77.5
343.2	75.05	76.68	77.04	76.91	77.03	77.52	77.21	77.71	76.97	77.11
343.4	74.42	76.24	76.62	76.76	76.54	77.01	76.94	77.03	76.61	77.75
343.6	74.96	76.16	76.5	76.63	76.84	76.61	77.09	77.25	76.92	77.07
343.8	74.52	75.97	76.15	77.26	76.75	76.55	76.76	76.42	76.76	76.75
344	74.47	75.58	76.82	76.97	76.35	76.96	77.06	77.28	77.28	77.09
344.2	74.11	75.73	76.52	76.48	76.39	76.46	76.88	76.93	76.09	76.88
344.4	74.45	75.52	75.9	76.59	76.97	76.08	76.6	76.75	76.24	76.65
344.6	74.54	75.4	75.8	75.42	76.2	75.62	76.48	76.4	76.65	76.96
344.8	73.97	75.26	75.47	75.75	76.48	76.44	76.52	76.2	75.62	75.6
345	73.74	74.85	75.06	75.75	75.86	75.95	76.18	76.27	76.61	75.98
345.2	73.56	75.1	75.21	75.64	75.64	75.72	76.15	75.86	75.83	75.84
345.4	73.09	74.21	74.93	75.41	75.27	75.49	75.03	75.23	75.42	75.32
345.6	72.55	74.26	73.8	74.58	74.86	74.98	75.03	75.68	74.77	75.33
345.8	72.22	73.29	74.37	74.25	74.29	74.41	74.68	75.1	75.19	74.89
346	72.34	72.59	73.39	73.86	73.63	73.95	74.16	73.86	74.48	74.4
346.2	71.65	72.54	72.74	73.21	73.35	73.55	73.45	74.23	73.75	73.96
346.4	70.8	71.69	72.72	72.47	72.39	73.28	72.55	73.19	73.4	72.85
346.6	69.86	71.13	71.51	71.98	72.19	71.81	72.17	72.02	72.09	71.6
346.8	69.35	70.99	70.68	70.55	70.91	71.02	71.89	71.47	71.19	71.33
347	68.14	69.66	69.86	70.22	70.07	70.78	69.84	70.29	70.59	70.5
347.2	67.85	68.57	69.37	68.97	69.91	69.3	69.2	69.05	68.91	69.38
347.4	66.44	67.26	68.31	68.42	68.33	68.21	67.67	68.55	69.05	67.71
347.6	65.81	66.42	66.87	66.56	67.32	67.42	66.8	67.16	67.13	67.25
347.8	64.73	65.67	65.65	66.05	66.34	65.75	65.72	66.58	66.7	66
348	63.32	63.74	64.23	64.49	64.71	64.84	65.47	64.85	65.21	64.69
348.2	61.41	62.18	63.03	63.33	63.81	63.72	64.1	63.3	63.48	63.39
348.4	60.23	61.15	61.38	61.83	62.08	61.76	61.57	61.71	61.66	61.81
348.6	58.78	60.01	59.89	60.56	60.42	60.72	60.5	60.71	60.54	59.87
348.8	57.78	58.43	58.21	58.69	59.25	59.15	59.14	59.09	59.89	58.8
349	56.44	56.47	57.73	57.26	57.56	57.99	57.71	57.83	57.73	57.46
349.2	54.81	56.08	56.02	55.55	56.45	56.31	56.56	56.26	56.08	55.74
349.4	53.51	54.37	54.67	55.09	54.93	54.89	55.15	54.54	54.45	54.83
349.6	51.79	52.73	52.82	53.45	53.53	53.51	53.21	53.83	53.18	53.35
349.8	50.36	51.06	51.58	52.12	51.48	51.61	51.81	51.33	51.19	51.17
350	48.8	49.62	50.27	50.49	49.51	50.07	50.07	49.88	49.72	49.56
350.2	47.64	47.95	47.9	48.44	48.44	48.66	48.71	48.67	48.29	47.57
350.4	46.02	46.86	46.7	46.94	46.94	46.47	47.47	47.41	46.67	46.61
350.6	44.92	45.04	45.23	45.39	45.4	45.16	45.56	45.71	45.56	45.12
350.8	43.24	43.38	43.81	44.41	44.01	43.88	44.14	44.3	44.21	43.57
351	41.97	42.3	42.75	43.09	42.98	43.21	42.72	42.89	42.84	42.53
351.2	40.83	41.32	41.35	41.56	41.7	41.72	41.95	41.58	41.83	40.63
351.4	39.8	39.76	39.94	40.2	40.1	40.19	40.09	40.26	40.41	39.61
351.6	38.3	38.37	38.6	38.78	39.22	38.8	38.86	39.23	38.76	38.73
351.8	36.67	36.92	37.52	37.27	37.74	37.51	37.82	37.6	37.32	37.65
352	35.58	35.64	36.21	36.54	36.61	36.53	36.86	36.69	36.37	36
352.2	34.63	35.22	35.38	35.46	35.55	35.06	35.29	35.72	35.72	35.33
352.4	33.84	34.6	34.67	34.57	34.38	35	34.59	34.78	34.36	34.59
352.6	32.84	33.47	33.78	33.88	33.64	33.87	33.91	33.8	33.81	33.48
352.8	32.52	32.69	32.54	32.66	33.1	32.8	32.82	33.19	32.52	32.5
353	31.17	31.67	31.31	32.18	31.74	32.04	31.82	32.22	32.22	32
353.2	30.41	30.98	31.42	31.43	31.82	31.58	31.15	31.38	31.71	30.99
353.4	29.68	30.32	30.76	30.37	30.48	30.62	30.71	30.46	30.46	30.39
353.6	29.44	29.62	29.92	29.93	30.49	30.45	30.16	29.88	29.56	29.7
353.8	28.57	29.03	29.06	29.13	29.52	29.29	29.32	29.17	29.57	29.38
354	28	28.62	28.88	28.93	29.11	28.82	28.89	28.85	29.29	28.79
354.2	27.63	28.38	28.33	28.59	28.74	28.36	28.19	28.66	28.37	28.14
354.4	27.23	27.66	27.78	28.08	28.3	27.73	28.31	28.27	27.93	28.36
354.6	26.75	27.49	27.63	27.52	27.81	27.63	27.78	27.97	27.4	27.69
354.8	26.54	27.2	27.41	27.26	27.6	27.18	27.23	27.47	27.53	27.29
355	26.09	26.29	26.74	26.87	26.91	26.97	26.94	26.98	27.15	27.06
355.2	25.82	25.91	26.58	26.6	26.68	26.41	26.46	26.87	26.48	26.51
355.4	25.65	25.91	26.22	26.44	25.98	26.63	26.62	26.35	26.45	26.22
355.6	25.15	25.71	25.7	26.03	26.2	26.2	26.58	26.21	26.49	25.61
355.8	25.12	25.16	25.83	25.72	25.78	26.06	26.07	25.76	26.07	25.86
356	24.91	25.38	25.79	25.48	25.88	25.59	25.79	25.96	25.8	25.74
356.2	24.46	24.81	25.13	25.19	25.17	25.45	25.16	25.43	24.98	25.43
356.4	24.76	24.93	25.14	25.3	25.28	25.43	25.27	25.4	25.04	25.53
356.6	24.31	24.57	24.65	24.96	25.37	24.66	25.14	24.83	24.9	25.03
356.8	23.91	24.17	24.79	24.61	24.86	24.72	25.19	24.94	24.99	24.34
357	23.85	24.24	24.17	24.76	24.85	24.43	24.9	25.1	24.61	24.43
357.2	23.53	24.11	24.29	24.29	24.49	24.65	24.77	24.89	24.7	24.87
357.4	23.5	23.62	24.08	24.19	23.95	24.09	24.38	24.56	24.41	24.34
357.6	23	23.97	23.99	24.26	24.16	23.91	24.25	24.14	24.23	24.02
357.8	23.16	23.5	23.54	23.71	23.67	23.8	23.41	23.75	24.15	23.92
358	23.36	23.36	23.53	23.41	23.55	23.8	23.87	24.29	23.96	23.64
358.2	22.94	23.06	23.04	23.48	23.17	23.59	23.62	23.79	23.81	23.65
358.4	22.71	22.71	23.17	23.28	23.15	23.08	23.67	23.77	23.62	23.4
358.6	22.34	22.98	22.91	23.11	23.3	23.37	23.28	23.18	22.95	23.24
358.8	22.2	22.54	22.51	22.73	23.04	22.92	22.94	23.2	22.89	23.47
359	22.35	22.62	22.56	22.7	22.78	22.95	22.93	22.84	22.71	23.09
359.2	22.14	22.47	22.61	22.82	22.85	22.88	22.78	22.9	22.57	22.65
359.4	21.98	22.23	22.08	22.56	22.43	22.59	22.55	22.71	22.71	22.58
359.6	21.38	22.31	22.2	22.26	22.3	22.74	22.43	22.55	22.4	22.56
359.8	21.67	21.61	21.96	22.28	22.18	22.23	22.59	22.54	21.91	22.31
360	21.52	21.8	21.74	21.97	22.22	22.29	22	22.07	21.93	22.17
360.2	21.11	21.58	21.43	21.54	21.86	21.99	21.96	21.95	21.85	22.06
360.4	21.11	21.39	21.52	21.34	21.31	21.56	21.83	21.76	21.74	22.06
360.6	20.93	20.91	21.43	21.81	21.36	21.53	21.83	21.58	21.65	21.81
360.8	20.47	21.06	21.39	21.46	21.46	21.69	21.57	21.94	21.48	21.8
361	20.48	20.85	21.22	20.92	21.13	21.28	21.14	21.33	21.44	21.38
361.2	20.44	20.93	20.73	21.12	21.09	21.13	21.13	21.39	21.28	21.15
361.4	19.95	20.65	20.42	20.91	20.99	20.78	21.08	20.77	20.97	20.98
361.6	20.21	20.3	20.61	20.81	20.51	20.49	20.92	20.87	20.64	21.07
361.8	20.01	20.42	20.63	20.48	20.49	20.38	20.98	20.62	20.74	21
362	19.55	20.3	20.55	20.37	20.63	20.31	20.69	20.89	20.86	20.54
362.2	19.37	20.29	19.88	20.19	20	20.68	20.22	20.63	20.28	20.45
362.4	19.49	19.61	19.85	20.49	19.95	20.53	19.87	20.47	20.51	20.28
362.6	19.36	19.57	20.03	19.98	19.87	19.7	20.18	20.29	20.16	19.83
362.8	19.21	19.42	19.62	19.58	19.78	19.75	19.98	20.03	20.15	20.1
363	19.38	19.53	19.26	19.54	19.67	19.57	19.73	20.01	20.08	19.98
363.2	19.21	19.24	19.4	19.38	19.5	19.67	19.59	19.71	19.49	19.91
363.4	19.02	19.17	19.42	19.24	19.49	19.5	19.63	19.55	19.62	19.81
363.6	18.97	19.3	19.24	19.42	19.57	19.44	19.49	19.37	19.37	19.29
363.8	18.58	19.08	19.35	18.9	19.16	19.35	19.45	19.49	19.36	19.33
364	18.88	18.99	19.1	19.03	19.02	19.37	19.28	19.01	19.46	19.29
364.2	18.51	18.7	18.89	18.84	18.89	19.01	18.8	19.43	19.13	19.32
364.4	18.32	18.7	18.99	18.8	18.99	18.76	19.28	18.93	19.12	18.98
364.6	18.23	18.48	18.74	18.9	19.06	18.56	19.28	18.88	19	18.92
364.8	18.22	18.47	18.83	18.72	18.8	18.43	18.78	18.66	18.9	18.8
365	17.92	18.52	18.24	18.62	18.52	18.69	18.73	18.59	18.87	18.72
365.2	18.08	17.93	18.56	18.83	18.75	18.49	18.53	18.5	18.79	18.28
365.4	17.79	18.04	17.84	18.21	18.31	18.15	18.38	18.38	18.21	18.3
365.6	17.47	17.91	18.11	18.45	18.23	17.97	18.22	18.26	18.22	18.31
365.8	17.72	17.78	17.98	18.03	17.97	18.11	18.2	18.18	18.25	18.05
366	17.45	17.53	17.81	17.85	18.28	17.8	17.76	17.86	18.38	18.32
366.2	17.33	17.56	18.05	17.91	17.92	18	17.88	17.92	17.86	17.99
366.4	17.38	17.87	17.53	17.47	17.75	17.88	17.95	17.75	17.95	17.86
366.6	17.28	17.48	17.39	17.57	17.61	17.43	17.95	17.75	17.7	17.81
366.8	17.19	17.32	17.33	17.31	17.5	17.51	17.5	17.81	17.7	17.32
367	17.02	17.18	17.18	17.3	17.29	17.47	17.81	17.58	17.55	17.37
367.2	17.07	17.09	17.16	17.34	17.21	17.29	17.25	17.23	17.17	17.43
367.4	16.58	17.03	17.03	17.22	17.2	17.42	17.51	17.3	17.08	17.38
367.6	16.58	16.95	17.13	17.33	17.25	17.16	17.13	17.03	17.12	16.95
367.8	16.52	16.92	17.19	16.97	17	17.1	16.92	16.84	17.02	17.03
368	16.6	16.88	16.82	16.94	16.6	16.93	17	16.86	16.78	16.75
368.2	16.22	16.89	16.68	16.78	16.54	16.87	16.87	16.7	17.01	16.92
368.4	16.42	16.69	16.71	16.79	16.72	16.6	16.71	16.91	16.84	16.55
368.6	16.23	16.58	16.39	16.68	16.4	16.52	16.28	16.55	16.72	16.51
368.8	16.05	16.24	16.15	16.65	16.59	16.52	16.36	16.35	16.35	16.59
369	15.97	16.01	16.14	16.28	16.48	16.3	16.35	16.48	16.45	16.21
369.2	16.05	15.86	16.06	16.01	16.43	16.28	16.19	16.28	16.14	16.31
369.4	15.91	16.04	16.12	15.81	16.14	16.1	16.31	16.18	15.88	16.1
369.6	15.53	15.66	16.04	15.99	15.75	16.27	16.06	16.02	15.94	15.83
369.8	15.36	15.44	15.86	15.59	15.69	15.9	16.03	15.89	15.9	15.86
370	15.32	15.69	15.59	15.77	15.93	15.93	16.1	15.75	15.56	15.66
370.2	15.44	15.43	15.63	15.73	15.53	15.87	15.95	15.62	15.4	15.86
370.4	15.18	15.55	15.6	15.64	15.47	15.47	15.77	15.49	15.78	15.55
370.6	14.95	15.31	15.38	15.52	15.68	15.06	15.39	15.36	15.43	15.51
370.8	14.89	15.22	15.34	15.21	15.2	15.31	15.36	15.29	15.29	15.31
371	14.74	15.03	14.75	15.34	15.32	15.42	15.37	15.43	15.3	15.12
371.2	14.97	15.11	15.14	15.21	15.25	15.29	15.16	15.21	14.98	15.22
371.4	14.73	14.89	15.21	14.72	14.9	14.76	15.08	15.04	15.04	15.13
371.6	14.59	15.01	15.06	14.91	14.96	14.86	15.18	14.85	14.92	14.88
371.8	14.72	14.96	14.92	14.86	15	15.04	14.83	14.81	14.93	14.88
372	14.54	14.42	14.84	14.86	14.74	14.44	14.92	14.89	14.86	14.81
372.2	14.1	14.65	14.57	14.72	14.87	14.56	14.78	14.76	14.82	14.77
372.4	14.38	14.65	14.62	14.6	14.75	14.59	14.61	14.5	14.84	14.61
372.6	14.36	14.53	14.41	14.58	14.5	14.65	14.6	14.58	14.61	14.68
372.8	14.06	14.52	14.65	14.46	14.66	14.48	14.5	14.65	14.24	14.62
373	13.99	14.46	14.46	14.42	14.56	14.53	14.58	14.63	14.47	14.57
373.2	14.06	14.39	14.22	14.38	14.52	14.63	14.49	14.49	14.44	14.65
373.4	13.87	14.23	14.24	14.11	14.54	14.27	14.36	14.36	14.49	14.55
373.6	13.96	14.25	14.11	14.23	14.44	14.37	14.59	14.33	14.16	14.33
373.8	14.11	14.18	14.22	14.48	14.34	14.48	14.27	14.34	14.29	14.38
374	13.88	14.1	14.08	14.12	14.25	14.19	14.04	14.14	14.01	14.42
374.2	13.67	14.02	13.99	14.26	14.15	14.21	14.1	14.3	14.34	14.15
374.4	13.69	13.96	14.13	14.2	14.22	14.23	14.44	14.19	14.24	14.43
374.6	13.88	14.1	14.2	14.38	14.14	14.14	14.38	13.97	14.29	14.32
374.8	13.67	13.76	14.22	14.19	14.15	14.4	14.34	14.01	14.32	14.13
375	13.74	14.01	13.89	14.32	14.33	14.19	14.38	14.33	14.22	14.12
375.2	13.83	13.88	14.26	14.17	14.2	14.37	14.45	14.12	14.22	14.1
375.4	13.95	14.1	14.59	14.54	14.25	14.29	14.05	14.43	14.34	14.11
375.6	13.76	13.94	14.04	14.45	14.17	14.2	14.11	14.25	14.26	14.19
375.8	13.86	14	14.38	13.98	14.14	14.42	14.5	14.29	14.32	14.38
376	13.66	14.28	14.31	14.26	14.3	14.3	14.34	14.8	14.22	14.73
376.2	13.78	14.09	14.17	14.3	14.24	14.41	14.43	14.35	14.44	14.39
376.4	14.21	14.03	14.08	14.55	14.27	14.41	14.17	14.27	14.35	14.51
376.6	14.05	14.39	14.28	14.36	14.47	14.4	14.15	14.28	14.33	14.42
376.8	13.72	14.44	14.21	14.4	14.22	14.43	14.4	14.65	14.39	14.39
377	14.06	14.27	14.35	14.31	14.69	14.44	14.32	14.4	14.63	14.43
377.2	14.11	14.39	14.17	14.13	14.59	14.36	14.53	14.47	14.33	14.3
377.4	14.22	14.44	14.46	14.51	14.58	14.55	14.57	14.64	14.29	14.62
377.6	14.26	14.56	14.68	14.54	14.54	14.71	14.53	14.58	14.72	14.56
377.8	13.95	14.55	14.6	14.71	14.19	14.69	14.87	14.86	14.73	14.78
378	14.27	14.61	14.62	14.64	14.46	14.64	14.91	14.69	14.91	14.68
378.2	14.38	14.75	14.45	14.92	14.42	14.79	14.78	14.67	14.74	14.78
378.4	14.62	14.55	14.75	14.82	14.76	14.82	14.74	14.91	14.59	14.8
378.6	14.42	14.65	14.72	14.72	14.51	14.8	15.22	14.48	14.93	14.8
378.8	14.52	14.7	14.9	14.97	14.77	15.06	15.21	14.78	14.77	14.97
379	14.7	14.73	15.11	15.18	14.71	15.11	14.67	15.15	14.95	15.16
379.2	14.8	15.06	15.07	14.83	14.99	14.91	15.25	15.14	15.24	15.03
379.4	14.81	14.91	14.85	14.9	15.03	15.34	15.04	15.14	15.08	15.35
379.6	14.76	15.02	15.41	15.18	15.25	15.19	15.28	15.08	15.01	15.09
379.8	14.98	15.02	15.23	14.86	15.18	15.33	15.36	15.4	15.22	14.94
380	15.14	15.19	15.17	15.27	15.07	15.26	15.19	15.26	15.2	15.24
380.2	14.86	15.15	15.22	15.41	15.42	15.31	15.64	15.22	15.24	15.58
380.4	14.97	15.34	15.4	15.34	15.53	15.35	15.33	15.33	15.53	15.56
380.6	15.08	15.38	15.44	15.68	15.61	15.42	15.59	15.92	15.58	15.44
380.8	15.42	15.64	15.61	15.65	15.87	15.87	15.51	15.58	15.63	15.67
381	15.46	15.76	15.82	15.85	15.93	15.76	15.49	15.76	15.57	15.68
381.2	15.61	15.67	15.71	15.75	15.94	15.58	15.97	15.71	15.5	15.62
381.4	15.55	15.85	16.1	16.01	16.16	16.02	15.97	15.7	15.97	15.82
381.6	15.83	16.21	15.84	16.03	16.04	16.08	15.85	16.13	15.83	15.57
381.8	15.99	16.11	15.96	16.31	16.07	16.17	16.19	16.2	15.99	15.99
382	16.26	16.3	16.07	16.2	16.46	16.44	16.05	16.23	16.47	16.35
382.2	16.35	16.54	16.64	16.33	16.79	16.47	16.71	16.37	16.32	16.43
382.4	16.85	16.54	16.5	16.69	16.51	16.8	16.59	16.6	16.61	16.72
382.6	16.66	16.61	16.88	16.88	16.87	16.97	16.84	17	16.33	16.67
382.8	16.84	16.96	17.11	17.08	17.04	16.78	17.2	17.13	17.07	16.86
383	16.86	17.13	17.17	17.39	17.23	17.19	17.03	17.04	16.8	17.18
383.2	17.26	17.13	17.28	17.55	17.25	17.34	17.22	17.36	17.16	16.91
383.4	17.38	17.45	17.45	17.69	17.74	17.33	17.38	17.42	17.29	17.36
383.6	17.58	17.87	17.91	17.88	17.62	17.7	17.75	17.86	17.56	17.38
383.8	17.84	18.3	18.31	18.14	17.94	18.05	18	18.13	17.77	17.81
384	18.3	18.45	18.59	18.34	18.62	18.13	18.52	18.11	17.98	17.79
384.2	18.5	18.66	18.66	18.73	18.59	18.71	18.45	18.37	18.38	18.14
384.4	18.46	18.84	18.78	19.1	18.92	19.27	18.88	18.4	18.71	18.55
384.6	19.1	19.13	19.34	19.46	19.42	19.13	19.16	18.69	18.8	18.67
384.8	19.59	19.57	19.75	19.69	19.64	19.6	19.52	19.33	18.65	19.04
385	19.99	20.28	20.2	19.94	19.95	19.83	19.37	19.86	19.56	19.33
385.2	20.65	20.58	20.69	20.65	20.09	20.24	20.08	19.98	19.6	19.95
385.4	20.91	20.98	21.17	20.89	20.96	20.79	20.31	20.5	20.5	20.2
385.6	21.33	21.21	21.38	21.27	21.36	21.21	21.05	20.77	20.69	20.29
385.8	21.64	22.17	22.14	22.05	22.12	21.42	21.51	21.13	21.16	20.76
386	22.33	22.67	22.61	22.76	22.43	22.18	21.77	21.49	21.41	21.01
386.2	23.01	23.18	22.93	23.06	22.69	22.67	22.54	22.16	21.67	21.67
386.4	23.58	23.78	23.76	23.8	23.21	23.09	22.86	22.6	22.61	22.33
386.6	24.76	24.71	24.55	24.17	24.21	23.89	23.94	23.31	23	23.03
386.8	25.36	24.99	24.89	25.21	24.99	24.98	24.37	24.13	23.46	23.33
387	26.08	26.53	26.11	25.83	25.67	25.25	25.42	24.56	24.2	24.18
387.2	26.89	26.78	27.01	26.59	26.66	26.06	25.51	25.4	24.9	24.98
387.4	27.78	28	27.44	27.62	27.53	27.15	27.27	26.12	25.6	25.65
387.6	28.67	28.35	28.63	28.68	28.19	27.42	27.4	27.01	26.4	26.12
387.8	29.77	29.99	29.76	29.17	29.11	28.5	28.16	27.79	27.65	27.24
388	30.96	30.8	30.55	30.37	30.22	29.38	29.17	28.99	28.31	27.99
388.2	31.95	31.79	31.83	31.41	31.24	30.77	30.33	30.15	29.6	29.05
388.4	32.86	32.8	32.84	32.76	32.44	31.76	31.11	30.52	30.25	29.69
388.6	34.53	34.82	34.13	34.3	33.76	33.37	32.62	31.72	31.64	31.4
388.8	35.66	35.7	35.63	35.6	34.16	34.31	33.84	32.97	32.59	32.41
389	36.91	37.17	36.93	36.82	36.58	35.83	34.8	34.34	34.15	33.53
389.2	38.76	38.53	38.71	38.21	37.64	36.5	36.29	35.7	35.16	34.2
389.4	40.38	40.04	39.83	39.43	39.09	38.31	37.5	37.47	36.05	35.62
389.6	41.5	41.72	41.68	41.41	40.73	39.46	38.6	37.89	38.05	36.84
389.8	43.56	43.7	43.29	42.9	42.59	41.49	40.74	39.6	39.07	38.25
390	45.75	45.78	44.97	45.12	43.94	43.19	41.76	41.59	40.81	40.05
390.2	47.94	47.94	47.6	46.91	45.71	44.71	43.96	42.72	41.98	41.62
390.4	50.02	49.32	49.08	48.47	47.88	46.62	45.39	45.21	44.58	43.62
390.6	52.38	51.95	51.16	50.73	50.22	48.21	47.94	46.74	46.09	45.28
390.8	54.74	53.78	53.31	52.8	52.36	50.52	49.7	48.31	47.78	47.1
391	56.55	56.25	56.05	54.75	54.48	52.98	51.79	50.85	49.42	49.22
391.2	59.02	58.56	58.49	57.34	56.8	55.23	54.03	52.83	51.23	51.11
391.4	63.19	61.59	60.99	60.34	60.03	57.63	56.57	55.45	54.18	53.65
391.6	64.91	64.83	63.28	62.87	62.64	60.92	58.36	58.11	56.55	55.42
391.8	69.53	68.74	67.34	66.58	65.53	64.23	61.59	60.48	59.73	58.27
392	72.43	71.55	70.48	70.04	68.53	66.61	64.97	63.24	61.5	61.2
392.2	75.58	75.18	74.63	72.79	72.31	69.75	68.13	67.14	65.63	64.26
392.4	79.67	78.9	77.95	76.29	74.97	72.97	71.2	69.18	68.19	67.17
392.6	83.24	82.24	81.39	80.15	79.09	76.59	74.52	72.07	71.7	69.9
392.8	88.07	86.78	85.25	84.91	83.35	80.3	78.03	76.43	75.26	73.42
393	92.65	92.1	91.02	89.68	88.08	84.8	82.6	80.54	79.02	77.56
393.2	98	97.23	95.98	94.27	92.14	89.51	86.7	84.3	83.24	81.97
393.4	103.8	103	101.3	99.79	98.17	95.33	92.09	90.34	88.41	86.47
393.6	108.6	107.9	105.6	104.5	102.3	99.95	96.05	93.96	92.18	90.53
393.8	115.9	114.3	112.5	110.5	109	105.4	102	99.73	97.07	95.4
394	120.7	119.2	117.6	115.8	113.3	109.1	106.8	104.5	101.6	99.87
394.2	127	125.6	124.1	121.9	119.2	115.9	112.3	109.3	107.9	105.5
394.4	133.7	131.9	130.6	128.4	125.1	121.9	118.7	115.3	113.5	111.4
394.6	142.4	140.3	138.4	136	133.5	129.3	125.5	122.5	120.3	118.2
394.8	149.6	148.4	146.2	144.2	139.9	135.9	132.5	128.5	125.9	124
395	159.5	157.5	155.6	153.4	149.8	145.1	141	136.8	134.5	131.5
395.2	167.8	165.6	162.7	160.6	156.7	150.7	147.5	143.4	140.3	137.8
395.4	176.8	175.8	172.2	168.7	165.9	160.7	155.5	152	149.1	146.6
395.6	185.6	184.7	180.7	177.7	175.3	168.7	165.1	160.3	156.7	153.7
395.8	195.5	194	190.5	188	185.6	178.1	172.1	168.6	164.2	162.3
396	205.5	204.2	200.9	198.2	195.2	187.6	181.6	178.7	173.1	170.9
396.2	219.2	216.3	214.4	209.6	207	199.3	193.7	188.7	184.3	181.9
396.4	230.6	228.3	225.1	221.3	218.4	210.7	204.7	199.2	194.4	190.9
396.6	244.5	242.6	239.9	235.5	231.6	223.6	217.7	211.9	206.6	204.2
396.8	256.9	253.2	250.8	246.8	243.2	233.3	227.3	222.3	216.2	212.8
397	271.3	270.7	265.7	260.7	257.8	247.5	240.4	236.6	230.3	226.8
397.2	285.2	282.9	277.7	273.7	270.7	260.9	253.2	246.7	242	237.1
397.4	298.3	296.5	292.8	289	283.1	274.1	266.1	260.7	254.1	250.1
397.6	314.6	314.4	306.3	302.9	297.6	289.9	280.3	274.7	269.1	264.7
397.8	332.6	330	325.8	320.7	315.5	305.2	295.8	290.1	284.6	279.6
398	350.9	347.1	343.1	338.1	332.3	320.5	313.7	306	298.9	294.4
398.2	371	367.2	363.4	359.5	352.3	339.3	330.6	324.1	317.1	311
398.4	385.8	384.2	377.1	373.2	366.1	353.2	345	337.1	330.9	324.6
398.6	405	403.9	399.1	391	385.8	374.7	365	355.5	349.8	343.9
398.8	424.5	421.3	415.9	408.9	403.3	390.3	380.7	370	365.6	357.9
399	443.6	438.9	434.1	428.2	422.7	407.8	399	389	381.1	375.1
399.2	462.8	461	454.1	446.4	441	427.5	414.8	406	400.5	391
399.4	486.4	484.1	478.8	471.6	462.9	449.3	436	428.7	419.9	413.2
399.6	506.7	504.3	499.8	489.4	484.8	470.8	455.5	444.2	439.7	430.3
399.8	530.6	530	522.5	515.4	507.8	491.9	478	466.8	460.3	453
400	550.4	549.2	543	532.8	525.5	511.3	493.9	485	477	467.1
400.2	572.3	572.3	565.5	558.1	547.7	531.7	517.5	507.6	496.2	489.9
400.4	593.9	590.2	584.6	575.1	567.2	551.9	535.2	526.5	516.8	508.6
400.6	611.8	611.4	603.7	594.8	587.7	570.9	558.6	542.3	535.5	527.2
400.8	633.4	632.7	624.6	615.7	608.1	591.7	577.3	564.4	552.1	544.6
401	659.2	656.5	650.9	641.7	631.7	613.4	598.2	587.7	577.2	567.4
401.2	680.3	680	669.9	661.3	652.3	632.8	619	609.5	595.6	586.5
401.4	701.3	703.2	695	688.7	677.3	655.6	642.6	631.7	618.7	608.6
401.6	723.4	721.5	714.6	706	697.2	677.1	659.6	648.5	636.7	626.3
401.8	743.5	743.4	737.4	728.4	720.8	699	682.5	668.5	658.4	648.7
402	766.1	762.4	755.5	746.6	740	716.8	700.6	686.7	674.8	665.3
402.2	786	783.6	775.5	767.6	756.7	737.8	722.5	706.9	695.1	681.8
402.4	803.9	803.4	797.6	786.7	778.3	757.4	737.8	726.5	713.8	701.4
402.6	824.5	825.9	820.6	809.3	802.3	781	762.5	748.4	733.9	722.5
402.8	845	843.9	840.9	830.4	819.7	798.9	782	764.9	752.2	741.6
403	869	867.4	862.2	850.6	843.6	818.9	802.3	785.5	774.4	762.7
403.2	884.8	882.5	878.9	867.1	858.2	835.1	817.8	801.9	787.9	780.5
403.4	902.2	902.7	895.4	885.6	876.8	852.7	837.9	820.5	808.2	799.6
403.6	918.2	919.4	910.4	904.1	895.8	871	855.8	839.3	822.7	813.4
403.8	935.1	938.3	929.1	920.6	910.4	888.5	871	854.3	839.9	830.1
404	953.1	955.3	946.8	939	929.5	905.5	887.6	870.4	856.1	847.1
404.2	973.4	975	966.2	957.5	949.9	921.8	906.7	891.4	876.2	866.1
404.4	986.4	989.4	984.7	972.9	965.6	939.4	923.2	907.2	889.3	880.6
404.6	1007	1005	1002	993	979.5	957.3	941	926.2	909.2	897.6
404.8	1019	1024	1015	1007	996.9	972.5	954.8	938	924.6	911.2
405	1038	1039	1033	1021	1012	988.4	971.1	954.6	941.6	929.1
405.2	1050	1052	1047	1037	1028	1003	983.8	970	951.1	942.5
405.4	1064	1069	1061	1053	1040	1018	999.2	985.6	967.6	955.3
405.6	1081	1084	1078	1068	1057	1032	1013	997	982.3	971.4
405.8	1098	1097	1092	1084	1074	1050	1032	1017	996.4	986.6
406	1111	1114	1109	1099	1088	1061	1047	1031	1013	1003
406.2	1128	1133	1128	1119	1108	1082	1063	1048	1030	1019
406.4	1143	1147	1141	1133	1123	1097	1076	1061	1045	1032
406.6	1159	1164	1157	1149	1137	1112	1092	1077	1059	1048
406.8	1177	1181	1173	1163	1154	1128	1107	1090	1074	1061
407	1191	1193	1192	1181	1169	1144	1123	1106	1092	1078
407.2	1207	1211	1210	1197	1184	1161	1142	1124	1103	1092
407.4	1227	1232	1224	1219	1205	1180	1162	1142	1122	1110
407.6	1247	1249	1244	1236	1225	1197	1176	1157	1139	1126
407.8	1269	1274	1268	1259	1246	1220	1198	1178	1160	1151
408	1287	1292	1285	1276	1265	1232	1217	1196	1176	1165
408.2	1309	1313	1306	1295	1284	1256	1235	1216	1195	1187
408.4	1328	1335	1324	1319	1305	1275	1254	1239	1216	1203
408.6	1353	1357	1350	1339	1327	1298	1275	1258	1235	1225
408.8	1378	1384	1373	1363	1351	1320	1297	1278	1258	1245
409	1408	1407	1405	1393	1379	1349	1325	1305	1281	1270
409.2	1436	1437	1431	1418	1408	1374	1351	1330	1312	1293
409.4	1473	1473	1471	1452	1438	1409	1382	1362	1342	1326
409.6	1504	1503	1495	1482	1469	1436	1410	1388	1368	1346
409.8	1540	1538	1530	1515	1505	1471	1445	1423	1400	1377
410	1576	1576	1567	1551	1538	1503	1478	1455	1438	1410
410.2	1615	1616	1606	1591	1578	1539	1512	1488	1467	1449
410.4	1660	1662	1652	1633	1620	1580	1552	1530	1507	1485
410.6	1716	1715	1703	1691	1673	1630	1603	1577	1552	1530
410.8	1773	1770	1755	1738	1721	1677	1649	1623	1601	1575
411	1837	1834	1822	1802	1783	1741	1711	1679	1659	1634
411.2	1896	1894	1874	1858	1838	1791	1756	1726	1704	1680
411.4	1960	1960	1940	1922	1906	1854	1815	1786	1765	1736
411.6	2028	2025	2014	1989	1964	1915	1878	1847	1818	1794
411.8	2106	2096	2083	2061	2040	1988	1950	1913	1881	1856
412	2192	2179	2164	2135	2121	2058	2020	1984	1949	1929
412.2	2290	2272	2255	2232	2209	2148	2102	2067	2031	2012
412.4	2386	2374	2348	2323	2299	2233	2187	2151	2110	2089
412.6	2494	2477	2459	2426	2402	2337	2285	2250	2213	2189
412.8	2588	2574	2552	2520	2493	2420	2372	2334	2290	2260
413	2706	2683	2659	2624	2595	2522	2469	2433	2390	2361
413.2	2813	2795	2761	2724	2698	2620	2562	2518	2480	2445
413.4	2919	2902	2872	2830	2804	2725	2670	2622	2575	2545
413.6	3046	3025	2995	2958	2916	2839	2783	2727	2683	2653
413.8	3189	3166	3130	3095	3056	2974	2904	2847	2798	2778
414	3324	3300	3260	3218	3181	3088	3024	2966	2916	2885
414.2	3480	3458	3416	3366	3327	3237	3161	3097	3049	3011
414.4	3607	3582	3545	3493	3450	3352	3275	3208	3162	3123
414.6	3759	3732	3685	3643	3597	3486	3408	3336	3292	3244
414.8	3902	3867	3814	3773	3721	3618	3529	3465	3406	3358
415	4044	4014	3965	3910	3852	3745	3662	3604	3531	3491
415.2	4195	4168	4121	4061	4001	3886	3799	3735	3665	3621
415.4	4365	4327	4283	4218	4171	4037	3950	3885	3815	3762
415.6	4528	4494	4443	4380	4330	4187	4092	4019	3943	3895
415.8	4707	4665	4622	4554	4492	4353	4249	4179	4101	4043
416	4847	4806	4756	4686	4625	4483	4385	4298	4221	4159
416.2	5001	4962	4911	4839	4774	4628	4530	4437	4359	4302
416.4	5145	5109	5057	4976	4911	4764	4655	4573	4491	4427
416.6	5285	5261	5199	5123	5054	4898	4785	4696	4622	4553
416.8	5453	5409	5350	5266	5193	5039	4929	4831	4741	4673
417	5610	5566	5506	5431	5358	5198	5079	4982	4887	4822
417.2	5760	5723	5653	5577	5495	5327	5209	5106	5014	4945
417.4	5924	5886	5808	5729	5646	5474	5346	5250	5161	5084
417.6	6050	6002	5921	5846	5759	5587	5448	5353	5262	5186
417.8	6175	6139	6065	5977	5890	5721	5581	5475	5388	5307
418	6296	6250	6174	6084	6008	5825	5685	5581	5488	5405
418.2	6399	6367	6281	6202	6127	5928	5792	5689	5582	5502
418.4	6499	6484	6385	6296	6231	6032	5892	5786	5688	5599
418.6	6628	6591	6504	6410	6334	6144	6000	5891	5778	5700
418.8	6732	6667	6600	6501	6420	6231	6082	5971	5864	5780
419	6832	6771	6699	6611	6524	6319	6171	6058	5952	5862
419.2	6898	6846	6757	6669	6585	6371	6235	6122	6019	5921
419.4	6960	6928	6836	6739	6654	6451	6314	6190	6081	5981
419.6	7019	6980	6883	6783	6706	6500	6358	6236	6123	6022
419.8	7077	7028	6939	6837	6761	6542	6407	6281	6172	6083
420	7120	7069	6985	6875	6798	6586	6445	6316	6211	6121
420.2	7148	7094	7017	6918	6829	6618	6486	6352	6243	6162
420.4	7161	7112	7045	6939	6857	6639	6498	6366	6267	6173
420.6	7184	7140	7046	6957	6868	6654	6515	6386	6276	6204
420.8	7174	7145	7056	6956	6871	6664	6520	6393	6278	6201
421	7171	7135	7044	6954	6877	6674	6521	6395	6280	6194
421.2	7163	7126	7043	6950	6861	6659	6511	6391	6275	6190
421.4	7147	7110	7030	6937	6852	6651	6498	6375	6255	6178
421.6	7130	7082	7008	6911	6833	6632	6479	6355	6245	6155
421.8	7084	7043	6975	6883	6803	6601	6444	6317	6211	6127
422	7040	7004	6930	6849	6749	6559	6403	6294	6177	6093
422.2	6992	6946	6880	6801	6703	6511	6360	6236	6137	6044
422.4	6934	6899	6839	6743	6639	6471	6317	6195	6084	5996
422.6	6882	6851	6773	6689	6576	6412	6255	6147	6035	5943
422.8	6821	6794	6702	6624	6534	6351	6209	6102	5983	5894
423	6743	6725	6644	6558	6470	6308	6155	6044	5915	5844
423.2	6684	6653	6568	6487	6403	6242	6092	5975	5865	5787
423.4	6594	6554	6495	6403	6329	6163	6018	5902	5796	5717
423.6	6503	6474	6414	6337	6249	6083	5941	5833	5717	5645
423.8	6408	6388	6315	6246	6167	6009	5854	5750	5644	5558
424	6334	6312	6238	6169	6078	5936	5792	5689	5581	5491
424.2	6241	6234	6147	6094	5994	5846	5711	5614	5501	5407
424.4	6159	6149	6080	6016	5918	5768	5640	5544	5434	5346
424.6	6079	6059	5998	5928	5839	5707	5561	5457	5350	5288
424.8	6008	5969	5923	5837	5766	5619	5491	5384	5269	5212
425	5910	5881	5824	5752	5676	5526	5413	5294	5189	5123
425.2	5816	5787	5731	5664	5592	5438	5318	5208	5126	5036
425.4	5714	5681	5625	5566	5494	5349	5219	5117	5030	4959
425.6	5639	5611	5546	5490	5417	5274	5156	5050	4967	4892
425.8	5545	5511	5459	5396	5330	5184	5079	4975	4893	4804
426	5465	5433	5388	5313	5246	5107	4995	4898	4807	4733
426.2	5385	5358	5291	5234	5160	5032	4920	4824	4739	4666
426.4	5293	5278	5217	5148	5086	4950	4841	4750	4668	4591
426.6	5197	5178	5123	5059	4989	4861	4750	4666	4584	4506
426.8	5111	5098	5035	4968	4917	4774	4670	4584	4510	4442
427	5010	5002	4941	4873	4824	4691	4587	4496	4430	4353
427.2	4925	4924	4868	4795	4749	4624	4517	4434	4352	4286
427.4	4836	4839	4773	4710	4656	4536	4443	4353	4266	4204
427.6	4771	4757	4687	4636	4586	4469	4366	4280	4203	4142
427.8	4697	4679	4624	4569	4516	4387	4284	4205	4125	4067
428	4614	4597	4545	4492	4434	4315	4221	4129	4061	3994
428.2	4528	4517	4461	4404	4344	4223	4137	4059	3979	3919
428.4	4441	4434	4376	4315	4262	4151	4062	3986	3913	3855
428.6	4356	4339	4290	4235	4177	4070	3985	3908	3833	3778
428.8	4281	4268	4217	4162	4114	4003	3921	3848	3768	3717
429	4205	4188	4142	4084	4033	3926	3835	3768	3706	3645
429.2	4140	4116	4074	4019	3974	3863	3778	3715	3642	3591
429.4	4066	4049	4008	3953	3911	3791	3712	3657	3579	3531
429.6	3997	3982	3931	3890	3837	3727	3652	3589	3523	3464
429.8	3930	3899	3855	3814	3763	3655	3580	3522	3450	3399
430	3853	3831	3788	3748	3699	3592	3512	3447	3384	3337
430.2	3772	3754	3718	3669	3618	3524	3443	3380	3314	3269
430.4	3721	3695	3653	3613	3563	3473	3392	3326	3260	3216
430.6	3642	3625	3587	3542	3505	3402	3319	3269	3197	3156
430.8	3585	3562	3531	3487	3448	3349	3270	3214	3146	3099
431	3531	3513	3471	3428	3385	3292	3223	3160	3096	3050
431.2	3467	3456	3411	3369	3327	3232	3162	3107	3041	3009
431.4	3414	3391	3352	3310	3268	3171	3111	3050	2988	2946
431.6	3359	3329	3298	3250	3210	3120	3055	3001	2935	2899
431.8	3294	3269	3238	3199	3157	3065	3001	2946	2888	2845
432	3249	3233	3194	3153	3113	3019	2954	2901	2854	2808
432.2	3194	3178	3153	3104	3073	2977	2913	2854	2805	2762
432.4	3161	3148	3111	3065	3026	2937	2872	2821	2770	2722
432.6	3121	3106	3073	3028	2993	2907	2836	2784	2730	2687
432.8	3079	3071	3037	2990	2955	2863	2801	2748	2699	2648
433	3041	3026	2994	2951	2915	2831	2764	2707	2667	2623
433.2	3015	3002	2958	2925	2879	2799	2740	2688	2632	2599
433.4	2984	2970	2930	2892	2849	2765	2706	2650	2604	2567
433.6	2968	2936	2910	2867	2826	2743	2685	2629	2576	2544
433.8	2943	2915	2881	2843	2808	2721	2660	2606	2556	2517
434	2918	2905	2865	2820	2782	2706	2640	2589	2539	2510
434.2	2900	2883	2849	2804	2762	2686	2623	2574	2523	2488
434.4	2885	2869	2832	2785	2748	2673	2611	2554	2509	2469
434.6	2872	2852	2817	2776	2739	2662	2598	2546	2500	2454
434.8	2866	2846	2804	2764	2734	2655	2586	2534	2486	2447
435	2862	2838	2798	2758	2725	2646	2579	2525	2478	2436
435.2	2854	2830	2795	2751	2721	2642	2571	2522	2475	2438
435.4	2856	2830	2795	2752	2721	2636	2569	2521	2476	2439
435.6	2863	2835	2797	2751	2725	2639	2567	2520	2475	2435
435.8	2865	2837	2799	2756	2726	2638	2572	2525	2476	2437
436	2873	2842	2806	2763	2729	2644	2574	2527	2479	2446
436.2	2877	2848	2811	2769	2739	2648	2585	2538	2487	2453
436.4	2891	2861	2826	2782	2750	2658	2590	2540	2499	2456
436.6	2904	2873	2840	2796	2756	2674	2605	2553	2510	2466
436.8	2921	2889	2852	2810	2770	2686	2622	2568	2516	2479
437	2933	2907	2867	2830	2786	2699	2638	2576	2536	2495
437.2	2956	2925	2891	2840	2804	2716	2649	2596	2552	2504
437.4	2977	2951	2903	2863	2822	2735	2667	2617	2566	2526
437.6	3000	2975	2932	2884	2850	2755	2691	2635	2583	2544
437.8	3024	2998	2956	2907	2877	2782	2717	2662	2612	2572
438	3056	3025	2979	2935	2900	2800	2740	2686	2641	2594
438.2	3087	3059	3015	2968	2934	2831	2767	2721	2667	2622
438.4	3112	3087	3049	2992	2962	2855	2795	2737	2688	2648
438.6	3148	3114	3077	3027	2990	2886	2819	2769	2720	2679
438.8	3182	3149	3100	3058	3017	2915	2847	2796	2747	2702
439	3211	3175	3143	3092	3053	2950	2880	2830	2777	2727
439.2	3245	3215	3176	3124	3084	2985	2914	2863	2804	2762
439.4	3280	3257	3213	3169	3118	3023	2949	2891	2836	2795
439.6	3329	3296	3256	3205	3158	3059	2983	2930	2868	2831
439.8	3377	3336	3295	3253	3202	3092	3022	2971	2905	2862
440	3406	3369	3325	3283	3231	3135	3052	3002	2940	2896
440.2	3446	3414	3369	3315	3265	3174	3093	3041	2976	2933
440.4	3491	3456	3410	3355	3305	3203	3123	3070	3005	2965
440.6	3530	3495	3449	3393	3341	3238	3161	3098	3047	2999
440.8	3570	3533	3493	3424	3377	3281	3196	3138	3076	3028
441	3611	3568	3527	3470	3422	3325	3237	3175	3114	3068
441.2	3647	3609	3568	3518	3465	3356	3274	3216	3146	3099
441.4	3695	3653	3618	3557	3502	3397	3308	3246	3190	3138
441.6	3730	3683	3650	3584	3541	3432	3348	3280	3229	3169
441.8	3767	3726	3684	3615	3584	3470	3384	3316	3265	3202
442	3798	3761	3725	3654	3618	3498	3418	3345	3300	3235
442.2	3832	3794	3757	3693	3647	3538	3445	3374	3324	3266
442.4	3865	3833	3780	3723	3683	3568	3473	3404	3353	3296
442.6	3903	3861	3827	3754	3717	3600	3509	3443	3382	3326
442.8	3934	3895	3848	3795	3746	3625	3535	3467	3412	3351
443	3965	3928	3885	3819	3773	3659	3559	3502	3446	3385
443.2	3994	3950	3910	3851	3795	3685	3588	3521	3467	3408
443.4	4017	3983	3929	3884	3824	3709	3619	3541	3487	3432
443.6	4041	4005	3954	3909	3845	3726	3642	3559	3499	3451
443.8	4064	4019	3981	3928	3869	3751	3664	3585	3517	3474
444	4076	4036	4000	3935	3879	3772	3682	3603	3537	3490
444.2	4099	4062	4016	3955	3900	3786	3689	3618	3556	3497
444.4	4112	4074	4027	3966	3919	3789	3699	3631	3567	3507
444.6	4119	4093	4042	3972	3935	3813	3723	3643	3582	3521
444.8	4129	4097	4052	3985	3939	3810	3719	3646	3585	3530
445	4131	4104	4053	3994	3947	3822	3726	3653	3596	3536
445.2	4137	4107	4059	3991	3940	3815	3730	3655	3593	3537
445.4	4128	4105	4058	3990	3947	3814	3723	3656	3600	3546
445.6	4128	4101	4054	3992	3943	3813	3724	3660	3599	3541
445.8	4123	4097	4048	3993	3937	3812	3724	3655	3594	3540
446	4116	4090	4036	3982	3922	3807	3721	3655	3594	3523
446.2	4106	4078	4021	3968	3910	3800	3707	3642	3574	3521
446.4	4094	4060	4012	3960	3898	3787	3696	3633	3559	3510
446.6	4074	4050	3999	3944	3883	3774	3684	3618	3541	3500
446.8	4064	4030	3983	3931	3873	3754	3666	3600	3523	3484
447	4051	4007	3964	3907	3850	3740	3651	3586	3514	3465
447.2	4020	3983	3943	3882	3826	3718	3625	3569	3497	3451
447.4	3991	3959	3911	3854	3806	3694	3603	3542	3473	3433
447.6	3965	3925	3882	3827	3778	3668	3581	3515	3449	3401
447.8	3935	3892	3848	3802	3753	3636	3552	3480	3427	3375
448	3906	3865	3820	3779	3723	3606	3523	3452	3394	3353
448.2	3876	3837	3792	3742	3684	3583	3496	3422	3364	3318
448.4	3838	3803	3758	3710	3659	3552	3471	3396	3334	3287
448.6	3804	3773	3728	3677	3626	3510	3435	3366	3308	3258
448.8	3767	3736	3688	3639	3583	3482	3397	3332	3279	3227
449	3719	3699	3657	3597	3542	3446	3364	3291	3238	3187
449.2	3679	3657	3615	3562	3508	3402	3330	3264	3204	3157
449.4	3635	3606	3571	3516	3463	3362	3290	3219	3166	3122
449.6	3601	3565	3532	3478	3431	3325	3258	3186	3126	3089
449.8	3557	3525	3491	3431	3391	3286	3209	3153	3094	3051
450	3510	3482	3442	3394	3354	3252	3168	3117	3058	3013
450.2	3470	3447	3413	3352	3306	3212	3135	3078	3020	2974
450.4	3433	3405	3367	3313	3269	3173	3094	3035	2985	2938
450.6	3380	3360	3320	3265	3223	3135	3058	2995	2946	2894
450.8	3334	3315	3276	3222	3181	3088	3018	2956	2909	2859
451	3294	3268	3225	3174	3139	3045	2964	2915	2863	2815
451.2	3251	3223	3189	3135	3095	2999	2937	2884	2825	2781
451.4	3205	3172	3140	3095	3053	2958	2893	2839	2782	2743
451.6	3169	3129	3106	3064	3010	2923	2859	2795	2750	2711
451.8	3129	3089	3062	3014	2971	2888	2815	2762	2710	2671
452	3081	3054	3022	2974	2932	2845	2775	2727	2671	2635
452.2	3036	3002	2978	2934	2887	2800	2743	2685	2631	2590
452.4	2992	2963	2933	2891	2847	2756	2702	2643	2596	2555
452.6	2944	2916	2892	2847	2798	2719	2657	2601	2557	2512
452.8	2907	2877	2850	2808	2763	2677	2621	2562	2523	2484
453	2873	2846	2805	2763	2722	2638	2581	2534	2478	2444
453.2	2837	2804	2766	2725	2684	2601	2545	2500	2448	2413
453.4	2796	2760	2729	2693	2647	2569	2510	2459	2416	2377
453.6	2756	2723	2692	2654	2608	2540	2474	2427	2384	2347
453.8	2714	2681	2655	2614	2576	2492	2439	2389	2349	2305
454	2674	2648	2615	2573	2533	2456	2403	2353	2312	2276
454.2	2638	2605	2578	2529	2494	2421	2371	2307	2280	2241
454.4	2596	2566	2546	2500	2463	2387	2333	2283	2242	2216
454.6	2555	2532	2506	2468	2430	2354	2297	2244	2210	2181
454.8	2530	2503	2467	2433	2396	2324	2271	2218	2182	2145
455	2498	2474	2434	2397	2362	2296	2241	2189	2154	2119
455.2	2461	2436	2405	2363	2334	2257	2213	2161	2126	2092
455.4	2424	2400	2371	2331	2301	2225	2179	2130	2085	2062
455.6	2396	2366	2338	2298	2268	2198	2149	2104	2060	2033
455.8	2359	2333	2305	2258	2237	2160	2113	2068	2029	2001
456	2336	2304	2278	2236	2204	2140	2085	2043	2007	1975
456.2	2296	2272	2248	2206	2175	2108	2055	2016	1977	1947
456.4	2268	2246	2220	2179	2147	2080	2027	1988	1947	1923
456.6	2245	2215	2186	2146	2120	2054	2001	1962	1923	1898
456.8	2214	2190	2155	2123	2090	2025	1978	1936	1900	1875
457	2186	2161	2128	2094	2059	1995	1949	1911	1871	1850
457.2	2162	2131	2097	2068	2035	1970	1923	1886	1846	1829
457.4	2127	2103	2071	2038	2004	1943	1894	1862	1822	1803
457.6	2112	2073	2048	2018	1983	1914	1873	1834	1798	1778
457.8	2085	2047	2025	1988	1956	1895	1846	1808	1778	1755
458	2059	2029	2001	1972	1937	1874	1827	1791	1765	1732
458.2	2029	2007	1977	1942	1917	1851	1803	1769	1739	1710
458.4	2010	1986	1958	1923	1888	1827	1786	1749	1716	1695
458.6	1984	1960	1929	1895	1862	1805	1762	1726	1690	1668
458.8	1967	1940	1908	1872	1843	1783	1738	1707	1675	1648
459	1944	1912	1884	1850	1826	1763	1715	1682	1651	1623
459.2	1920	1894	1867	1828	1801	1745	1698	1664	1642	1608
459.4	1899	1872	1846	1810	1780	1722	1685	1645	1619	1595
459.6	1882	1856	1829	1792	1766	1709	1664	1628	1602	1574
459.8	1862	1841	1811	1775	1750	1691	1648	1612	1587	1560
460	1843	1822	1791	1760	1729	1673	1634	1597	1567	1542
460.2	1826	1803	1768	1739	1712	1654	1617	1580	1555	1527
460.4	1808	1785	1755	1724	1695	1640	1600	1570	1537	1513
460.6	1791	1767	1738	1710	1680	1620	1581	1551	1520	1498
460.8	1774	1751	1723	1698	1667	1607	1568	1537	1509	1486
461	1759	1737	1708	1681	1651	1597	1554	1522	1498	1474
461.2	1746	1721	1696	1669	1639	1583	1541	1509	1484	1458
461.4	1732	1706	1683	1651	1622	1569	1529	1496	1470	1451
461.6	1718	1697	1668	1636	1613	1556	1516	1487	1459	1435
461.8	1710	1681	1656	1625	1601	1548	1504	1476	1449	1423
462	1700	1670	1646	1616	1588	1532	1496	1464	1436	1411
462.2	1686	1659	1631	1600	1576	1522	1485	1453	1425	1404
462.4	1673	1649	1623	1592	1564	1515	1473	1444	1416	1395
462.6	1663	1636	1611	1582	1556	1505	1463	1435	1412	1388
462.8	1654	1628	1601	1571	1548	1492	1457	1426	1406	1380
463	1648	1623	1591	1565	1537	1487	1448	1420	1395	1370
463.2	1636	1612	1586	1551	1533	1477	1439	1416	1383	1365
463.4	1629	1604	1579	1546	1522	1473	1432	1410	1377	1358
463.6	1620	1597	1570	1540	1514	1469	1425	1400	1371	1350
463.8	1614	1592	1561	1532	1507	1459	1417	1393	1363	1344
464	1608	1587	1559	1526	1502	1453	1413	1388	1358	1339
464.2	1606	1578	1553	1521	1500	1446	1409	1380	1355	1336
464.4	1598	1576	1548	1523	1496	1443	1404	1372	1348	1332
464.6	1589	1570	1543	1517	1494	1438	1395	1370	1346	1326
464.8	1589	1566	1537	1509	1488	1433	1396	1370	1343	1328
465	1582	1564	1532	1506	1485	1431	1393	1366	1339	1322
465.2	1582	1563	1532	1502	1481	1431	1388	1364	1336	1318
465.4	1575	1555	1526	1499	1479	1422	1385	1358	1332	1313
465.6	1574	1553	1525	1496	1473	1420	1381	1352	1329	1311
465.8	1573	1552	1520	1493	1470	1419	1381	1355	1329	1312
466	1569	1547	1519	1489	1467	1418	1375	1354	1326	1307
466.2	1568	1546	1517	1486	1466	1414	1375	1351	1326	1307
466.4	1565	1543	1518	1483	1464	1417	1375	1352	1326	1306
466.6	1564	1543	1515	1483	1462	1415	1373	1350	1324	1304
466.8	1564	1544	1512	1485	1460	1411	1375	1343	1323	1304
467	1565	1535	1514	1488	1461	1413	1373	1350	1323	1305
467.2	1564	1538	1514	1485	1463	1412	1374	1348	1328	1302
467.4	1560	1538	1514	1483	1458	1411	1374	1344	1324	1302
467.6	1559	1539	1512	1481	1460	1412	1373	1345	1323	1306
467.8	1562	1536	1512	1484	1460	1413	1371	1345	1325	1304
468	1563	1536	1512	1483	1458	1416	1371	1347	1324	1303
468.2	1563	1535	1513	1484	1459	1414	1372	1347	1323	1306
468.4	1563	1537	1514	1485	1459	1412	1373	1344	1324	1302
468.6	1559	1540	1511	1486	1459	1414	1374	1346	1323	1303
468.8	1561	1537	1512	1486	1458	1411	1374	1348	1324	1304
469	1561	1540	1513	1487	1461	1414	1378	1350	1324	1303
469.2	1563	1539	1514	1484	1461	1414	1375	1348	1328	1304
469.4	1563	1544	1516	1483	1463	1415	1374	1351	1324	1305
469.6	1560	1542	1510	1487	1459	1412	1376	1352	1324	1309
469.8	1564	1545	1511	1482	1461	1411	1379	1352	1329	1307
470	1561	1542	1512	1485	1458	1415	1378	1352	1330	1307
470.2	1560	1540	1513	1484	1459	1415	1378	1352	1326	1309
470.4	1563	1542	1518	1485	1461	1415	1378	1353	1326	1313
470.6	1563	1541	1509	1487	1460	1412	1373	1351	1325	1309
470.8	1559	1538	1513	1486	1459	1411	1375	1352	1327	1309
471	1560	1538	1509	1484	1458	1410	1376	1349	1325	1313
471.2	1559	1537	1511	1482	1461	1410	1378	1350	1327	1313
471.4	1556	1537	1513	1482	1454	1413	1380	1350	1323	1310
471.6	1556	1533	1509	1482	1458	1415	1379	1349	1326	1311
471.8	1554	1537	1513	1480	1453	1412	1376	1351	1327	1310
472	1554	1531	1511	1479	1452	1409	1376	1346	1324	1311
472.2	1554	1531	1509	1480	1456	1410	1376	1347	1320	1304
472.4	1550	1527	1504	1474	1457	1408	1373	1344	1320	1302
472.6	1548	1522	1502	1474	1453	1402	1369	1343	1324	1302
472.8	1545	1520	1498	1473	1448	1404	1371	1342	1319	1302
473	1542	1519	1497	1467	1442	1402	1368	1337	1318	1298
473.2	1536	1514	1496	1467	1443	1401	1363	1336	1313	1296
473.4	1534	1511	1491	1467	1440	1394	1358	1336	1314	1296
473.6	1532	1511	1484	1462	1436	1392	1361	1332	1305	1293
473.8	1530	1513	1482	1457	1436	1389	1355	1329	1304	1292
474	1522	1503	1480	1451	1431	1383	1348	1325	1302	1284
474.2	1521	1500	1475	1449	1429	1381	1345	1322	1297	1281
474.4	1517	1494	1474	1446	1423	1379	1343	1318	1299	1278
474.6	1509	1491	1468	1438	1420	1376	1337	1314	1293	1276
474.8	1505	1486	1461	1430	1413	1371	1335	1310	1286	1272
475	1498	1482	1459	1425	1409	1364	1332	1307	1284	1266
475.2	1494	1473	1449	1421	1405	1355	1325	1303	1277	1260
475.4	1486	1461	1445	1418	1398	1351	1318	1294	1274	1255
475.6	1478	1459	1438	1412	1394	1347	1314	1289	1268	1252
475.8	1474	1455	1428	1404	1385	1344	1305	1286	1262	1245
476	1464	1449	1422	1397	1380	1339	1303	1281	1254	1240
476.2	1458	1440	1415	1393	1368	1330	1295	1271	1251	1236
476.4	1455	1429	1410	1389	1365	1323	1289	1263	1245	1230
476.6	1448	1423	1400	1376	1355	1317	1280	1256	1235	1220
476.8	1435	1420	1392	1366	1348	1309	1274	1255	1231	1215
477	1428	1409	1384	1361	1343	1297	1270	1245	1223	1206
477.2	1420	1402	1377	1354	1332	1293	1262	1234	1217	1198
477.4	1411	1393	1370	1346	1326	1285	1254	1232	1212	1193
477.6	1403	1381	1361	1337	1317	1276	1246	1220	1202	1188
477.8	1393	1374	1351	1327	1307	1270	1237	1215	1194	1179
478	1384	1364	1345	1320	1298	1262	1228	1207	1188	1169
478.2	1371	1356	1334	1308	1289	1255	1219	1193	1178	1163
478.4	1364	1350	1327	1304	1287	1243	1211	1188	1170	1152
478.6	1354	1338	1317	1294	1275	1231	1202	1180	1161	1145
478.8	1346	1329	1307	1285	1263	1225	1194	1172	1155	1137
479	1334	1320	1298	1274	1256	1215	1188	1164	1146	1128
479.2	1328	1310	1290	1264	1248	1207	1176	1156	1138	1120
479.4	1316	1298	1281	1254	1236	1197	1167	1144	1130	1112
479.6	1305	1288	1268	1246	1226	1185	1157	1140	1120	1105
479.8	1296	1276	1260	1232	1215	1179	1149	1132	1111	1096
480	1285	1269	1252	1228	1209	1170	1140	1119	1099	1087
480.2	1275	1257	1241	1214	1198	1162	1134	1106	1092	1078
480.4	1266	1249	1230	1207	1187	1152	1120	1101	1084	1070
480.6	1256	1237	1221	1197	1180	1141	1115	1096	1077	1063
480.8	1243	1226	1211	1186	1168	1132	1112	1083	1067	1057
481	1237	1218	1203	1179	1159	1121	1098	1075	1059	1047
481.2	1225	1208	1192	1169	1150	1115	1087	1062	1049	1037
481.4	1212	1197	1179	1158	1141	1104	1075	1057	1038	1029
481.6	1203	1185	1170	1149	1132	1093	1071	1047	1031	1019
481.8	1193	1176	1159	1135	1120	1087	1061	1038	1021	1010
482	1186	1171	1149	1129	1110	1077	1054	1031	1015	1001
482.2	1176	1160	1140	1120	1102	1071	1043	1022	1006	993.9
482.4	1165	1148	1130	1110	1093	1057	1033	1014	998.1	986.6
482.6	1154	1136	1119	1097	1080	1046	1026	1004	985.1	975.9
482.8	1144	1128	1109	1091	1073	1041	1015	991.3	980.5	968.4
483	1136	1119	1100	1078	1061	1030	1007	985.3	970.8	957.9
483.2	1126	1109	1087	1070	1053	1022	998.3	977.5	964.7	948.3
483.4	1115	1100	1081	1062	1046	1015	987.4	968.6	952.4	945.6
483.6	1106	1092	1074	1054	1041	1005	978.4	959.3	944.6	933.6
483.8	1096	1084	1066	1044	1028	997.9	970.1	951	941.4	926.8
484	1091	1074	1056	1036	1018	990	965.2	947.1	930	919.5
484.2	1081	1064	1044	1028	1010	980	956.6	935.5	919.8	910.8
484.4	1072	1056	1036	1018	1001	969.4	946.9	931.6	913.4	904.5
484.6	1059	1044	1026	1009	993.2	959	935.1	921	901.9	895
484.8	1053	1036	1019	1001	987.1	956.8	930.3	914.7	899.6	889.9
485	1043	1030	1012	992.7	980	946.4	923.3	906.1	894.3	880
485.2	1037	1020	1005	985.8	968.9	937	915.7	899.4	884.5	873
485.4	1028	1013	995.3	976.9	960.7	930.9	911.6	891.8	876.3	867.9
485.6	1020	1006	987.2	969.9	954.3	924.7	907.3	887	870.7	858.6
485.8	1014	994.3	978.5	961.7	946.1	917	895.5	877.8	862.4	856
486	1007	989.4	969.9	953.3	938.9	908.4	888.7	871.9	856.3	844.2
486.2	998	978.2	962.1	945.5	929.6	899.4	876.3	861.8	848.9	837.3
486.4	989.3	972.4	959	938.6	923.1	895.4	871.4	854.7	844.4	833
486.6	982.1	964.4	949.8	930.3	914.5	886.4	864.3	848	836.4	824.9
486.8	975.8	957.5	944.3	924.3	909.6	880.8	859.7	842.2	828.7	821.5
487	968.2	952.7	936.3	918.6	901.6	876.1	852.9	835.2	824.4	814.1
487.2	961.1	944.4	929.6	909.4	894.3	868	848.2	827.7	820.4	804.3
487.4	955.1	936.1	922.3	902.5	886.5	859	838.8	821.4	809.8	800.6
487.6	944.8	929.6	914	896.1	881	852.5	832	816.9	804.2	793.6
487.8	936.7	921.8	908.2	889	873.3	847.1	824.9	808.4	797	788.7
488	930.3	915.1	902.7	883.6	866.8	842.3	821.5	805	793	784.4
488.2	923.8	906	895.7	873.4	862.7	837.2	814.7	802.2	786.7	777.9
488.4	917.2	902.7	888.6	871.6	855.4	831.3	808.1	794.4	780.8	771.9
488.6	912.2	896.4	881.5	866.1	851.3	823.8	803.7	789.8	774.9	767.8
488.8	908.1	892.1	873.8	859.2	844.7	815.8	797.4	785.1	770.4	761.6
489	900.6	886.5	869.7	850.7	836.4	809.3	793.1	777.7	765.3	756.8
489.2	893.8	880.5	864.7	846.7	833.2	804.1	786.3	773.5	759.9	753.2
489.4	887.7	874.2	857	840.4	827.7	801.1	781.9	767.2	753.2	745.1
489.6	880.5	869.6	850.6	837	820.2	795.1	774.6	763	752.4	739
489.8	873.7	859.2	847.6	830	817.3	793.8	774.3	755.2	746	735.4
490	870.5	859.9	843.9	828.1	811.2	786.3	768.9	752	740	731.5
490.2	863.5	853.9	837.9	820.4	809.2	781.6	762.4	750.3	737	726.6
490.4	860.2	847.7	832.3	815.3	800.3	777.9	756.5	744.5	732.7	723.5
490.6	854.4	842.9	827.5	806.8	795	771.9	752	738.9	725.6	719.3
490.8	850.4	836.8	819.9	803.9	791.3	766.5	746.9	736.5	719.9	712.4
491	843.4	829.3	814.8	799.2	786	760.6	745.4	729.8	715	708.9
491.2	838.7	828.1	811.7	794.8	782.1	757.4	738.5	725.9	712.9	704.8
491.4	834	821.6	803.8	792.6	778.3	752	732.6	722.3	709.2	701.4
491.6	832	814.9	800.6	789	774	743.8	730.9	719.3	706.3	700.2
491.8	826	809.6	796.3	785.2	767.9	744.6	724	714.1	700	690.5
492	821.6	809.1	791.1	778.6	764.9	739.4	721.4	707.4	697.1	687.7
492.2	814.1	803.5	787.6	774.2	761.4	732.6	719.6	706.6	692.6	684
492.4	811.7	796.5	781.1	768.9	756.7	729.1	711.2	699.3	687.8	680.1
492.6	805.4	793.1	777.4	765.4	750.2	725.8	707.3	695.6	683.8	678.6
492.8	805.4	787.5	775.8	761.6	749.2	724.2	704.8	691.7	684.2	672
493	796.6	786.3	768.4	753.7	743.4	718.6	701.7	687.6	679.5	671.4
493.2	794.6	782.5	766.3	751.5	740.6	716.3	696.5	684.5	675.6	669.7
493.4	789.5	777.3	762	746.9	736.3	710.7	694.5	681.6	672.5	662.7
493.6	785.9	771.6	757.2	745.8	733	707.4	688.9	677.6	667.2	661.1
493.8	781.9	769.4	755.3	740.4	728.1	703.1	686.2	675.9	665.3	656.3
494	778.9	765.4	750.9	734.9	724.9	699.9	682.9	671.7	658.6	652.9
494.2	773.9	762.8	746.1	730.7	718.5	695	679.8	668.3	654.3	646.4
494.4	769.8	758.9	742.1	727.1	718.6	692.2	675.8	662.5	651.8	645.1
494.6	765.6	752.7	737.6	725.3	713.2	689	672.6	660.3	649.5	643.8
494.8	762	750	736.4	721.5	709.4	686.6	669.9	656.5	647.3	639
495	758.1	746.4	733.9	716.5	706.8	683.2	667.8	652.5	645.5	636.6
495.2	754.1	743.9	729.8	713.8	703.9	678.8	661.6	650.6	642.1	634.1
495.4	750.4	739.4	724.2	710.2	697.8	676.8	657.3	649.2	639.6	631.1
495.6	747.5	737.7	721.9	710	698.4	673.8	656.3	645.6	635.4	627.1
495.8	743.2	731.3	720.1	704.4	692.7	669.5	654.7	641.5	631.2	623.5
496	740.2	728.9	714.7	700.2	689.4	667.7	652.2	638	628.4	622.2
496.2	736.1	726.1	712	696.5	685.9	667	648.8	636.3	625.4	619.3
496.4	735.8	722.1	708.6	695.4	685.6	661.5	645.6	633.9	622.8	617.9
496.6	731.6	720.9	707.1	693.4	679.2	658.3	640.9	631.6	621.6	615.5
496.8	731.9	716.2	705.2	689	679	654.5	638.6	627.3	619.2	611.3
497	726.7	713.2	699	684.8	675.8	652.1	636.5	623.7	615.4	610.1
497.2	722.1	709.9	697.3	682.4	673.2	651	634.9	623	614.4	605
497.4	718.5	706.9	694.1	680	667.4	648.3	631.3	620.1	612.3	603.7
497.6	716.4	704.1	689.7	678	666.2	644.6	629.9	617.8	608.6	601.4
497.8	712.2	701.1	689	673.3	662.6	640.5	629.4	616.4	604.3	598.7
498	707.9	699.2	683.3	670.7	662.3	638.9	626.4	613.9	602.2	596.7
498.2	705.4	694.9	682.4	668.3	659.1	636.8	622	612.6	602.5	594.4
498.4	703.5	693.9	679.2	666.7	655.1	634.2	618.8	610.7	600.1	593.3
498.6	700.9	691.5	677.7	662.8	651.3	631.6	616.6	606.7	597.5	589.6
498.8	698.1	686.3	672.4	660.8	650.4	627.9	617.3	604.8	596.2	586.7
499	694.3	683.1	671.5	658.8	648	625	611	600.6	590.7	586.5
499.2	691.6	680.1	669.6	655.7	644.5	624	609.5	598.9	588.8	582.8
499.4	688.4	678	666.5	654.8	643.6	619.6	606.6	597.2	585.4	580.3
499.6	689.9	674.2	661.4	651.1	639.5	617.5	604.7	595.3	583.6	577.3
499.8	684.1	672.7	660.9	648.2	636.5	616	604.5	592.9	581.7	577.6
500	681	669.7	657	646.6	634.7	613.2	599.2	588.1	580.7	576.7
500.2	677.3	667.5	653.5	641.6	632	611	597.8	587	578.1	571.3
500.4	675.1	663.5	652.7	639.4	627.9	610.6	596.1	584.5	575.4	570.4
500.6	673	659.2	648.7	634.7	626.6	604.3	591.7	582.9	572.2	567.2
500.8	671.6	658.4	647.4	634.9	624.4	602.8	590.4	580.9	571.9	566.9
501	668.1	654.2	645.5	632	622.6	603.2	587.6	579.2	571	564.1
501.2	666.7	654.3	642.4	627.4	619	601.2	585.1	577.6	567.1	561
501.4	662.9	650.3	640.7	626.4	617.9	597	583.5	573.6	565.6	559.8
501.6	660.2	647.7	639.5	623.6	617.6	595.5	581.8	570.9	565.3	557.8
501.8	657.3	644.7	634.6	623	613.1	595.2	579.3	569.2	563.2	555.1
502	654.9	641	634.5	618.8	610.6	590	577.9	567.1	559.1	554.5
502.2	651.6	637.3	627.9	616.6	607.6	587.1	573.8	566.8	555.9	549.5
502.4	649.3	636.9	627.4	613.6	606.8	586.9	572	562.3	555.4	551.1
502.6	644.5	633.2	625.1	609.9	603.8	581.8	569	560.5	552.7	548.9
502.8	641.6	630.9	620	609.3	599.1	579.3	565.8	559.7	552.5	544
503	640.9	629.2	618.2	604.6	597.3	579.1	566	557.4	547.9	543.9
503.2	637.2	627.2	616.7	603.3	594.3	575.7	564.3	554.1	546.3	540.6
503.4	633.3	624.7	616.1	600.5	593.6	574.5	561.1	552.6	543.9	538.1
503.6	631.2	621.8	609.1	600	590.8	570.1	561.6	550.4	540.8	534.4
503.8	628.1	618.7	607.8	596.5	585.7	568.3	556.2	548.1	539.6	533.3
504	627.3	615.4	605	592.7	586.5	568	554.3	545.9	535.6	530.8
504.2	623.9	613.6	602.6	591.9	583.9	563.4	551.5	542.9	534.9	530
504.4	621.7	611	601.7	589.4	579.4	562.7	551.2	540.7	532.9	527.2
504.6	618.7	610.1	597.6	587.2	577	560	548.5	537	530.7	527
504.8	615.9	608.8	596.5	584.5	575.3	558.9	545.8	534.5	528.7	524.7
505	614.3	604.2	591.3	581.3	574.3	557.3	541.8	531.6	525.8	521.9
505.2	610.8	601.2	588.3	580.6	569.7	554.5	539	532.4	522.8	518.3
505.4	607.3	596.3	585.7	576.8	567.8	550.5	536.9	529.1	523.5	516
505.6	605.6	597.6	582.1	574.1	565.2	547.4	535.6	527.3	518.5	515.2
505.8	602.4	592.5	581.2	572	563.6	546.3	531.2	524.5	519.3	511.7
506	600	590.7	578.9	567.8	562.1	545.6	529.3	521.9	516.2	510.7
506.2	596.6	586.9	577.5	565.2	558.1	541.7	527.4	518.4	512.2	508.9
506.4	595.6	584.8	572.2	563.7	555.7	539.1	525.3	517.1	511.8	507.9
506.6	590.1	581.6	570.4	561.7	552.2	536	522.2	515.2	508.5	502.4
506.8	590.3	579.3	567.5	558.6	551.8	532.5	519.4	512	507.5	500.5
507	586.3	573.8	565.8	554.7	547.8	530.2	517.7	509.4	504.7	499
507.2	582.6	573.2	563.3	554.6	545.7	529.6	515.5	507.2	499.7	496.8
507.4	579	570.4	561.2	552.2	541.7	524	513.6	507.3	500.2	494
507.6	578.8	567.5	559.1	548.2	539.6	522.6	512.1	503.7	496.1	490.3
507.8	575.8	565.3	557.6	546.1	537	519.1	509.1	501.5	496	490.4
508	572.1	561.8	554.8	543.3	533.7	515.9	506.5	500.6	491.6	488.4
508.2	569.8	560	549.1	540.8	531.6	514.2	504.3	496.5	489.7	484.8
508.4	567.7	557.4	547.7	537.2	527.9	512.8	500.6	495	486.5	482.4
508.6	562.1	552.2	542.9	532.5	526.6	511.2	498.1	490.4	484	480.4
508.8	560.2	551.8	541.5	531.3	525.7	508.6	497.1	487.4	482.8	476.3
509	557.9	548.7	537.7	528.2	521.8	506.2	494	484.8	480.8	475.3
509.2	556.5	543	536.6	524.8	517.7	502.9	491.3	482.5	480.1	473.4
509.4	552.1	540.6	533.3	523.1	516.9	499.5	489.3	481.8	475.3	470.4
509.6	549.3	538.3	528.7	522.1	513.1	498.3	486.5	480.3	473.6	470.4
509.8	545.8	535.8	527.7	518.5	510.5	494.5	484	477.4	472.6	465.8
510	541	532.7	523.5	514.6	506.5	492.5	482.5	473.5	468.6	465.6
510.2	537.7	528.6	518.4	511	504.1	489.6	480.3	472	465.6	458.9
510.4	536.5	527.2	518.9	508.4	501.7	487.6	478.1	470.2	463.5	458.7
510.6	533.5	523.8	513.6	506.7	497.3	482.6	474.2	467.1	460	456.8
510.8	528.6	522	511.1	504	495.5	481.6	471.9	463.7	458.4	455
511	526.5	518.9	509.9	501.5	491.6	479	468.5	462.2	457.6	453.6
511.2	522.2	516.3	509.4	498.1	491.2	476.4	466.8	458.9	453.8	449.2
511.4	519.9	513.2	507.3	493.8	487.3	473.9	464.1	457.5	452	446.6
511.6	517.6	509.3	501.7	493.9	485.6	472.6	461.5	453.8	449.5	445.1
511.8	516.2	506.4	500.9	489.9	482.4	470.1	458.3	450.4	446.2	440.9
512	513	505.4	496.4	487.2	479.1	467.9	454.8	450.9	442.5	441.3
512.2	510.8	500.4	494.9	484.6	476.5	463.6	452.8	448.5	441.6	438.3
512.4	506.4	498	491.8	483.6	476.2	461.4	451.2	445.4	439.5	434.8
512.6	504.2	497	487.9	481.8	471.7	457.4	450.7	442.8	437.4	434.3
512.8	500.1	490.6	487.7	475.7	470.2	455.6	446.8	439.3	433.6	430.5
513	496.9	489.4	483.4	473.3	466.1	453.6	444.5	436.7	431.8	427.1
513.2	493.2	487.7	479.8	471.3	464.3	450.3	440.9	436.1	429.9	425.4
513.4	491.9	485	476.2	466.4	461.3	447.4	438.8	432.5	427.4	423.5
513.6	487.3	481.8	473.4	465.5	458.6	447	436.9	430.4	423.5	421.7
513.8	486.3	479.8	472.2	463.2	454.8	443.3	433.5	428.7	421.5	420.2
514	485	475.1	468.5	460.4	453.3	441.8	432.2	426	420	416.2
514.2	480.7	474.1	465.1	457.1	450.7	440.2	429.9	422.7	417.4	413
514.4	477.9	470	462.8	454.9	448.6	436.1	428.4	421.2	415.9	410.9
514.6	475.9	467.4	460.3	450.8	444.9	434.3	425.5	418.8	413	408.7
514.8	472.5	465.3	458.3	449.4	443.9	430.1	421.2	416.3	410.4	405.4
515	470.3	461.8	454.8	446.8	439.8	427.9	420.1	411.8	405.7	404.1
515.2	467	460	450.9	445	437.4	424.7	417.9	409.8	404.2	401.2
515.4	463.6	454.2	449.5	443.7	434.7	424.1	415.9	408.6	404.1	399.5
515.6	460.7	453.7	446.1	439.5	432.5	420.3	412	405.5	400.5	397.9
515.8	458.9	451.9	442.9	438.6	430.3	418.6	409.2	403.4	398.1	395.8
516	455.2	447.8	440.6	435.1	429.1	417	406.6	402.7	395	394.1
516.2	453.8	446.8	437.7	432.1	426.5	412	405.9	399.5	393.8	392.9
516.4	450.5	442.7	437.5	430.3	422.6	409.6	403.7	397.7	392.8	388.5
516.6	448.1	440.5	434	427	419.3	407.7	399.5	393.7	389.5	386.8
516.8	443.6	438.3	431.1	424.9	418	405.9	397.4	392.9	388.4	384
517	443	435.7	429.1	422.4	414	404.1	397	388.2	385.1	382.7
517.2	441.8	433.1	426.6	420	413.2	401.4	394	388.4	382.8	381.6
517.4	436.9	429.1	426.2	418.2	409.5	398.8	392.6	386.6	380.8	378.9
517.6	434.8	428.7	421.9	414.9	408.4	397.5	389.1	383.4	379.3	377.4
517.8	430.3	424.8	418.7	411.6	405.6	395	387.6	383.2	375.8	374.9
518	430.2	423.8	418.4	409.6	402.3	391.2	384.5	378	374.7	372.4
518.2	426.9	422.2	414.7	407.6	402.9	391.2	383	377.8	373.7	370.2
518.4	424.3	419.1	413.5	405.2	399.9	387.8	381	374.9	371.3	369.4
518.6	424.3	417.3	409.8	401.8	395.8	387	381	372.8	369.9	365.7
518.8	421.1	414	406.6	401.2	395.4	383.5	375.2	370.8	367.6	364.9
519	418.7	411.5	405.4	399.2	393	382.8	374.1	368.4	365.3	360.7
519.2	414.9	410	402.2	397.1	390.9	380.5	371.4	368.7	363.6	358.6
519.4	413.2	407.2	399.6	394.8	387.6	378.5	371.6	365.3	361.8	358.2
519.6	411.8	404.6	399.4	392.5	387	376.8	368.4	363.6	358.1	356.6
519.8	408.1	404	395.7	390.9	384.2	372.7	365.2	361	356.3	353.8
520	407.5	402.4	393.4	388.3	383.5	371.9	365	358	354.8	353.2
520.2	405.3	398.4	392.8	385.3	381.5	369.4	364.5	356.7	353.4	351.2
520.4	402.9	396.6	390.5	383.7	378.1	368	360.4	357.1	351.8	349.6
520.6	400	395.2	388.7	381.8	377.5	365	360.5	354.6	349.2	347.1
520.8	399	392.5	386.9	378.8	374.7	363.1	357.6	351.5	346.6	345.8
521	396.7	390.4	384.5	378.8	372.9	361.8	354.1	349.4	345	342.5
521.2	394.5	387.5	383.1	377.3	370.6	359.6	351.6	347.1	345.4	342.1
521.4	390.8	384.3	379.9	374	366.9	358.8	351.7	346.7	344.1	339.4
521.6	391.7	383.4	378.4	372.1	366.5	356.1	349	345.4	342.3	337.9
521.8	387.8	382.7	376.5	370	364.5	355.3	348.5	343.4	338.8	336.5
522	386.4	380.8	373.2	368.1	363.7	352.8	346	343.1	337.9	337.2
522.2	384.5	379.3	372.7	366.6	358.7	350.8	343.4	340.5	335.5	334.1
522.4	381.3	376.5	370.2	363.8	357.1	349.8	341.8	340	333.6	332.3
522.6	380.3	375.1	367.8	361	358.2	347	340.9	336.3	332.2	332.4
522.8	377.3	372	367.9	361.3	356.1	346.3	339.3	334.4	330.7	327.4
523	374.5	370.7	365.1	360.2	354.5	343.8	336.4	333.3	328.7	327.8
523.2	375.2	368.4	361.9	358.5	351.7	340.4	335.3	331.8	328.2	324.1
523.4	371.2	367.7	360.9	353.5	350.3	339.4	334.7	330.5	326.4	321.7
523.6	371.9	366.3	359.2	353.4	348.2	339	333.7	328	323.9	321.4
523.8	368.6	363.6	358.3	351.5	346.8	336.9	330.9	325.2	322.9	320.3
524	367	363.2	356.6	351.7	346	336.2	329.5	323.8	321.5	318.8
524.2	365.3	360.3	354.7	346.7	344.9	334.3	328.3	322	319.8	318.5
524.4	363.1	358.2	352.6	347.3	341.5	333	327.5	320.9	319.2	316.3
524.6	361.3	356.2	349.7	345.3	339.2	330.7	324.5	319.6	317.1	314.1
524.8	360.3	354.9	350.4	341.8	337.9	327.3	322.4	318.2	316.9	312.3
525	358.4	353.5	348.1	340.9	337.6	327.8	322.7	316.7	313.9	311.2
525.2	356.3	352.5	344.7	340	334.7	326.4	319.7	315	312.4	309.3
525.4	355.9	350.4	344.1	338.9	333.5	325.1	317	314.6	311.7	308.4
525.6	352.8	349.3	342.5	336.4	332	323.1	316.7	312.4	310.2	307.4
525.8	351.4	346.4	340.5	335.6	329.2	321.1	314.5	311.5	308.1	304.8
526	351.8	345.3	339.6	334.3	328.1	319.5	315	309.9	305.9	303.5
526.2	349.8	344	336.8	332.2	328.7	317.8	312.3	307.7	304.7	303.4
526.4	347.6	341.4	336.1	328.8	327.1	317.4	310.3	307.5	304.8	301.5
526.6	345.4	339.7	335.4	328.3	326.2	314.7	310.5	304.9	302.8	300.7
526.8	343.2	338.1	333.2	326.4	323.8	315.5	307.3	305.1	300.9	299.2
527	340.9	337	330.9	326.8	323.1	313.7	306.4	303.9	300.1	297.3
527.2	340.5	335	329.2	323.8	320.2	311.4	305.2	301.1	297.6	297.4
527.4	339.3	332.6	328.5	322.3	319.7	310.6	303.9	298.9	296.2	293.7
527.6	336.1	332.2	326.3	321.3	318.3	308.1	302.2	298.8	297.1	293
527.8	336.4	329.8	326.3	319.6	315.2	305.3	301.3	298.6	295.5	291
528	334.1	329.1	323	318.8	314.9	305.3	301	296.5	292.9	289.8
528.2	332.4	326.6	322.6	317.2	314.5	305.3	298.7	294.2	293.4	288.9
528.4	331.2	327.9	320.5	315.9	312	303	298	293.3	290.2	287.8
528.6	330.3	324	320.6	313.9	312.5	303.1	296.3	292.5	289	287.6
528.8	328.8	321.6	319.9	313.5	310.4	300.8	295.2	291	289.3	286.8
529	327.2	321.5	317.1	312	307.2	300.1	292.7	290.4	286.4	285
529.2	325.9	320.8	315.7	308.9	306.8	299.1	293.3	286.9	286.6	283.4
529.4	324.9	319.2	314.2	309.7	305.7	296.4	290.5	287.2	285	281.7
529.6	322.1	317.5	312.3	308	304.8	294.8	290.9	286.2	283.8	280.6
529.8	320.8	317.4	311.6	308.5	302.3	294.1	289.5	284.7	282.7	280.5
530	319.8	315.8	309.6	305.1	301.5	293	288.2	284.4	281	278.4
530.2	318.7	313.8	308.2	304.5	299.4	291.7	287	281.9	279.1	278.8
530.4	317.8	312.9	307.1	302.4	298.2	291.6	285.9	281.2	278.2	276.4
530.6	314.1	311.6	305.5	300.7	297.2	288.8	284.3	280	276.9	276
530.8	313.7	310.5	303.6	300.1	296.1	288.3	283.1	280.5	275.4	273.4
531	313.6	308.5	302.9	299.2	295.8	286.4	281.5	277.9	275	273.3
531.2	311.2	306.4	301.8	297.3	293.3	286	282.1	276.7	273.2	273.6
531.4	309.2	305.7	301.1	296.6	292.2	284.4	279.7	275.7	271.6	271.7
531.6	309.7	304.7	299.8	295.3	290.8	282.7	277.6	274.7	271.4	270.3
531.8	306.6	303.4	299.3	294.9	290.5	282.9	276.8	272.1	269.9	268.9
532	305.6	303.1	297.1	292.5	288.3	280.1	275.6	273.1	268.3	269.2
532.2	304.5	301.1	295.2	292	288.4	278.8	274.4	271.4	269.5	266.4
532.4	303.9	299.1	294.3	291.1	286.4	278.8	274.3	269.9	267.5	266.5
532.6	300.3	296.2	293.7	288.4	284.8	277.3	273.1	268.8	265.9	263.9
532.8	299.4	295.6	292.9	287.2	283.8	275.7	271.5	267.6	266.3	263.1
533	298.8	294.5	290.3	284.9	280.9	275.1	270	266.4	263.4	262.5
533.2	296.6	294.8	289.4	284.4	281.3	273.4	269.5	265.4	263	261.4
533.4	298.5	293.7	287.8	285.1	279.7	273.5	268.1	264.2	261.7	261
533.6	294.8	291.6	287.2	283.4	281.1	270.7	268.2	262.9	259.7	259.5
533.8	294.2	289.6	286.1	282.8	277	270.7	266.7	262	258.3	257.3
534	294.1	288.8	285.5	281	276.1	269.1	264	261.3	258.8	256.4
534.2	292.3	287.3	283.9	279.9	275.1	268.8	263.1	258.5	257.4	256
534.4	289.3	286.6	281.5	278.3	273.3	266.5	264.2	258.9	257.4	255.4
534.6	288	283.4	280.9	276.4	273.6	264.9	260.6	257.5	255.9	254.5
534.8	286.9	283.4	278.6	275.3	272.5	264.8	259.2	257.7	254.2	253.1
535	286.7	282.7	278.7	274.4	271	265.2	258.9	256.2	252.7	253.4
535.2	285.2	281.9	276.8	273.5	270.3	261.8	259.7	254	251.8	250.9
535.4	284.3	281.4	275.6	273.4	268.7	261.2	257.4	254	251.1	249.6
535.6	283.2	279.4	275.3	271	267.4	261.2	255.9	253.6	248.6	248.1
535.8	282	277.9	273.7	270	264.8	258.8	254.6	252.2	248	248.2
536	279.9	276.1	272.5	268.5	265.3	257.7	254	252.1	248.2	246.6
536.2	278.9	276.1	271.5	267.3	263.7	257	251.8	249.8	246.8	246.7
536.4	277.6	276	270.6	266.3	263.1	256.8	252.4	248.4	247.1	245.6
536.6	276.5	273.4	269.6	266.5	261.3	256.3	251.6	248	246.8	243.6
536.8	276.3	272.1	267	264.3	260.5	254.9	248.9	247.3	243.5	244.1
537	275.1	271.2	267.3	264.5	259.5	252.6	249.3	245.5	243.6	241
537.2	273	269	267.4	262.9	259.1	253	249.4	245.4	243.1	241.1
537.4	273.3	267.9	265	261.2	258.4	251	247.2	242.8	241	238.2
537.6	271.4	268	264.9	260.5	256.1	251.1	246.6	242.8	240.7	238.9
537.8	270.6	266.2	262.8	257.9	256.2	249	244.6	242.2	240.7	239.1
538	268.1	266.1	261.5	257.6	255.5	248.3	243.7	241.4	239.7	237.6
538.2	267.9	264.5	260.7	257.4	254.2	247.6	243.6	240.2	238.1	236.1
538.4	266.7	264.1	259.7	256.1	253.6	245.9	242.6	240.3	236	235.5
538.6	265.5	263.1	258.7	254.2	252.2	244.7	242.1	239.3	235.1	233.5
538.8	265.5	262.9	256.9	253.7	251.8	244.5	240.9	238.6	235	233.2
539	263.9	261.2	257.2	252.4	251.1	243.5	240.4	237.1	233.6	233.9
539.2	262.7	260.4	256.5	252.7	250.3	242.8	239.5	236.4	234.6	232.2
539.4	261.9	259.8	254.6	251.3	247.8	242.5	236.8	235.8	232.5	231.5
539.6	261.4	258.8	253.4	249.1	246.9	240.6	237.3	235.1	232.3	230.9
539.8	259.4	258.2	253.8	249.7	246.2	241.4	237	234.3	231.5	230
540	259	256	252.7	247.7	245.7	240.3	236	233.5	230.6	229.1
540.2	257.5	256.4	251.6	247	245.4	238.6	234.7	232	230.1	229.3
540.4	257.2	254.8	250.2	247.4	244.3	238.1	234.5	232.5	228.6	227.8
540.6	255.8	253.4	249.6	246	242.8	236.2	233	231.7	228	225.8
540.8	255.2	251.6	247.8	245.8	243.4	236.3	231.7	230.3	226.5	225.6
541	254.1	251	248.2	244.4	242.2	235.4	231.3	229.7	226.6	225.4
541.2	254	250.6	247.4	242.5	240.7	235.2	230.8	228.1	226.2	224.5
541.4	253.4	251.6	246	241.3	239	233.9	229.7	227.4	224.8	223.8
541.6	252.5	247.1	246.4	242.2	238.1	233.3	229.5	226.4	225.4	223.1
541.8	252.1	248	244.2	241.4	238	232.3	228.1	225.7	223.4	220.9
542	251.1	247.1	243.9	240.7	238.2	231.5	227.9	226.5	222.2	222.7
542.2	250.2	245.5	242.6	238.8	235.7	230.2	226.9	224.4	221.9	220.9
542.4	247.9	244.7	241.1	238.1	236.5	230.8	225.4	223	221.7	220.8
542.6	248.1	244.9	242.7	236.7	235.8	229.4	225.9	223.4	219.9	218.8
542.8	247.5	243	240.1	236.8	234.1	228.9	224.4	222.3	220.2	219.9
543	246.5	244.3	239.6	237.5	235.5	227.9	224	222.1	219	218.2
543.2	245.4	243.1	238.6	236.1	233.4	226.9	223.7	221.7	219.2	217.8
543.4	244.5	241.2	238.5	234.6	231.7	226.9	224.3	219.8	218.1	216.8
543.6	243.8	240.4	238.5	234	231.4	225.9	222.7	219.3	218	216.6
543.8	242.5	239.8	236.6	233.1	230.7	225.3	222.4	219.2	216.9	215.3
544	243.2	240.1	235.8	233.2	229.5	225.1	220.6	218.2	216.6	214.7
544.2	243.1	239.3	236.3	233.3	229.6	223.8	220.8	218	215.9	214.6
544.4	241.3	237.2	235.6	230.8	229.5	223.7	220.9	217.7	215.5	214.2
544.6	240.6	238.6	234.9	232	228.4	223.6	219.9	216.9	215.6	213.1
544.8	239.9	236.1	232.1	231.4	228.6	222.9	219.2	216	214.7	212.9
545	240.2	237	234.3	230.9	227.1	223.6	217.4	216.7	214.3	213.5
545.2	238.5	236.5	232.4	229.3	227.8	222.7	217.8	214.6	214.6	211.9
545.4	237.8	236	232.2	228.8	225.5	221.4	217.6	214.6	212	212
545.6	237.9	235	231.8	229	225.9	220.7	216.8	215.1	211.5	210.7
545.8	236.9	234.8	231.7	228	226.7	220.9	217.6	213.1	211.8	210.6
546	236.6	234.3	229.6	226.9	226.6	219.7	217.1	212.5	210.8	210.5
546.2	236.3	233.4	230.9	227.6	225.2	219.2	215.9	212.2	211.5	209.5
546.4	235.4	233.8	230	227.6	224.4	218.7	215.1	212.4	210	208.6
546.6	234.8	232.6	229.9	226.4	223.5	219	214.7	211.5	209.8	208.4
546.8	235	231.9	230.2	226.2	223.7	218.7	214.6	212.3	210.6	209
547	234.3	230.6	228.4	225.8	222.9	216.3	213.6	212.4	209	208.7
547.2	233.2	232.7	228.7	225.7	223.2	217.5	214	212.6	210.4	208.8
547.4	233.9	229.5	229.6	225.3	223.3	218.4	214.4	212.1	209.2	207.3
547.6	234.2	231.1	228	225.7	222.4	216	213	210.5	208.3	207.5
547.8	233	229.8	226.6	225.2	221.6	217.3	212.4	210	208.3	206.3
548	232	230.4	227.6	225.3	221.6	216.7	213.3	210.1	208.4	206.9
548.2	233	230.4	226.6	224.3	222.6	217.1	212.1	210.3	208.7	206.3
548.4	231.8	229.3	227.1	224.4	220.5	215.1	212.6	209.1	208.1	205.4
548.6	233	230.3	226.1	223.4	221	216.3	212.3	209.3	207.2	205
548.8	230.5	229.8	227.1	223.6	220.1	214.8	212.4	209.7	207.1	205.5
549	231.3	229.1	226.5	223.3	221.1	215	212.9	209.4	207.5	205.8
549.2	232.2	228	227.7	222.9	220	215.3	211.9	208.4	207.1	206.2
549.4	231.8	229.4	227.4	222.8	220.9	215	212.1	208.3	208	204.5
549.6	231.1	228.2	226.5	223.1	220.1	215.3	210.8	208.7	206.8	204.3
549.8	231.9	228.6	226.4	222.8	220.3	215.7	211	208.1	206	205.3
550	230.8	229.1	226.7	222.6	221.3	214.4	211.6	208.3	205.5	205
550.2	230.8	228.8	225.3	223.3	220.8	215.8	211.7	207.9	205.9	205.2
550.4	230.6	227.9	225.6	223.5	222	214.1	210.7	208.4	206.4	205.8
550.6	231	229.5	227.2	223.2	221.1	215.6	210.2	207.8	206.3	204.8
550.8	232.5	229.1	226.2	223	220.3	215.4	211.2	208.6	205.3	203.5
551	231.5	228	226.2	223.4	221	214.6	212.4	208.5	205.3	205
551.2	231.1	228.3	227.4	223.3	220.9	214.8	211.4	209.3	205.8	204.7
551.4	231.8	229.4	226.6	222.5	221.3	216.5	211.8	208.2	206.1	204.9
551.6	231.5	229.1	226.2	223.3	221.9	215.4	211.4	208.9	206.5	204.3
551.8	232.4	229.8	226.7	223	221.4	215.7	211	208	205.9	204.9
552	233.6	230.4	226	223.9	220.8	216.3	212.4	207.6	206.1	204.8
552.2	232.3	230.8	227.8	223.9	222	216.3	211.6	207.8	206.5	204.7
552.4	233.3	229.4	228.1	224.4	220.9	215.9	211.9	209.5	206	205.3
552.6	233.9	229.6	228	224.6	221.7	215.9	212.8	209	207.5	205.4
552.8	233.6	230.4	228.5	224.6	223.1	216	210.9	209.5	205.9	205.5
553	234.3	230.3	228.1	224.8	222.5	217.1	212.8	209.1	206.9	204
553.2	233.7	230.4	229.1	224.7	222.6	217.3	211.8	209.5	207	206
553.4	235.2	231.7	228	226.5	222.3	216.9	212.2	209.3	208.4	206
553.6	234.5	232.4	229.2	226.1	222.2	217.7	211.2	209.6	207.4	205.7
553.8	235.4	233.1	230	225.8	222.4	217.9	213	209.1	208.3	204.7
554	235.3	233.3	230	226.8	223.9	218.6	213.1	210.4	207.3	206
554.2	235.8	233	230.6	226.7	224.4	218.7	214.5	210.5	208.9	205.6
554.4	236.4	233.3	231	226.7	224.5	219.3	213.5	210.8	208.1	206.8
554.6	236.9	235.2	230.1	228.1	223.7	219	214.6	211.7	209.6	206.1
554.8	238.2	235.2	231.9	228.7	225	219.5	214.8	212.6	209.3	207
555	239.2	235.5	232.3	229.1	226.5	220	216.3	212.1	209.6	207.6
555.2	238.8	236.1	231.9	230.4	226.4	220	216.3	213	209.3	207.6
555.4	240.6	235.9	233.1	229.2	226.4	220.5	216.8	213.1	209.7	208.1
555.6	239.9	237.1	233.2	230.4	227.5	220.4	216.8	212.4	209.4	207.5
555.8	240	237	235	232.2	228.5	220.7	216.3	213.9	211.8	208.2
556	241	238.4	234.8	231.9	228.3	221.5	216.3	213.7	211.4	208.5
556.2	241.8	239.3	236.3	232	229.5	222.6	218	214.3	212.5	209.3
556.4	241.5	239.6	236.6	232.9	228.9	222.9	218.3	216.1	211.6	209.8
556.6	242.9	240.3	236.5	232.4	229.6	223.4	219.1	215.6	212.7	209.4
556.8	243.4	240.5	236.9	233.9	230.6	224.4	218.8	215.6	212.7	210
557	245.1	241.6	238	234.8	231.3	224.3	220.4	217.1	213.6	212.1
557.2	246.1	242.4	238.6	233.7	232.8	225.2	219.5	216.5	213.8	212.6
557.4	245	242.3	239.9	235.4	232.1	226	220.7	216.4	213.6	211.6
557.6	245.8	243.4	240.2	236.2	233.6	226.7	219.7	217.3	215.1	211.8
557.8	246	244.1	240.6	237.3	232.9	227.6	222.5	218.8	215.9	213.2
558	248.6	244.3	241.6	237.4	233.6	229.3	222.4	218.6	216	212.9
558.2	247.8	246.4	242.6	237.5	236	229.2	222	220	216.2	213.9
558.4	248.6	246.3	243	237.9	235	229	223.5	219.8	216.4	214.4
558.6	250	247.4	243.7	239.3	236.6	228.3	223.7	219	217.5	214.5
558.8	251.3	247.2	243.4	239.7	236.9	230.7	225	222.3	217.7	215
559	251.5	248.1	245.2	241	237.7	230.5	224.8	221.7	218.3	215.4
559.2	252.9	249.4	246.8	241.4	238.7	230.5	225.3	221.6	218.5	215.7
559.4	251.5	251	247	241.8	239.3	231.3	226.9	222.1	217.6	217.8
559.6	253.3	250.4	246.8	242.6	239.5	232.3	227.9	222.8	219.1	217.1
559.8	254.5	252	247.7	245	240.8	233.4	227.5	222.9	221	217.8
560	255.4	252.6	249.2	245.3	240.7	232.9	227.6	224.1	220.5	217.1
560.2	256.6	253.6	249.4	245.1	240.3	234.2	228.1	223.8	219.9	217.7
560.4	256.9	253.9	249.5	245.4	241.8	234.4	228.9	225.3	222	219
560.6	257.6	255.5	250.7	246.4	242.2	234.9	228.6	225.4	221.3	219.5
560.8	258.9	255.9	250.7	247.4	243.2	235.1	230	226.4	221.7	218.9
561	260.3	255.9	251.4	247.3	244.3	235.4	228.7	226.7	222.7	219
561.2	260.3	257.3	253.8	248.5	244	237	230.8	226.1	222.9	220.3
561.4	259.7	258.5	253.2	249.1	245	237.3	231.5	226.6	223.1	220.3
561.6	261	259	253.8	250	245.7	238.3	230.8	227.5	223.2	220.6
561.8	261.4	258.3	254.8	251	246.8	239	231.9	227.7	224.6	221.2
562	262.3	260.5	254.8	250.3	246.6	238.7	233	229.1	225.2	222.5
562.2	262.9	259.8	254.6	251.5	247.8	238.6	233.5	228.9	224.4	222.9
562.4	264.1	258.9	256.1	251.2	247.3	239	233.7	228.8	225.2	221.7
562.6	264.9	259.6	256.7	251.3	249	239.8	234.7	229.1	225.4	222.3
562.8	263.9	261	256.5	252.1	248.7	240.7	234.8	229.7	226.2	223.2
563	265.1	261.4	257	253.7	250.2	241.2	234.3	230.7	225.3	223.8
563.2	266.2	261.5	257.9	251.9	250.3	241.6	233.8	229.8	227	224.6
563.4	266.6	262.3	259.7	254.6	249.5	242.4	236.1	230.3	227.5	224.1
563.6	266.8	263.8	260.3	254.2	250.1	242	236.4	231.9	227.3	223.3
563.8	266.6	264.1	259.9	253.5	250.2	243.5	235.5	232.5	227.7	223.9
564	269	263	260.2	255.2	251.4	242.9	235.7	231.7	228.4	225.1
564.2	267.1	264.3	260.3	254.9	251.1	243.7	237.3	230.5	228	224.2
564.4	269.1	263.7	259.7	255	250.9	244.4	236	231.4	227.7	224.7
564.6	269	265.4	260.4	257.3	252.2	243.4	236.3	232.6	227.7	224.7
564.8	269.5	265.2	261.5	255.8	252.1	242.9	237.1	231.5	228.6	223.5
565	269.4	264.9	260.9	255.6	252	242.7	235.9	232.6	229.3	225.6
565.2	269.3	266.3	260.7	256.5	252.6	244.1	237.4	232.2	228.7	225.9
565.4	269.8	266	261.7	257.3	251.6	244.2	236.7	231.4	228.7	225.2
565.6	269.1	266.1	260.2	256.1	252.1	244.9	238	232.7	227.9	225.2
565.8	269.8	266.9	261.6	256.3	252.4	245.1	237.8	232	229.2	224.8
566	268.8	266	261.3	257.7	252.8	244.6	237.6	232.6	227.8	225.4
566.2	269.7	265.8	261.9	258.9	253.1	244	236.9	232.2	228.3	225.9
566.4	271	265.6	260.9	258.5	253.8	244.2	236.9	232	227.9	226.1
566.6	269.8	266.6	261.9	256.9	252.9	243.8	237.1	232.9	227.1	225.8
566.8	270.4	266.4	262.4	255.6	252.8	243.7	236.5	232.6	227.8	224.9
567	270.6	266.6	261.3	258	252.8	244.2	236.8	232.1	227.7	225.8
567.2	270.2	265.7	261.9	256.2	253	243	235.9	231.9	228.1	224.2
567.4	269.9	265.8	261.4	257	251.6	243.8	237.2	231.7	227.9	224.9
567.6	270.5	266	261.7	257.1	252.7	243.3	236.4	231.8	226.9	222.8
567.8	269.4	266	260.2	256.4	251.6	244.2	236.7	231.1	228	223.5
568	268.3	265.9	261	256.8	252	243.2	237.6	231.3	228.1	223.5
568.2	267.9	263.7	260.2	254.2	251.6	243	237.1	230.7	225.8	224.7
568.4	269.3	265.3	259.8	255.2	251.3	241.1	235.8	230.9	225.9	223.8
568.6	269.3	264.2	259.2	254.9	250.7	242.3	235	229.1	225.4	223.2
568.8	267.6	263.5	260.8	254.9	250.7	242.4	235.5	230.7	226.4	222.1
569	268.3	263.3	258.4	255.1	249.9	241.8	233.8	230.4	224.5	221.8
569.2	268.5	263.2	258.3	254.7	249	241.7	234.9	229.4	224.8	221.8
569.4	266.7	262	257.9	253.6	251.5	239.7	234.1	229.9	223.9	220.5
569.6	266.5	262.5	257.7	252.5	249.3	239.9	234.2	229.1	223	221.5
569.8	266	262	256.9	252.3	248.3	240.6	233	227.2	223.7	221.1
570	265.5	261.8	257.2	252.4	248.4	238.9	232.5	229	224.2	220.8
570.2	265.4	261	256.5	252.6	248	238.3	232.2	227.7	222.6	219.1
570.4	263.7	261.3	255.8	251.5	246.5	238.7	230.9	226.7	223	219.6
570.6	264.2	260.7	255.3	251.6	247.2	237.7	230.2	225.7	223	219.6
570.8	263.8	259.1	254.4	250.7	245.6	236.6	230.1	225.6	221.8	218.9
571	262.3	257.7	254.8	250.7	245.3	236.3	230.8	225.4	220.9	218
571.2	263.4	257.9	253.5	249.7	244.2	236.3	230.2	224	220.8	216
571.4	260.7	257.9	254.2	248.8	244.6	236.7	228.7	223	220	217
571.6	260.4	256.8	252.8	248.2	243.5	234.9	229.2	223.4	220.2	216.3
571.8	260.3	256	251.7	246.9	242.8	234.4	228	222.7	219.2	216
572	259.5	254.8	251.5	246.8	242.6	233.6	226.4	222	218.1	214.1
572.2	258.5	254.3	250	246.3	240.8	232.3	226.2	221.6	217.8	213.6
572.4	258.4	254.2	250.7	245.3	240.6	233.5	225.8	220.1	218	213.4
572.6	256.4	253.8	249.4	243.8	239.6	231.7	226.1	220.3	215.4	212.4
572.8	256.1	252.5	246.6	244.1	238	231	224.6	219.4	214.4	212.1
573	254.8	251.4	247.5	241.6	236.8	230	223.1	218.7	214.2	211.3
573.2	254.5	250.3	245.3	241.8	237.9	228.8	222.5	219	214.4	210.6
573.4	253.2	249.7	245.7	239.8	237.3	228	222.8	216.4	213.1	209.4
573.6	252.6	248.8	244.4	239.4	236	226.6	220	216.1	212.2	209.1
573.8	252.9	248.2	244.2	238	235.1	226.4	219.9	216	211.2	209
574	251.5	246.9	242.9	238.2	233.5	225.6	220	215.8	210.7	207.2
574.2	250.2	245.9	241	237.1	233.4	224.5	218.3	213.8	209.6	206.1
574.4	248.8	245.3	241	235.1	231.8	223.9	217.7	213.2	207.9	205
574.6	247	243.6	239.3	234.3	230.4	222.7	216.1	212.4	207.8	204.7
574.8	245.8	243.6	240.1	233.6	229.9	221.9	216.3	210.9	208.5	205.1
575	245.5	242.3	237.3	233.6	229.4	220.9	215.9	209.8	206.1	203.9
575.2	244.6	240.9	237.4	232	228	220.5	214	209.9	205.8	203
575.4	243.4	239.3	235.5	230.5	226.4	220.3	212.9	208.8	203.8	202.1
575.6	242	238.5	234.7	230.4	226.6	218.3	213	207.4	204.3	201.2
575.8	241.3	237	232.2	230	224.6	218.2	212.5	207.2	202.4	199.1
576	240	236.6	231.6	228.4	224.6	216.6	210.9	205.1	201.4	199.7
576.2	239.1	235.8	230.2	227.6	223.1	215.2	210.6	205.8	200.6	198.5
576.4	237	235.3	230.7	225.5	222.2	214.4	209.5	204.1	200.7	197.4
576.6	235.7	232.9	230.1	224.9	221.1	213.3	207.5	203.9	200	196.7
576.8	235.8	233.7	228.3	223.4	220.3	212.5	208.1	202	198.8	196.2
577	234.5	230.5	227.1	222.5	220.4	211	204.8	201.8	196.3	194.9
577.2	234.1	229.4	226.5	222.7	216.9	211.3	204	200.7	196.2	193.6
577.4	231.8	228.6	224.3	219.7	217	209.5	203.6	200.5	196	193.1
577.6	231.5	228.1	223.9	219.4	216.1	209.5	203.2	198.3	194.7	191.6
577.8	229.8	225.6	222.3	219.3	214.4	207.9	201.4	197.2	194	192
578	229.3	225.9	221.5	216.7	213.3	206.9	200.6	196.6	193	190.1
578.2	227.1	224.3	219.5	215.7	212.7	205.9	198.7	195.1	193.1	188.1
578.4	226.5	223.6	219	214.7	209.5	205.1	199.2	194.1	190.6	188.6
578.6	224.4	222.3	217.6	214	210.2	203.7	198	193.2	188.3	186.5
578.8	223.2	220.3	217.6	212.6	208.6	202.1	196.3	192	188.9	186.5
579	222.6	218.6	216.6	211.5	207.8	201.2	194.9	191.2	188	184.5
579.2	220.6	217.9	214.5	210.6	206.5	198.7	194.6	189.9	186.9	184.7
579.4	219.3	216.6	213.9	209.5	205.8	199.1	194.2	188.7	185.9	183.8
579.6	218.7	214.9	212.4	208.8	204.3	196.9	192.3	188.9	185.9	182.4
579.8	217.9	214.2	210.5	207.6	203.2	196.7	191.6	186.9	184.4	181.3
580	216	213.5	210.8	207.1	202.5	194.7	190.5	186.4	183.2	178.9
580.2	215.7	212.6	207.9	205.6	200.8	194	189.2	185.1	182.6	179
580.4	213.9	210.9	206.2	202.7	200.6	192.7	187.8	184	180.9	178
580.6	212	209.7	206.2	203.1	198.9	193	186.8	182.9	179.4	176.3
580.8	211.4	208	205.1	200.5	197.1	191.1	185.7	182.6	179.6	175.9
581	210.3	206.2	203.5	200.3	196.6	190.2	184.5	181.3	177.8	175.4
581.2	209.2	206.4	203.1	199	195.4	189.3	184.5	180.6	177.6	175
581.4	208	204	201.7	198.3	194.1	188.1	183	180	175.5	174.1
581.6	207.6	203.3	200.1	197.1	194.5	186.8	182.4	177.8	175.3	172.1
581.8	204.8	201.8	199.9	194.7	191.8	185.8	181.6	178.1	174.2	172.1
582	205.2	202	198.3	194.8	191.5	184.6	180	176.3	172.9	171
582.2	203.8	200.6	197.2	194.1	191.3	184.4	177.8	174.9	172.2	170.4
582.4	201.3	198.6	195.1	192.5	189	183.3	176.9	174.3	171.4	169
582.6	200.8	198.1	194	191	188.4	181.6	177	173.7	170.7	168.5
582.8	199.5	196.3	192.9	190.4	187.4	180.4	176.7	172	169.4	167.9
583	197.5	194.9	192	189	185.4	179.7	175	171.1	168.5	167.2
583.2	196.4	195.3	190.7	187.7	184.3	178.6	174.6	171	167	164.6
583.4	195.7	193.4	191	186.2	183.7	177.3	173	170.2	166.3	163.8
583.6	194.8	191.5	188.1	185	182.9	176.3	172.2	169.1	165	163.6
583.8	192.9	191.7	187.7	183.9	181.2	175.3	170.7	166.9	164.9	162.3
584	191.2	190.6	186.2	184	180.2	175.1	169.8	166.2	164	161.4
584.2	190.9	189.1	185.1	182	179.3	172.8	168.8	165.9	162.4	161
584.4	189.5	188	183.7	181.5	178.5	171.7	167.9	164.4	162.2	160.4
584.6	188.1	186.6	182.7	180.9	177.1	170.9	167.5	163.8	160.2	158.8
584.8	187.5	185.2	181.8	178.8	176.3	170.8	166.1	162.7	160.2	158.5
585	186.1	184.5	181.3	178	175.2	169	165.3	162.5	158.9	157.5
585.2	186.3	182.6	180.1	176.3	175.3	167.4	165.1	160.3	157.8	155.8
585.4	184.4	181.6	178.4	176.1	174	167.2	163.9	159.9	156.9	155
585.6	182.4	180.6	177.1	175.1	172.5	165.8	161.8	159	155.6	154.2
585.8	181.3	180.2	175.9	175	171.2	165	161.8	157.6	155.1	153.2
586	181.5	178.8	176.2	172.4	170.8	165.4	160.2	157	155	152.6
586.2	179.7	177.8	175.1	172	168.6	162.8	160.3	156.6	153.7	151.8
586.4	178	176.4	174.1	171.2	168.5	163	158.2	156.6	153.7	150.5
586.6	177.8	175.6	172.9	170.4	167.1	161.9	157.1	154.8	152.1	149.7
586.8	177	174.4	172	168.6	166.6	162.2	156.8	153.3	152.2	149.9
587	176.7	173.9	170.7	168.4	164.5	160	156.3	153.1	151.3	147.2
587.2	174.8	172	170.4	167.2	164.8	159.6	154.9	151.9	148.9	147.2
587.4	173.4	171.7	168	165.6	164	158.4	154.1	151.4	148.6	147
587.6	172.8	171.2	168.2	165.4	162.2	157.9	154.5	150.9	149.1	146.6
587.8	171.4	168.6	167.6	164.3	162.1	156.8	153.5	149.1	146.4	146
588	170.3	168.3	166.2	162.8	161.3	156.1	153.1	148	147.4	145.3
588.2	169.5	167.7	164.9	163	160.3	155.2	150.6	148	145.3	144.4
588.4	168.7	166.7	164.9	162.2	158.9	154	150.7	147	145.1	142.5
588.6	168.3	166.2	163.3	160.6	158	153.7	149.6	146.5	144.6	141.4
588.8	167.4	164.2	162.2	159.9	156.9	152.1	149.4	146.2	143.8	140.9
589	166.7	164.1	160.9	158.9	156.6	151.2	147.9	144.3	142.6	141.3
589.2	165.3	163.1	160.9	158.3	156	150.8	146.7	144.6	142.4	140.5
589.4	164.3	162	160.6	156.6	155	150.5	146.7	144.7	141	140
589.6	163.5	161.8	159.3	156.4	153.8	149.5	146	142.9	140.8	138.8
589.8	163.7	160.4	158	156.2	153.9	148.5	144.6	142.8	138.8	137.4
590	161.2	160.5	157.4	155	152	147.9	144.5	141.5	139.7	137.5
590.2	160.3	159.3	156.9	154	152.5	147.8	143.4	140.6	139.5	138.3
590.4	159.9	159	157.3	153.8	151.8	146.7	143	139.7	137.9	136
590.6	159.2	157.6	155.5	151.7	151.2	146.5	141.8	139.6	137.4	135.6
590.8	158.1	155.6	155.1	152.3	149.9	144.9	142.4	139	136.9	135
591	158.1	155.8	153.3	151.2	149.1	144.4	140.7	138.8	136	134.4
591.2	157.7	155.5	152.8	150.4	148.2	143.1	140.6	137.8	135.5	133.7
591.4	156.3	153.7	151.8	150.1	147.5	143.4	139.4	137.1	134.8	133
591.6	155.7	153.2	150.9	148.4	146	141.9	139.1	136.3	134.8	132.3
591.8	154.3	152.6	150.6	148.2	145.5	140.9	138.4	135.7	133.2	131.8
592	154.3	152.9	150.6	148	145.6	141.6	137.7	135.3	133.4	131.7
592.2	153.7	151.9	149.1	147.3	144.5	140.6	136.4	133.2	132.3	130.9
592.4	153.2	150.5	149.4	146.8	144.3	139.6	136.7	134.4	131.4	129.5
592.6	151.6	150	148.2	145.9	143.6	139	135.6	133.7	131.2	129.7
592.8	150.7	149.8	147.5	146	143.4	138.7	135.6	133.5	130.9	128.1
593	149.7	149	146.5	144.5	142.4	137.7	135.1	132.7	130.2	128.7
593.2	150.6	148.6	145.5	144.1	141.3	137.6	135	131.3	129.2	127.9
593.4	149.5	147.4	145.2	142.9	140.6	136.8	133.4	131.3	129	128.2
593.6	147.6	146.4	144.6	142.3	140.4	135.5	132.1	131	128.8	126.9
593.8	148	145.3	144.4	142.8	140.9	135.5	131.6	130.4	128.9	127.6
594	147.3	146.2	142.9	140.6	140.3	135.2	131.9	130.2	128	126.4
594.2	146.9	144.8	143.3	140.7	139	134.5	131.7	129.3	127.6	125.6
594.4	146.1	144.8	143.3	141.6	138.7	134.9	131	129.1	126.4	124.6
594.6	145.4	143.3	142.3	140.1	138	133.2	130	129.1	126.5	124.8
594.8	145.7	143.7	141.4	138.9	137.8	133.5	130.2	127.6	125	123.9
595	144.5	143.2	141.3	137.3	137.3	132.8	130.3	128.4	125.6	123.8
595.2	144	142.8	140.7	138.3	137	132.7	129.6	127.3	124.3	122.8
595.4	143.3	142.4	139.5	137.6	136	131.4	129.3	126.2	125.6	122.2
595.6	143.5	141.4	139.5	137.7	135.3	130.8	128.4	125	123.9	123
595.8	142.7	141.2	138.8	137.3	134.7	130.8	127.6	125.2	123.4	122.6
596	142.7	140.2	138.8	136.2	134.5	130.2	127.9	125	123.2	122.1
596.2	142	139.7	138.4	136.2	134.1	129.7	127	125	123.1	121.7
596.4	140.9	139.5	137.6	135.2	134.3	129.8	127.3	123.9	123	120.4
596.6	140.5	139.7	137.2	135.1	132.9	129	125.6	123.4	121.9	121.4
596.8	139.6	138.5	136.4	134.3	133.2	129	125.4	123.4	121.6	120.7
597	139.8	138.4	136.2	133.9	132.1	128.3	125.9	123.7	121.2	121.4
597.2	139	137.8	136.9	134	131.8	127.3	125.1	123.4	121.8	120
597.4	138.6	138.1	135.9	134.1	131.4	127.7	124.8	122.6	120.6	119.8
597.6	138.1	136.5	135	133.7	131.6	127.4	124.7	122.4	120.6	118.9
597.8	137.8	136.4	136.2	133.4	131.5	126.8	123.2	122.7	119.4	118.7
598	138.9	136.3	134.8	132.5	130.4	126.7	124.2	122.2	119.9	118.6
598.2	137.4	135.7	133.9	132.8	129.9	126.2	122.6	122	119.7	118.2
598.4	136.8	135.4	134.3	132.1	130.3	126.5	122.7	120.9	119.9	118
598.6	136.7	135.3	132.9	131.4	129.7	125.4	122.4	120.7	118.9	117.5
598.8	136.2	135.4	133	130.3	129.2	125.4	122.6	120.6	119	116.9
599	136.1	135.9	132.8	131.1	128.9	125.8	122.6	120	118.7	116.5
599.2	135.4	134.2	132.8	130.7	129.3	125.2	121.4	120.4	117.5	116.2
599.4	134.8	132.6	132.4	130	128.1	124.8	121.6	119.4	116.9	116
599.6	135.2	133.2	132	130	127	124.3	121.5	119.1	116.6	116.1
599.8	134.8	133	131.7	129.5	126.7	124.1	121.5	119.6	117.8	116.2
600	134.5	134.3	131.1	129.1	126.5	125.7	119.9	119.2	117	115.6

## Sheet: Fig.2e
Fig. 2e
1		1a		1a for 3 months
x axis	y axis	x axis	y axis	x axis	y axis
4.52643	1.62241	4.52643	1.58891	4.92618	1.40994
4.51557	1.62185	4.51557	1.61112	4.92265	1.41522
4.50475	1.63348	4.50475	1.64482	4.91912	1.41563
4.49399	1.59534	4.49399	1.63706	4.9156	1.42509
4.48328	1.6234	4.48328	1.62959	4.91209	1.41681
4.47262	1.64342	4.47262	1.61662	4.90858	1.4264
4.46201	1.62114	4.46201	1.63791	4.90507	1.42421
4.45145	1.65647	4.45145	1.63847	4.90157	1.43069
4.44094	1.64723	4.44094	1.62282	4.89808	1.43089
4.43048	1.66493	4.43048	1.62127	4.89459	1.43888
4.42007	1.6791	4.42007	1.60019	4.8911	1.42863
4.40971	1.68841	4.40971	1.60251	4.88762	1.43566
4.3994	1.67452	4.3994	1.58658	4.88415	1.4361
4.38913	1.69172	4.38913	1.56648	4.88068	1.4392
4.37891	1.69877	4.37891	1.55238	4.87721	1.44127
4.36874	1.70604	4.36874	1.55337	4.87375	1.44108
4.35862	1.71118	4.35862	1.54872	4.8703	1.43895
4.34855	1.71661	4.34855	1.53426	4.86685	1.44046
4.33852	1.71252	4.33852	1.54801	4.8634	1.44912
4.32853	1.73995	4.32853	1.54858	4.85996	1.45285
4.31859	1.73981	4.31859	1.57685	4.85652	1.44486
4.3087	1.76632	4.3087	1.55464	4.85309	1.45031
4.29886	1.77852	4.29886	1.55675	4.84967	1.4478
4.28905	1.74898	4.28905	1.54463	4.84624	1.45298
4.2793	1.78508	4.2793	1.5753	4.84283	1.45465
4.26958	1.75603	4.26958	1.55104	4.83942	1.45969
4.25991	1.79579	4.25991	1.57093	4.83601	1.46238
4.25029	1.77915	4.25029	1.56895	4.83261	1.46175
4.24071	1.80813	4.24071	1.5851	4.82921	1.46432
4.23117	1.78197	4.23117	1.59384	4.82582	1.46258
4.22167	1.83126	4.22167	1.60399	4.82243	1.46361
4.21222	1.81116	4.21222	1.58996	4.81905	1.4596
4.20281	1.83182	4.20281	1.60815	4.81567	1.47042
4.19344	1.83358	4.19344	1.6054	4.81229	1.4662
4.18411	1.82301	4.18411	1.6181	4.80893	1.47367
4.17482	1.84698	4.17482	1.62254	4.80556	1.46882
4.16558	1.85297	4.16558	1.62204	4.8022	1.47516
4.15638	1.86129	4.15638	1.6444	4.79885	1.4862
4.14721	1.84966	4.14721	1.64045	4.7955	1.4807
4.13809	1.85678	4.13809	1.63974	4.79215	1.47732
4.129	1.86496	4.129	1.6525	4.78881	1.48682
4.11996	1.88118	4.11996	1.65307	4.78547	1.47595
4.11096	1.88914	4.11096	1.65159	4.78214	1.49311
4.10199	1.89732	4.10199	1.67253	4.77882	1.48525
4.09307	1.89711	4.09307	1.66724	4.77549	1.49426
4.08418	1.89754	4.08418	1.67239	4.77218	1.49606
4.07533	1.92482	4.07533	1.66111	4.76886	1.50086
4.06652	1.91826	4.06652	1.69326	4.76555	1.49232
4.05775	1.92214	4.05775	1.69819	4.76225	1.5053
4.04902	1.93201	4.04902	1.71533	4.75895	1.49808
4.04032	1.91389	4.04032	1.70123	4.75566	1.50703
4.03166	1.94344	4.03166	1.72315	4.75237	1.509
4.02304	1.93272	4.02304	1.74085	4.74908	1.50443
4.01445	1.97629	4.01445	1.73817	4.7458	1.50878
4.0059	1.97643	4.0059	1.74304	4.74252	1.50515
3.99739	1.97664	3.99739	1.74459	4.73925	1.513
3.98891	1.99272	3.98891	1.7527	4.73598	1.51123
3.98047	1.99956	3.98047	1.75234	4.73272	1.50733
3.97207	1.99406	3.97207	1.78118	4.72946	1.52603
3.9637	2.00795	3.9637	1.76447	4.72621	1.51513
3.95536	2.00675	3.95536	1.79267	4.72296	1.52107
3.94706	2.02325	3.94706	1.79535	4.71971	1.52598
3.9388	2.03256	3.9388	1.78795	4.71647	1.52681
3.93057	2.02953	3.93057	1.81404	4.71323	1.52892
3.92237	2.03792	3.92237	1.79726	4.71	1.52132
3.91421	2.05223	3.91421	1.80247	4.70677	1.53175
3.90608	2.06147	3.90608	1.80988	4.70355	1.53573
3.89799	2.07388	3.89799	1.83181	4.70033	1.53313
3.88993	2.08191	3.88993	1.83519	4.69712	1.53771
3.8819	2.08565	3.8819	1.84372	4.69391	1.54839
3.8739	2.09143	3.8739	1.866	4.6907	1.53654
3.86594	2.10532	3.86594	1.8476	4.6875	1.5467
3.85801	2.11738	3.85801	1.88299	4.68431	1.54118
3.85012	2.11244	3.85012	1.87087	4.68111	1.55024
3.84225	2.12654	3.84225	1.89033	4.67792	1.55548
3.83442	2.13627	3.83442	1.89978	4.67474	1.55526
3.82662	2.13832	3.82662	1.90238	4.67156	1.55461
3.81885	2.15566	3.81885	1.93313	4.66839	1.55826
3.81111	2.15496	3.81111	1.92516	4.66522	1.5502
3.80341	2.17068	3.80341	1.91818	4.66205	1.56697
3.79573	2.19325	3.79573	1.94109	4.65889	1.55578
3.78809	2.18443	3.78809	1.94194	4.65573	1.56039
3.78048	2.19987	3.78048	1.96337	4.65257	1.56088
3.77289	2.20114	3.77289	1.97205	4.64943	1.56638
3.76534	2.21976	3.76534	1.96175	4.64628	1.55801
3.75782	2.20241	3.75782	1.97536	4.64314	1.57028
3.75033	2.23343	3.75033	1.97501	4.64	1.57766
3.74286	2.24521	3.74286	2.00483	4.63687	1.57177
3.73543	2.24422	3.73543	2.00624	4.63374	1.5742
3.72803	2.27793	3.72803	2.02648	4.63062	1.58514
3.72065	2.28251	3.72065	2.04192	4.6275	1.5848
3.71331	2.31212	3.71331	2.04432	4.62438	1.58066
3.70599	2.29915	3.70599	2.06801	4.62127	1.58179
3.69871	2.30303	3.69871	2.08535	4.61816	1.58024
3.69145	2.32242	3.69145	2.06914	4.61506	1.58912
3.68422	2.3282	3.68422	2.08281	4.61196	1.59084
3.67702	2.35457	3.67702	2.08592	4.60887	1.59883
3.66984	2.35245	3.66984	2.1211	4.60578	1.59645
3.6627	2.37967	3.6627	2.10968	4.60269	1.59395
3.65558	2.38066	3.65558	2.13993	4.59961	1.59708
3.64849	2.4071	3.64849	2.13767	4.59653	1.60289
3.64143	2.40512	3.64143	2.15332	4.59345	1.59525
3.63439	2.42761	3.63439	2.16926	4.59038	1.60457
3.62738	2.42782	3.62738	2.1945	4.58732	1.6037
3.6204	2.44284	3.6204	2.19393	4.58426	1.60909
3.61345	2.48317	3.61345	2.20148	4.5812	1.60468
3.60652	2.46012	3.60652	2.20268	4.57814	1.60828
3.59962	2.48663	3.59962	2.2263	4.5751	1.60755
3.59274	2.48395	3.59274	2.22954	4.57205	1.61073
3.58589	2.50842	3.58589	2.25231	4.56901	1.61989
3.57907	2.53866	3.57907	2.26543	4.56597	1.61959
3.57227	2.53077	3.57227	2.28743	4.56294	1.61872
3.5655	2.55425	3.5655	2.2894	4.55991	1.61288
3.55876	2.56616	3.55876	2.30252	4.55688	1.62158
3.55204	2.58026	3.55204	2.32698	4.55386	1.61825
3.54534	2.5914	3.54534	2.33573	4.55084	1.62429
3.53867	2.59986	3.53867	2.3585	4.54783	1.62479
3.53203	2.63914	3.53203	2.35307	4.54482	1.62282
3.52541	2.64851	3.52541	2.36731	4.54181	1.62817
3.51881	2.64717	3.51881	2.39939	4.53881	1.63794
3.51224	2.6648	3.51224	2.39961	4.53582	1.63411
3.5057	2.69836	3.5057	2.39587	4.53282	1.64591
3.49918	2.69371	3.49918	2.41815	4.52983	1.6344
3.49268	2.70203	3.49268	2.45573	4.52685	1.63833
3.48621	2.74532	3.48621	2.47864	4.52386	1.64718
3.47976	2.75978	3.47976	2.4644	4.52089	1.64876
3.47333	2.7767	3.47333	2.48795	4.51791	1.64125
3.46693	2.79968	3.46693	2.51143	4.51494	1.64454
3.46055	2.80109	3.46055	2.52694	4.51198	1.64718
3.4542	2.80673	3.4542	2.55402	4.50901	1.65701
3.44787	2.83973	3.44787	2.5555	4.50605	1.65217
3.44156	2.841	3.44156	2.60923	4.5031	1.65492
3.43527	2.86688	3.43527	2.58955	4.50015	1.65688
3.42901	2.87301	3.42901	2.60845	4.4972	1.65963
3.42277	2.90855	3.42277	2.6301	4.49426	1.66661
3.41655	2.93414	3.41655	2.64857	4.49132	1.66968
3.41036	2.94669	3.41036	2.64977	4.48839	1.66369
3.40419	2.97306	3.40419	2.65957	4.48545	1.67408
3.39804	2.9792	3.39804	2.69447	4.48253	1.66272
3.39191	3.01043	3.39191	2.73374	4.4796	1.68104
3.38581	3.03588	3.38581	2.73219	4.47668	1.67273
3.37972	3.0552	3.37972	2.7427	4.47377	1.67704
3.37366	3.0557	3.37366	2.76032	4.47085	1.68404
3.36762	3.0784	3.36762	2.80672	4.46794	1.66895
3.3616	3.08891	3.3616	2.79833	4.46504	1.68788
3.35561	3.13551	3.35561	2.81983	4.46214	1.68153
3.34963	3.13608	3.34963	2.84698	4.45924	1.67498
3.34368	3.15568	3.34368	2.87589	4.45635	1.68954
3.33774	3.16759	3.33774	2.88287	4.45346	1.68399
3.33183	3.20489	3.33183	2.89683	4.45057	1.68634
3.32594	3.24311	3.32594	2.92101	4.44769	1.69298
3.32007	3.24607	3.32007	2.96169	4.44481	1.68367
3.31422	3.26073	3.31422	2.94703	4.44194	1.70031
3.30839	3.28379	3.30839	2.9918	4.43906	1.69072
3.30258	3.31171	3.30258	2.99716	4.4362	1.70112
3.2968	3.3323	3.2968	3.02727	4.43333	1.6999
3.29103	3.34887	3.29103	3.0425	4.43047	1.69938
3.28528	3.35796	3.28528	3.06055	4.42762	1.71225
3.27955	3.41099	3.27955	3.09545	4.42476	1.70146
3.27384	3.42847	3.27384	3.10595	4.42191	1.71055
3.26816	3.43573	3.26816	3.12055	4.41907	1.7114
3.26249	3.48883	3.26249	3.15489	4.41623	1.699
3.25684	3.50836	3.25684	3.17625	4.41339	1.7175
3.25121	3.52993	3.25121	3.19839	4.41055	1.71014
3.2456	3.552	3.2456	3.21637	4.40772	1.7345
3.24001	3.57337	3.24001	3.24224	4.4049	1.72278
3.23444	3.61553	3.23444	3.26121	4.40207	1.71796
3.22889	3.62209	3.22889	3.30126	4.39925	1.72451
3.22335	3.64056	3.22335	3.31896	4.39644	1.73303
3.21784	3.67187	3.21784	3.33369	4.39362	1.72344
3.21234	3.70641	3.21234	3.36493	4.39081	1.72943
3.20687	3.71452	3.20687	3.37508	4.38801	1.7332
3.20141	3.75182	3.20141	3.41379	4.38521	1.73549
3.19597	3.78588	3.19597	3.43882	4.38241	1.73399
3.19055	3.82734	3.19055	3.46392	4.37961	1.74022
3.18515	3.83509	3.18515	3.4867	4.37682	1.7317
3.17976	3.85208	3.17976	3.51166	4.37403	1.73837
3.1744	3.88572	3.1744	3.5309	4.37125	1.74316
3.16905	3.91533	3.16905	3.54698	4.36847	1.74053
3.16372	3.94043	3.16372	3.57596	4.36569	1.7464
3.15841	3.97082	3.15841	3.62898	4.36292	1.75077
3.15311	4.01742	3.15311	3.6373	4.36015	1.74881
3.14784	4.04979	3.14784	3.67523	4.35738	1.75177
3.14258	4.08779	3.14258	3.71401	4.35462	1.75621
3.13734	4.08927	3.13734	3.74602	4.35186	1.75058
3.13211	4.12974	3.13211	3.77275	4.3491	1.75655
3.12691	4.17043	3.12691	3.79115	4.34635	1.74903
3.12172	4.2109	3.12172	3.8214	4.3436	1.76784
3.11654	4.22711	3.11654	3.86511	4.34085	1.76327
3.11139	4.27978	3.11139	3.88831	4.33811	1.75776
3.10625	4.26921	3.10625	3.88901	4.33537	1.76883
3.10113	4.3309	3.10113	3.93421	4.33264	1.76662
3.09603	4.36073	3.09603	3.98159	4.3299	1.77169
3.09094	4.39711	3.09094	4.00881	4.32717	1.77761
3.08587	4.43518	3.08587	4.05527	4.32445	1.7725
3.08081	4.46712	3.08081	4.06542	4.32173	1.77874
3.07578	4.51443	3.07578	4.09384	4.31901	1.76717
3.07076	4.52882	3.07076	4.14305	4.31629	1.77564
3.06575	4.57472	3.06575	4.15356	4.31358	1.77991
3.06076	4.6032	3.06076	4.19586	4.31088	1.77602
3.05579	4.63747	3.05579	4.23718	4.30817	1.78341
3.05083	4.66856	3.05083	4.27582	4.30547	1.78046
3.04589	4.71827	3.04589	4.29598	4.30277	1.78593
3.04097	4.75296	3.04097	4.33272	4.30008	1.79398
3.03606	4.78032	3.03606	4.37559	4.29739	1.79504
3.03117	4.80606	3.03117	4.39808	4.2947	1.79226
3.02629	4.87424	3.02629	4.44081	4.29201	1.78458
3.02143	4.90991	3.02143	4.48826	4.28933	1.79684
3.01659	4.95659	3.01659	4.53303	4.28665	1.80076
3.01176	4.99318	3.01176	4.55165	4.28398	1.79837
3.00694	5.03436	3.00694	4.58098	4.28131	1.80563
3.00214	5.09211	3.00214	4.63492	4.27864	1.80123
2.99736	5.14181	2.99736	4.67539	4.27598	1.80495
2.99259	5.14999	2.99259	4.74385	4.27332	1.80981
2.98784	5.20527	2.98784	4.7607	4.27066	1.7973
2.9831	5.24271	2.9831	4.79412	4.268	1.81018
2.97838	5.30927	2.97838	4.8169	4.26535	1.81569
2.97367	5.34008	2.97367	4.87577	4.2627	1.81591
2.96897	5.37534	2.96897	4.90468	4.26006	1.82098
2.9643	5.41292	2.9643	4.95798	4.25742	1.81046
2.95963	5.47038	2.95963	4.99761	4.25478	1.82624
2.95498	5.5332	2.95498	5.04182	4.25214	1.81792
2.95035	5.56134	2.95035	5.08962	4.24951	1.81672
2.94573	5.61725	2.94573	5.13806	4.24688	1.82059
2.94112	5.6726	2.94112	5.17543	4.24426	1.82602
2.93653	5.71582	2.93653	5.22824	4.24164	1.83353
2.93195	5.7639	2.93195	5.27541	4.23902	1.83618
2.92739	5.82151	2.92739	5.31341	4.2364	1.83449
2.92284	5.87213	2.92284	5.36326	4.23379	1.84024
2.91831	5.90654	2.91831	5.39894	4.23118	1.83013
2.91379	5.95928	2.91379	5.45753	4.22858	1.84411
2.90928	6.0379	2.90928	5.48595	4.22597	1.83226
2.90479	6.06589	2.90479	5.55236	4.22337	1.83822
2.90031	6.13534	2.90031	5.61483	4.22078	1.8398
2.89584	6.18681	2.89584	5.64797	4.21818	1.85016
2.89139	6.22474	2.89139	5.71489	4.21559	1.84833
2.88695	6.30244	2.88695	5.71778	4.21301	1.854
2.88253	6.35152	2.88253	5.78744	4.21042	1.84784
2.87812	6.42083	2.87812	5.85266	4.20784	1.8543
2.87372	6.46905	2.87372	5.89045	4.20527	1.84922
2.86934	6.51524	2.86934	5.95257	4.20269	1.86113
2.86497	6.61374	2.86497	6.02498	4.20012	1.85743
2.86061	6.66161	2.86061	6.08251	4.19755	1.85792
2.85627	6.72154	2.85627	6.13638	4.19499	1.86579
2.85194	6.77428	2.85194	6.15598	4.19243	1.8584
2.84762	6.8438	2.84762	6.24038	4.18987	1.86103
2.84332	6.89372	2.84332	6.28395	4.18731	1.86652
2.83903	6.97001	2.83903	6.35362	4.18476	1.86805
2.83475	7.02642	2.83475	6.40057	4.18221	1.86764
2.83048	7.11223	2.83048	6.47524	4.17967	1.86647
2.82623	7.16222	2.82623	6.53658	4.17712	1.87367
2.82199	7.22335	2.82199	6.60723	4.17458	1.88037
2.81776	7.30514	2.81776	6.66272	4.17205	1.87859
2.81355	7.36669	2.81355	6.73683	4.16951	1.88036
2.80935	7.43988	2.80935	6.78005	4.16698	1.87265
2.80516	7.5223	2.80516	6.84167	4.16446	1.88677
2.80098	7.60303	2.80098	6.90167	4.16193	1.88429
2.79681	7.66092	2.79681	6.9915	4.15941	1.87911
2.79266	7.72177	2.79266	7.05404	4.15689	1.89085
2.78852	7.81188	2.78852	7.1115	4.15438	1.8981
2.78439	7.8943	2.78439	7.17778	4.15186	1.89197
2.78028	7.96622	2.78028	7.2473	4.14935	1.90023
2.77618	8.05788	2.77618	7.33163	4.14685	1.89655
2.77208	8.15074	2.77208	7.40094	4.14435	1.90306
2.76801	8.20517	2.76801	7.46863	4.14185	1.89361
2.76394	8.28541	2.76394	7.522	4.13935	1.9111
2.75988	8.38651	2.75988	7.59829	4.13685	1.90244
2.75584	8.47803	2.75584	7.7025	4.13436	1.9047
2.75181	8.53176	2.75181	7.76568	4.13187	1.90851
2.74779	8.63456	2.74779	7.84521	4.12939	1.91153
2.74378	8.74448	2.74378	7.91219	4.12691	1.91475
2.73978	8.81337	2.73978	7.98686	4.12443	1.91717
2.7358	8.9044	2.7358	8.08282	4.12195	1.91278
2.73183	8.9907	2.73183	8.15016	4.11948	1.92347
2.72786	9.09836	2.72786	8.25035	4.11701	1.90845
2.72391	9.17451	2.72391	8.34123	4.11454	1.92944
2.71998	9.28295	2.71998	8.42563	4.11208	1.91854
2.71605	9.39548	2.71605	8.485	4.10961	1.93085
2.71213	9.47205	2.71213	8.60056	4.10716	1.92884
2.70823	9.57619	2.70823	8.68376	4.1047	1.9302
2.70433	9.67737	2.70433	8.78564	4.10225	1.93109
2.70045	9.78638	2.70045	8.85107	4.0998	1.92924
2.69658	9.87367	2.69658	8.95183	4.09735	1.9311
2.69272	9.97633	2.69272	9.04215	4.09491	1.94022
2.68887	10.0947	2.68887	9.14206	4.09247	1.93374
2.68503	10.2187	2.68503	9.24423	4.09003	1.95071
2.68121	10.3201	2.68121	9.3361	4.08759	1.93761
2.67739	10.4094	2.67739	9.45385	4.08516	1.94564
2.67358	10.5246	2.67358	9.52767	4.08273	1.95295
2.66979	10.6464	2.66979	9.62003	4.0803	1.94837
2.66601	10.7829	2.66601	9.73806	4.07788	1.96709
2.66223	10.902	2.66223	9.84284	4.07546	1.94963
2.65847	11.0172	2.65847	9.94381	4.07304	1.95842
2.65472	11.1412	2.65472	10.0575	4.07063	1.96076
2.65098	11.2726	2.65098	10.1557	4.06821	1.96005
2.64725	11.3831	2.64725	10.2748	4.06581	1.96787
2.64353	11.5205	2.64353	10.3736	4.0634	1.95798
2.63982	11.6504	2.63982	10.5002	4.061	1.96463
2.63612	11.7771	2.63612	10.6248	4.05859	1.97019
2.63243	11.909	2.63243	10.7345	4.0562	1.96655
2.62875	12.0315	2.62875	10.8391	4.0538	1.98433
2.62508	12.2048	2.62508	10.9726	4.05141	1.98074
2.62142	12.2978	2.62142	11.0976	4.04902	1.97962
2.61777	12.4579	2.61777	11.196	4.04663	1.98513
2.61414	12.5991	2.61414	11.3393	4.04425	1.98572
2.61051	12.7616	2.61051	11.4698	4.04187	1.98525
2.60689	12.917	2.60689	11.6041	4.03949	1.99147
2.60328	13.0654	2.60328	11.7444	4.03711	1.99025
2.59968	13.1958	2.59968	11.9006	4.03474	2.00218
2.5961	13.355	2.5961	12.0358	4.03237	1.99706
2.59252	13.4946	2.59252	12.163	4.03	2.00522
2.58895	13.6767	2.58895	12.3011	4.02764	1.98945
2.58539	13.8544	2.58539	12.4298	4.02528	2.00498
2.58184	14.0052	2.58184	12.5751	4.02292	2.0058
2.5783	14.1865	2.5783	12.7236	4.02056	2.00749
2.57478	14.3643	2.57478	12.8631	4.01821	2.00796
2.57126	14.5372	2.57126	13.0197	4.01586	2.01583
2.56775	14.6987	2.56775	13.1704	4.01351	2.00452
2.56425	14.8807	2.56425	13.3164	4.01117	2.02207
2.56075	15.0719	2.56075	13.4674	4.00882	2.00864
2.55727	15.2603	2.55727	13.6312	4.00648	2.01898
2.5538	15.4149	2.5538	13.7996	4.00415	2.01695
2.55034	15.6249	2.55034	13.9408	4.00181	2.02135
2.54689	15.8194	2.54689	14.1167	3.99948	2.02323
2.54344	16.0266	2.54344	14.2819	3.99715	2.02861
2.54001	16.2149	2.54001	14.4672	3.99483	2.03444
2.53658	16.4321	2.53658	14.6233	3.9925	2.03267
2.53317	16.6278	2.53317	14.7896	3.99018	2.03122
2.52976	16.8327	2.52976	14.9838	3.98786	2.03547
2.52636	17.0364	2.52636	15.1598	3.98555	2.03165
2.52297	17.2448	2.52297	15.3302	3.98324	2.03417
2.51959	17.4875	2.51959	15.5163	3.98093	2.04359
2.51622	17.7146	2.51622	15.7184	3.97862	2.03171
2.51286	17.9361	2.51286	15.9119	3.97631	2.04865
2.50951	18.1614	2.50951	16.0872	3.97401	2.04233
2.50617	18.4044	2.50617	16.2938	3.97171	2.0507
2.50283	18.659	2.50283	16.5095	3.96942	2.04835
2.49951	18.8988	2.49951	16.6926	3.96712	2.0465
2.49619	19.1289	2.49619	16.9096	3.96483	2.03872
2.49288	19.4121	2.49288	17.125	3.96254	2.05609
2.48958	19.6503	2.48958	17.349	3.96025	2.05909
2.48629	19.9432	2.48629	17.5497	3.95797	2.06573
2.48301	20.2354	2.48301	17.7816	3.95569	2.04933
2.47974	20.4944	2.47974	18.0154	3.95341	2.0667
2.47647	20.7769	2.47647	18.2391	3.95114	2.061
2.47322	21.079	2.47322	18.4583	3.94886	2.07377
2.46997	21.3519	2.46997	18.6824	3.94659	2.0646
2.46673	21.6538	2.46673	18.9447	3.94433	2.06972
2.4635	21.9443	2.4635	19.1913	3.94206	2.07306
2.46028	22.2562	2.46028	19.4316	3.9398	2.07233
2.45706	22.55	2.45706	19.6938	3.93754	2.07671
2.45386	22.8576	2.45386	19.934	3.93528	2.08724
2.45066	23.1906	2.45066	20.1905	3.93303	2.06884
2.44747	23.4889	2.44747	20.4427	3.93077	2.0783
2.44429	23.8325	2.44429	20.7318	3.92852	2.09118
2.44112	24.1465	2.44112	21.0165	3.92628	2.08435
2.43796	24.5071	2.43796	21.2692	3.92403	2.09402
2.4348	24.8534	2.4348	21.5579	3.92179	2.08219
2.43165	25.1999	2.43165	21.8427	3.91955	2.10111
2.42851	25.5588	2.42851	22.1313	3.91731	2.08824
2.42538	25.9041	2.42538	22.4403	3.91508	2.1069
2.42226	26.265	2.42226	22.7256	3.91285	2.10838
2.41914	26.6551	2.41914	23.0395	3.91062	2.10478
2.41604	27.0282	2.41604	23.3325	3.90839	2.10521
2.41294	27.4105	2.41294	23.6393	3.90617	2.11601
2.40985	27.8245	2.40985	23.9895	3.90395	2.1035
2.40676	28.2299	2.40676	24.3139	3.90173	2.1202
2.40369	28.6376	2.40369	24.6216	3.89951	2.10701
2.40062	29.0559	2.40062	24.9715	3.8973	2.12973
2.39756	29.4695	2.39756	25.3071	3.89508	2.1254
2.39451	29.8995	2.39451	25.664	3.89288	2.12244
2.39146	30.3346	2.39146	26.0173	3.89067	2.12924
2.38843	30.7866	2.38843	26.3297	3.88846	2.12576
2.3854	31.2191	2.3854	26.729	3.88626	2.13085
2.38238	31.7077	2.38238	27.0954	3.88406	2.13998
2.37936	32.1575	2.37936	27.4683	3.88187	2.13243
2.37636	32.654	2.37636	27.8505	3.87967	2.15126
2.37336	33.1224	2.37336	28.2475	3.87748	2.1263
2.37037	33.6266	2.37037	28.6237	3.87529	2.14417
2.36739	34.1243	2.36739	29.0392	3.87311	2.15006
2.36441	34.6377	2.36441	29.4345	3.87092	2.1476
2.36144	35.1471	2.36144	29.8439	3.86874	2.14276
2.35848	35.6688	2.35848	30.2643	3.86656	2.15072
2.35553	36.2254	2.35553	30.6945	3.86438	2.14428
2.35258	36.7686	2.35258	31.1325	3.86221	2.16218
2.34964	37.3113	2.34964	31.5498	3.86004	2.15774
2.34671	37.8801	2.34671	32.0109	3.85787	2.17022
2.34379	38.4361	2.34379	32.4693	3.8557	2.16633
2.34087	39.0445	2.34087	32.9025	3.85353	2.15561
2.33796	39.6147	2.33796	33.3548	3.85137	2.18256
2.33506	40.2129	2.33506	33.8477	3.84921	2.16336
2.33216	40.8382	2.33216	34.3139	3.84705	2.17787
2.32928	41.4787	2.32928	34.7945	3.8449	2.18185
2.3264	42.0933	2.3264	35.2966	3.84275	2.17926
2.32352	42.7372	2.32352	35.7859	3.8406	2.1854
2.32066	43.3893	2.32066	36.3017	3.83845	2.18727
2.3178	44.0511	2.3178	36.8078	3.8363	2.19698
2.31494	44.733	2.31494	37.32	3.83416	2.19311
2.3121	45.4	2.3121	37.819	3.83202	2.18584
2.30926	46.1349	2.30926	38.2918	3.82988	2.2046
2.30643	46.8132	2.30643	38.7921	3.82775	2.19122
2.3036	47.5349	2.3036	39.3356	3.82561	2.20218
2.30079	48.2598	2.30079	39.8974	3.82348	2.19869
2.29798	49.0262	2.29798	40.4457	3.82135	2.19744
2.29517	49.7801	2.29517	41.0173	3.81923	2.2155
2.29238	50.5377	2.29238	41.586	3.8171	2.21937
2.28958	51.3145	2.28958	42.1841	3.81498	2.20187
2.2868	52.0953	2.2868	42.7693	3.81286	2.2259
2.28402	52.9002	2.28402	43.3674	3.81074	2.20801
2.28125	53.7167	2.28125	43.9769	3.80863	2.22599
2.27849	54.5481	2.27849	44.626	3.80652	2.21586
2.27574	55.374	2.27574	45.2445	3.80441	2.22248
2.27299	56.201	2.27299	45.89	3.8023	2.23119
2.27024	57.0683	2.27024	46.5221	3.80019	2.22857
2.26751	57.9463	2.26751	47.1574	3.79809	2.24007
2.26478	58.8316	2.26478	47.8409	3.79599	2.24119
2.26205	59.7379	2.26205	48.5087	3.79389	2.22449
2.25933	60.6433	2.25933	49.1543	3.79179	2.25026
2.25662	61.5465	2.25662	49.842	3.7897	2.23585
2.25392	62.501	2.25392	50.5149	3.78761	2.25291
2.25122	63.4443	2.25122	51.2013	3.78552	2.2406
2.24853	64.389	2.24853	51.909	3.78343	2.24793
2.24585	65.3563	2.24585	52.6208	3.78135	2.25824
2.24317	66.3133	2.24317	53.3572	3.77927	2.25787
2.2405	67.3083	2.2405	54.0448	3.77719	2.26429
2.23783	68.3037	2.23783	54.7823	3.77511	2.26723
2.23517	69.323	2.23517	55.5096	3.77303	2.25923
2.23252	70.3504	2.23252	56.2583	3.77096	2.26893
2.22987	71.3605	2.22987	56.9886	3.76889	2.26664
2.22723	72.3931	2.22723	57.7336	3.76682	2.26904
2.2246	73.4417	2.2246	58.497	3.76475	2.27211
2.22197	74.4906	2.22197	59.2342	3.76269	2.27852
2.21935	75.526	2.21935	59.9787	3.76063	2.28495
2.21673	76.6198	2.21673	60.7525	3.75857	2.28419
2.21413	77.6813	2.21413	61.5256	3.75651	2.28069
2.21152	78.7644	2.21152	62.2925	3.75446	2.29328
2.20893	79.8326	2.20893	63.0503	3.7524	2.29156
2.20633	80.9195	2.20633	63.7953	3.75035	2.29946
2.20375	82.0208	2.20375	64.584	3.74831	2.29413
2.20117	83.115	2.20117	65.3465	3.74626	2.29819
2.1986	84.1967	2.1986	66.1132	3.74422	2.30709
2.19603	85.2964	2.19603	66.8915	3.74217	2.30408
2.19347	86.3808	2.19347	67.6515	3.74013	2.31276
2.19092	87.4781	2.19092	68.4107	3.7381	2.30952
2.18837	88.5309	2.18837	69.1611	3.73606	2.30821
2.18582	89.5492	2.18582	69.8996	3.73403	2.31998
2.18329	90.4956	2.18329	70.6474	3.732	2.31342
2.18076	91.5195	2.18076	71.3567	3.72997	2.32974
2.17823	92.5056	2.17823	72.0991	3.72794	2.32085
2.17571	93.5488	2.17571	72.8018	3.72592	2.33327
2.1732	94.5679	2.1732	73.4948	3.7239	2.32859
2.17069	95.5644	2.17069	74.1832	3.72188	2.33309
2.16819	96.5674	2.16819	74.8581	3.71986	2.33575
2.16569	97.5233	2.16569	75.49	3.71785	2.34796
2.1632	98.4836	2.1632	76.14	3.71583	2.33398
2.16072	99.3859	2.16072	76.7277	3.71382	2.35257
2.15824	100.281	2.15824	77.3065	3.71181	2.34128
2.15576	101.162	2.15576	77.8628	3.70981	2.35633
2.1533	101.977	2.1533	78.4097	3.7078	2.35605
2.15083	102.766	2.15083	78.9118	3.7058	2.35869
2.14838	103.507	2.14838	79.373	3.7038	2.35741
2.14593	104.207	2.14593	79.7987	3.7018	2.36529
2.14348	104.818	2.14348	80.1913	3.69981	2.36376
2.14104	105.424	2.14104	80.5408	3.69781	2.37093
2.13861	105.968	2.13861	80.8419	3.69582	2.37845
2.13618	106.435	2.13618	81.1233	3.69383	2.37657
2.13376	106.849	2.13376	81.3248	3.69184	2.37981
2.13134	107.181	2.13134	81.4764	3.68986	2.38763
2.12893	107.447	2.12893	81.5969	3.68788	2.39036
2.12652	107.591	2.12652	81.6228	3.6859	2.39603
2.12412	107.703	2.12412	81.6397	3.68392	2.39256
2.12172	107.701	2.12172	81.4974	3.68194	2.39494
2.11933	107.587	2.11933	81.3658	3.67997	2.39725
2.11695	107.371	2.11695	81.1072	3.67799	2.40842
2.11457	107.06	2.11457	80.8221	3.67602	2.40483
2.11219	106.587	2.11219	80.418	3.67405	2.4072
2.10982	106.042	2.10982	79.8942	3.67209	2.40962
2.10746	105.339	2.10746	79.2899	3.67012	2.42087
2.1051	104.513	2.1051	78.6814	3.66816	2.4167
2.10275	103.538	2.10275	77.8904	3.6662	2.41673
2.1004	102.406	2.1004	76.9791	3.66425	2.42615
2.09806	101.088	2.09806	76.023	3.66229	2.42621
2.09572	99.6704	2.09572	74.902	3.66034	2.42749
2.09339	98.0566	2.09339	73.7036	3.65838	2.4362
2.09106	96.2811	2.09106	72.361	3.65644	2.43901
2.08874	94.3477	2.08874	70.9012	3.65449	2.44171
2.08642	92.224	2.08642	69.3127	3.65254	2.44665
2.08411	89.8839	2.08411	67.6238	3.6506	2.43512
2.0818	87.4229	2.0818	65.7944	3.64866	2.45643
2.0795	84.6872	2.0795	63.8331	3.64672	2.44552
2.07721	81.8381	2.07721	61.7448	3.64478	2.45713
2.07491	78.7846	2.07491	59.5287	3.64285	2.45863
2.07263	75.5515	2.07263	57.2237	3.64091	2.46839
2.07035	72.1304	2.07035	54.7846	3.63898	2.47204
2.06807	68.4997	2.06807	52.2198	3.63706	2.47271
2.0658	64.7375	2.0658	49.4806	3.63513	2.47762
2.06353	60.7998	2.06353	46.7013	3.6332	2.48573
2.06127	56.7009	2.06127	43.8034	3.63128	2.4798
2.05902	52.4635	2.05902	40.7836	3.62936	2.48658
2.05676	48.0468	2.05676	37.6738	3.62744	2.48625
2.05452	43.5744	2.05452	34.4846	3.62553	2.49144
2.05228	38.9746	2.05228	31.1807	3.62361	2.50017
2.05004	34.2049	2.05004	27.8509	3.6217	2.50018
2.04781	29.4035	2.04781	24.4248	3.61979	2.49896
2.04558	24.431	2.04558	20.9375	3.61788	2.50642
2.04336	19.4651	2.04336	17.4373	3.61597	2.50107
2.04114	14.4588	2.04114	13.8985	3.61407	2.50762
2.03893	9.45633	2.03893	10.3266	3.61217	2.5166
2.03672	4.42433	2.03672	6.76841	3.61027	2.50819
2.03452	-0.62072	2.03452	3.25747	3.60837	2.52725
2.03232	-5.63136	2.03232	-0.34527	3.60647	2.52546
2.03013	-10.6043	2.03013	-3.87101	3.60458	2.52677
2.02794	-15.5622	2.02794	-7.35332	3.60268	2.54371
2.02575	-20.4526	2.02575	-10.8143	3.60079	2.53728
2.02358	-25.286	2.02358	-14.2182	3.5989	2.53323
2.0214	-30.031	2.0214	-17.6213	3.59702	2.54281
2.01923	-34.6607	2.01923	-20.9631	3.59513	2.54742
2.01707	-39.1665	2.01707	-24.1875	3.59325	2.55395
2.0149	-43.5944	2.0149	-27.4231	3.59137	2.55398
2.01275	-47.8341	2.01275	-30.4914	3.58949	2.56041
2.0106	-51.9464	2.0106	-33.4634	3.58761	2.5667
2.00845	-55.9126	2.00845	-36.3894	3.58574	2.5669
2.00631	-59.7398	2.00631	-39.1988	3.58387	2.56952
2.00417	-63.3997	2.00417	-41.9096	3.58199	2.57456
2.00204	-66.9692	2.00204	-44.4928	3.58013	2.58121
1.99991	-70.2764	1.99991	-47.0176	3.57826	2.58799
1.99779	-73.4672	1.99779	-49.4119	3.57639	2.57804
1.99567	-76.4749	1.99567	-51.6648	3.57453	2.60005
1.99355	-79.2962	1.99355	-53.8192	3.57267	2.58885
1.99144	-82.0169	1.99144	-55.9036	3.57081	2.60262
1.98933	-84.5233	1.98933	-57.8291	3.56895	2.60333
1.98723	-86.8307	1.98723	-59.6914	3.5671	2.60984
1.98514	-89.0232	1.98514	-61.4508	3.56524	2.60393
1.98304	-91.0148	1.98304	-63.0504	3.56339	2.61493
1.98095	-92.9234	1.98095	-64.5718	3.56154	2.61183
1.97887	-94.5808	1.97887	-66.0104	3.55969	2.62348
1.97679	-96.1853	1.97679	-67.3378	3.55785	2.62716
1.97472	-97.5276	1.97472	-68.5453	3.556	2.62171
1.97264	-98.8441	1.97264	-69.6786	3.55416	2.63251
1.97058	-99.964	1.97058	-70.7399	3.55232	2.64171
1.96852	-100.994	1.96852	-71.6901	3.55048	2.6367
1.96646	-101.833	1.96646	-72.5208	3.54865	2.64607
1.9644	-102.604	1.9644	-73.3194	3.54681	2.64447
1.96236	-103.239	1.96236	-73.9981	3.54498	2.65607
1.96031	-103.794	1.96031	-74.6451	3.54315	2.65722
1.95827	-104.208	1.95827	-75.186	3.54132	2.66229
1.95623	-104.525	1.95623	-75.6626	3.53949	2.65993
1.9542	-104.775	1.9542	-76.0367	3.53767	2.67427
1.95217	-104.899	1.95217	-76.3962	3.53585	2.66749
1.95015	-104.963	1.95015	-76.6552	3.53403	2.6764
1.94813	-104.927	1.94813	-76.9002	3.53221	2.67566
1.94611	-104.812	1.94611	-77.0501	3.53039	2.68933
1.9441	-104.626	1.9441	-77.1355	3.52857	2.68797
1.94209	-104.391	1.94209	-77.2108	3.52676	2.69225
1.94009	-104.081	1.94009	-77.2023	3.52495	2.69141
1.93809	-103.73	1.93809	-77.1491	3.52314	2.70065
1.9361	-103.27	1.9361	-77.0488	3.52133	2.70173
1.93411	-102.814	1.93411	-76.9425	3.51952	2.70299
1.93212	-102.267	1.93212	-76.7694	3.51772	2.70977
1.93014	-101.718	1.93014	-76.5439	3.51592	2.72015
1.92816	-101.083	1.92816	-76.3195	3.51411	2.71677
1.92619	-100.414	1.92619	-76.0383	3.51232	2.71906
1.92422	-99.7451	1.92422	-75.7239	3.51052	2.72843
1.92225	-99.0286	1.92225	-75.3791	3.50872	2.72971
1.92029	-98.2672	1.92029	-75.0144	3.50693	2.74323
1.91833	-97.4639	1.91833	-74.606	3.50514	2.74047
1.91637	-96.655	1.91637	-74.1851	3.50335	2.75663
1.91442	-95.8304	1.91442	-73.7607	3.50156	2.74366
1.91248	-94.9794	1.91248	-73.2914	3.49977	2.75466
1.91053	-94.0939	1.91053	-72.8225	3.49799	2.75902
1.9086	-93.1873	1.9086	-72.3105	3.49621	2.76769
1.90666	-92.2976	1.90666	-71.7977	3.49443	2.76019
1.90473	-91.3582	1.90473	-71.2445	3.49265	2.77752
1.9028	-90.4306	1.9028	-70.694	3.49087	2.77611
1.90088	-89.472	1.90088	-70.1545	3.48909	2.78194
1.89896	-88.4983	1.89896	-69.5751	3.48732	2.78143
1.89705	-87.5542	1.89705	-68.9981	3.48555	2.78943
1.89514	-86.5374	1.89514	-68.4012	3.48378	2.79134
1.89323	-85.5754	1.89323	-67.7824	3.48201	2.79588
1.89132	-84.614	1.89132	-67.1705	3.48024	2.79836
1.88943	-83.6204	1.88943	-66.5203	3.47848	2.81142
1.88753	-82.6183	1.88753	-65.9109	3.47672	2.80758
1.88564	-81.6285	1.88564	-65.2915	3.47496	2.8087
1.88375	-80.646	1.88375	-64.6611	3.4732	2.81401
1.88186	-79.6645	1.88186	-64.0187	3.47144	2.82093
1.87998	-78.6714	1.87998	-63.3605	3.46968	2.81872
1.87811	-77.7078	1.87811	-62.6868	3.46793	2.83675
1.87623	-76.7242	1.87623	-62.0315	3.46618	2.8321
1.87436	-75.739	1.87436	-61.4046	3.46443	2.83439
1.8725	-74.779	1.8725	-60.7236	3.46268	2.83605
1.87064	-73.7903	1.87064	-60.0831	3.46093	2.85226
1.86878	-72.8185	1.86878	-59.4177	3.45919	2.853
1.86692	-71.8736	1.86692	-58.7656	3.45744	2.84593
1.86507	-70.9158	1.86507	-58.1007	3.4557	2.8537
1.86322	-69.988	1.86322	-57.4687	3.45396	2.86463
1.86138	-69.0434	1.86138	-56.8029	3.45222	2.8682
1.85954	-68.1201	1.85954	-56.1662	3.45049	2.87359
1.8577	-67.2033	1.8577	-55.4924	3.44875	2.87478
1.85587	-66.2789	1.85587	-54.8747	3.44702	2.88476
1.85404	-65.3689	1.85404	-54.2278	3.44529	2.88514
1.85222	-64.4815	1.85222	-53.577	3.44356	2.88967
1.85039	-63.5793	1.85039	-52.9479	3.44183	2.89885
1.84858	-62.702	1.84858	-52.31	3.44011	2.89852
1.84676	-61.8336	1.84676	-51.6724	3.43838	2.90762
1.84495	-60.9502	1.84495	-51.0647	3.43666	2.90464
1.84314	-60.112	1.84314	-50.4362	3.43494	2.91776
1.84134	-59.2716	1.84134	-49.8197	3.43322	2.9223
1.83954	-58.455	1.83954	-49.1931	3.4315	2.93075
1.83774	-57.6117	1.83774	-48.6032	3.42979	2.93453
1.83595	-56.7854	1.83595	-47.9672	3.42807	2.93742
1.83416	-55.9958	1.83416	-47.4079	3.42636	2.93469
1.83237	-55.2175	1.83237	-46.8038	3.42465	2.95533
1.83059	-54.427	1.83059	-46.2299	3.42294	2.94377
1.82881	-53.645	1.82881	-45.6358	3.42123	2.95611
1.82703	-52.8735	1.82703	-45.0755	3.41953	2.95704
1.82526	-52.1087	1.82526	-44.5112	3.41783	2.96233
1.82349	-51.3953	1.82349	-43.9239	3.41612	2.9745
1.82172	-50.6407	1.82172	-43.3735	3.41442	2.9708
1.81996	-49.9116	1.81996	-42.789	3.41272	2.97572
1.8182	-49.2	1.8182	-42.2621	3.41103	2.98617
1.81644	-48.4898	1.81644	-41.7139	3.40933	2.99019
1.81469	-47.7858	1.81469	-41.1942	3.40764	3.00807
1.81294	-47.1344	1.81294	-40.6541	3.40595	3.00295
1.8112	-46.4383	1.8112	-40.132	3.40426	3.00583
1.80946	-45.7676	1.80946	-39.6119	3.40257	3.01679
1.80772	-45.1153	1.80772	-39.1013	3.40088	3.02092
1.80598	-44.4637	1.80598	-38.5983	3.3992	3.02536
1.80425	-43.8065	1.80425	-38.103	3.39751	3.0372
1.80252	-43.2025	1.80252	-37.6017	3.39583	3.02919
1.80079	-42.5568	1.80079	-37.1171	3.39415	3.04847
1.79907	-41.9502	1.79907	-36.6235	3.39247	3.04485
1.79735	-41.3488	1.79735	-36.1583	3.39079	3.05228
1.79564	-40.7519	1.79564	-35.6803	3.38912	3.05526
1.79392	-40.1873	1.79392	-35.2298	3.38745	3.0533
1.79222	-39.5819	1.79222	-34.7519	3.38577	3.0682
1.79051	-39.0299	1.79051	-34.3042	3.3841	3.06218
1.78881	-38.4528	1.78881	-33.8362	3.38244	3.08498
1.78711	-37.8982	1.78711	-33.4025	3.38077	3.07215
1.78541	-37.3854	1.78541	-32.9716	3.3791	3.08097
1.78372	-36.8436	1.78372	-32.5329	3.37744	3.0856
1.78203	-36.2961	1.78203	-32.1038	3.37578	3.08854
1.78034	-35.7807	1.78034	-31.6881	3.37412	3.10117
1.77866	-35.2582	1.77866	-31.2672	3.37246	3.10392
1.77698	-34.7543	1.77698	-30.8533	3.3708	3.10626
1.7753	-34.2564	1.7753	-30.47	3.36914	3.11735
1.77363	-33.7795	1.77363	-30.0621	3.36749	3.10669
1.77196	-33.3171	1.77196	-29.6673	3.36584	3.13865
1.77029	-32.8095	1.77029	-29.2512	3.36419	3.1223
1.76862	-32.3708	1.76862	-28.8897	3.36254	3.13456
1.76696	-31.8647	1.76696	-28.5006	3.36089	3.13243
1.7653	-31.4331	1.7653	-28.1414	3.35924	3.13849
1.76365	-30.9799	1.76365	-27.7782	3.3576	3.15066
1.762	-30.5365	1.762	-27.3949	3.35596	3.14848
1.76035	-30.1105	1.76035	-27.0403	3.35432	3.15511
1.7587	-29.6882	1.7587	-26.6769	3.35268	3.16126
1.75706	-29.276	1.75706	-26.3472	3.35104	3.16729
1.75542	-28.8573	1.75542	-25.9864	3.3494	3.18635
1.75378	-28.4383	1.75378	-25.672	3.34777	3.16276
1.75215	-28.0416	1.75215	-25.3317	3.34614	3.19649
1.75052	-27.634	1.75052	-24.9737	3.3445	3.17752
1.74889	-27.2548	1.74889	-24.6767	3.34287	3.20295
1.74727	-26.8726	1.74727	-24.3559	3.34125	3.19671
1.74565	-26.489	1.74565	-24.0556	3.33962	3.20537
1.74403	-26.1506	1.74403	-23.6939	3.33799	3.21847
1.74241	-25.7492	1.74241	-23.4162	3.33637	3.22466
1.7408	-25.3873	1.7408	-23.1226	3.33475	3.21163
1.73919	-25.0404	1.73919	-22.8202	3.33313	3.23188
1.73758	-24.697	1.73758	-22.5	3.33151	3.22807
1.73598	-24.3358	1.73598	-22.2099	3.32989	3.24711
1.73438	-24.0139	1.73438	-21.9367	3.32828	3.22905
1.73278	-23.6765	1.73278	-21.656	3.32666	3.24491
1.73119	-23.3654	1.73119	-21.3744	3.32505	3.25101
1.72959	-23.0011	1.72959	-21.1022	3.32344	3.26907
1.72801	-22.7073	1.72801	-20.8294	3.32183	3.25958
1.72642	-22.3799	1.72642	-20.5434	3.32022	3.26776
1.72484	-22.0645	1.72484	-20.3027	3.31861	3.28522
1.72326	-21.7589	1.72326	-20.0285	3.31701	3.28754
1.72168	-21.4815	1.72168	-19.7834	3.31541	3.29617
1.72011	-21.1653	1.72011	-19.5397	3.3138	3.29711
1.71853	-20.9063	1.71853	-19.2642	3.3122	3.29192
1.71697	-20.5977	1.71697	-19.0498	3.3106	3.31343
1.7154	-20.318	1.7154	-18.787	3.30901	3.29937
1.71384	-20.0354	1.71384	-18.5487	3.30741	3.32547
1.71228	-19.7405	1.71228	-18.3102	3.30582	3.32822
1.71072	-19.5008	1.71072	-18.0881	3.30423	3.32874
1.70916	-19.2402	1.70916	-17.8643	3.30263	3.32985
1.70761	-18.9825	1.70761	-17.6427	3.30104	3.35072
1.70606	-18.7158	1.70606	-17.4106	3.29946	3.34389
1.70452	-18.4505	1.70452	-17.1997	3.29787	3.35769
1.70298	-18.2164	1.70298	-16.9867	3.29629	3.34871
1.70143	-17.9764	1.70143	-16.768	3.2947	3.37306
1.6999	-17.717	1.6999	-16.5477	3.29312	3.36783
1.69836	-17.491	1.69836	-16.3333	3.29154	3.36069
1.69683	-17.2325	1.69683	-16.1302	3.28996	3.37849
1.6953	-17.0167	1.6953	-15.9416	3.28838	3.39853
1.69377	-16.7875	1.69377	-15.7539	3.28681	3.39494
1.69225	-16.5917	1.69225	-15.5465	3.28523	3.39711
1.69073	-16.3417	1.69073	-15.3586	3.28366	3.39856
1.68921	-16.1443	1.68921	-15.1543	3.28209	3.42567
1.6877	-15.9228	1.6877	-14.9771	3.28052	3.4145
1.68618	-15.6969	1.68618	-14.801	3.27895	3.41873
1.68467	-15.5	1.68467	-14.6055	3.27738	3.42039
1.68317	-15.3054	1.68317	-14.4321	3.27582	3.43701
1.68166	-15.1061	1.68166	-14.2386	3.27426	3.44469
1.68016	-14.9029	1.68016	-14.0703	3.27269	3.43915
1.67866	-14.6925	1.67866	-13.9302	3.27113	3.45259
1.67716	-14.5034	1.67716	-13.721	3.26957	3.46411
1.67567	-14.3202	1.67567	-13.5889	3.26801	3.46103
1.67418	-14.1403	1.67418	-13.4071	3.26646	3.46858
1.67269	-13.9555	1.67269	-13.2365	3.2649	3.47405
1.6712	-13.7859	1.6712	-13.0934	3.26335	3.48942
1.66972	-13.5949	1.66972	-12.9209	3.2618	3.50226
1.66824	-13.4314	1.66824	-12.7989	3.26025	3.48628
1.66676	-13.2466	1.66676	-12.6067	3.2587	3.51587
1.66528	-13.0985	1.66528	-12.491	3.25715	3.51495
1.66381	-12.9086	1.66381	-12.3018	3.2556	3.52378
1.66234	-12.7446	1.66234	-12.164	3.25406	3.51606
1.66087	-12.6077	1.66087	-12.0278	3.25252	3.52348
1.65941	-12.4204	1.65941	-11.8885	3.25097	3.53522
1.65795	-12.2695	1.65795	-11.7607	3.24943	3.55369
1.65649	-12.1208	1.65649	-11.5961	3.2479	3.54399
1.65503	-11.9751	1.65503	-11.4792	3.24636	3.55995
1.65357	-11.8063	1.65357	-11.3324	3.24482	3.55814
1.65212	-11.6539	1.65212	-11.2083	3.24329	3.56604
1.65067	-11.5141	1.65067	-11.0788	3.24175	3.57857
1.64922	-11.3911	1.64922	-10.959	3.24022	3.58935
1.64778	-11.2317	1.64778	-10.8191	3.23869	3.59565
1.64634	-11.0942	1.64634	-10.6855	3.23716	3.58663
1.6449	-10.9379	1.6449	-10.5686	3.23564	3.60766
1.64346	-10.8191	1.64346	-10.4209	3.23411	3.62162
1.64203	-10.6647	1.64203	-10.3308	3.23259	3.62409
1.64059	-10.5484	1.64059	-10.2044	3.23106	3.62734
1.63916	-10.4188	1.63916	-10.077	3.22954	3.62739
1.63774	-10.3002	1.63774	-9.97128	3.22802	3.63281
1.63631	-10.1604	1.63631	-9.83337	3.2265	3.64761
1.63489	-10.0332	1.63489	-9.75644	3.22499	3.65438
1.63347	-9.92854	1.63347	-9.6358	3.22347	3.65754
1.63205	-9.80473	1.63205	-9.51566	3.22196	3.66695
1.63064	-9.66907	1.63064	-9.40496	3.22044	3.67131
1.62923	-9.54977	1.62923	-9.32585	3.21893	3.68131
1.62782	-9.45522	1.62782	-9.20267	3.21742	3.68016
1.62641	-9.32217	1.62641	-9.09515	3.21591	3.68525
1.625	-9.23819	1.625	-8.98678	3.21441	3.69725
1.6236	-9.10106	1.6236	-8.91909	3.2129	3.70495
1.6222	-8.98965	1.6222	-8.78139	3.2114	3.70909
1.6208	-8.89405	1.6208	-8.68176	3.20989	3.71519
1.61941	-8.79301	1.61941	-8.58806	3.20839	3.72103
1.61801	-8.69747	1.61801	-8.50803	3.20689	3.72674
1.61662	-8.58663	1.61662	-8.39917	3.20539	3.73956
1.61524	-8.48235	1.61524	-8.30356	3.20389	3.74821
1.61385	-8.36869	1.61385	-8.22628	3.2024	3.75037
1.61247	-8.2869	1.61247	-8.14111	3.2009	3.76304
1.61109	-8.15583	1.61109	-8.04063	3.19941	3.76367
1.60971	-8.0653	1.60971	-7.96568	3.19792	3.77342
1.60833	-8.00283	1.60833	-7.87205	3.19643	3.78379
1.60696	-7.88818	1.60696	-7.7787	3.19494	3.79387
1.60559	-7.80265	1.60559	-7.70664	3.19345	3.79747
1.60422	-7.71593	1.60422	-7.60955	3.19196	3.81169
1.60285	-7.63153	1.60285	-7.52459	3.19048	3.81946
1.60148	-7.54819	1.60148	-7.4502	3.18899	3.82677
1.60012	-7.44398	1.60012	-7.38019	3.18751	3.83275
1.59876	-7.36459	1.59876	-7.27866	3.18603	3.83554
1.5974	-7.26856	1.5974	-7.19186	3.18455	3.84589
1.59605	-7.20729	1.59605	-7.13447	3.18307	3.83749
1.5947	-7.12395	1.5947	-7.04774	3.1816	3.86962
1.59335	-7.04399	1.59335	-6.97949	3.18012	3.86542
1.592	-6.95381	1.592	-6.92471	3.17865	3.88548
1.59065	-6.87033	1.59065	-6.8133	3.17718	3.87528
1.58931	-6.79559	1.58931	-6.74872	3.1757	3.88951
1.58796	-6.74609	1.58796	-6.66764	3.17423	3.89623
1.58663	-6.63441	1.58663	-6.59233	3.17277	3.89732
1.58529	-6.57074	1.58529	-6.53769	3.1713	3.9065
1.58395	-6.46745	1.58395	-6.47191	3.16983	3.9204
1.58262	-6.42134	1.58262	-6.37136	3.16837	3.92166
1.58129	-6.36507	1.58129	-6.34161	3.1669	3.93743
1.57996	-6.26495	1.57996	-6.26659	3.16544	3.932
1.57864	-6.20967	1.57864	-6.20031	3.16398	3.95532
1.57731	-6.13846	1.57731	-6.1236	3.16252	3.94726
1.57599	-6.07465	1.57599	-6.06691	3.16106	3.96781
1.57467	-5.99836	1.57467	-6.01783	3.15961	3.95685
1.57335	-5.92108	1.57335	-5.93196	3.15815	3.98639
1.57204	-5.8713	1.57204	-5.87929	3.1567	3.97611
1.57073	-5.78387	1.57073	-5.83473	3.15525	3.98672
1.56942	-5.73706	1.56942	-5.76662	3.1538	3.98601
1.56811	-5.68262	1.56811	-5.7112	3.15235	4.0126
1.5668	-5.61113	1.5668	-5.63984	3.1509	4.02025
1.5655	-5.55077	1.5655	-5.59627	3.14945	4.02591
1.5642	-5.49183	1.5642	-5.52195	3.148	4.02881
1.5629	-5.42421	1.5629	-5.46414	3.14656	4.04102
1.5616	-5.38727	1.5616	-5.41704	3.14512	4.0505
1.5603	-5.32043	1.5603	-5.35457	3.14368	4.06665
1.55901	-5.24935	1.55901	-5.29125	3.14223	4.06896
1.55772	-5.19429	1.55772	-5.24225	3.1408	4.07757
1.55643	-5.13837	1.55643	-5.19303	3.13936	4.07308
1.55514	-5.08183	1.55514	-5.1532	3.13792	4.09716
1.55386	-5.03995	1.55386	-5.10694	3.13649	4.08831
1.55258	-4.96281	1.55258	-5.02685	3.13505	4.11678
1.5513	-4.93418	1.5513	-5.00097	3.13362	4.11703
1.55002	-4.87587	1.55002	-4.93758	3.13219	4.13421
1.54874	-4.83526	1.54874	-4.8785	3.13076	4.13699
1.54747	-4.78506	1.54747	-4.82667	3.12933	4.14577
1.5462	-4.71568	1.5462	-4.77365	3.1279	4.1443
1.54493	-4.67168	1.54493	-4.75109	3.12647	4.15865
1.54366	-4.60343	1.54366	-4.71295	3.12505	4.16702
1.54239	-4.58404	1.54239	-4.6387	3.12363	4.17775
1.54113	-4.53419	1.54113	-4.62263	3.1222	4.18115
1.53987	-4.48949	1.53987	-4.55346	3.12078	4.1902
1.53861	-4.41221	1.53861	-4.50847	3.11936	4.19418
1.53735	-4.38429	1.53735	-4.47498	3.11795	4.20508
1.53609	-4.33994	1.53609	-4.44988	3.11653	4.21879
1.53484	-4.29376	1.53484	-4.38621	3.11511	4.21729
1.53359	-4.24779	1.53359	-4.35575	3.1137	4.23279
1.53234	-4.21902	1.53234	-4.30929	3.11228	4.23908
1.53109	-4.14316	1.53109	-4.24654	3.11087	4.24064
1.52985	-4.12158	1.52985	-4.20007	3.10946	4.259
1.52861	-4.08026	1.52861	-4.18393	3.10805	4.2643
1.52736	-4.02202	1.52736	-4.13781	3.10664	4.27232
1.52612	-3.99156	1.52612	-4.10707	3.10524	4.28062
1.52489	-3.95405	1.52489	-4.04968	3.10383	4.30195
1.52365	-3.90928	1.52365	-3.99891	3.10243	4.31263
1.52242	-3.87163	1.52242	-3.96514	3.10102	4.31171
1.52119	-3.82658	1.52119	-3.95703	3.09962	4.31607
1.51996	-3.77489	1.51996	-3.89689	3.09822	4.32632
1.51873	-3.76509	1.51873	-3.84873	3.09682	4.34615
1.51751	-3.72025	1.51751	-3.8347	3.09542	4.32787
1.51628	-3.68112	1.51628	-3.79176	3.09403	4.36445
1.51506	-3.6288	1.51506	-3.75763	3.09263	4.36595
1.51384	-3.59517	1.51384	-3.72365	3.09124	4.37408
1.51263	-3.54313	1.51263	-3.68318	3.08984	4.37522
1.51141	-3.53474	1.51141	-3.64658	3.08845	4.38625
1.5102	-3.49505	1.5102	-3.62966	3.08706	4.39889
1.50899	-3.45288	1.50899	-3.57093	3.08567	4.40944
1.50778	-3.43476	1.50778	-3.54146	3.08429	4.41371
1.50657	-3.36235	1.50657	-3.50761	3.0829	4.43184
1.50536	-3.34656	1.50536	-3.47786	3.08151	4.42857
1.50416	-3.32949	1.50416	-3.44902	3.08013	4.45125
1.50296	-3.27781	1.50296	-3.39953	3.07875	4.44976
1.50176	-3.26512	1.50176	-3.38119	3.07736	4.46475
1.50056	-3.24228	1.50056	-3.35708	3.07598	4.46559
1.49936	-3.20441	1.49936	-3.32274	3.0746	4.4939
1.49817	-3.1686	1.49817	-3.2767	3.07323	4.48523
1.49698	-3.1124	1.49698	-3.25844	3.07185	4.5019
1.49579	-3.11543	1.49579	-3.2253	3.07047	4.50997
1.4946	-3.06488	1.4946	-3.18222	3.0691	4.52405
1.49341	-3.04027	1.49341	-3.15275	3.06773	4.53566
1.49223	-2.99747	1.49223	-3.15197	3.06635	4.5437
1.49104	-2.96828	1.49104	-3.11728	3.06498	4.55236
1.48986	-2.95221	1.48986	-3.07047	3.06361	4.56029
1.48868	-2.93084	1.48868	-3.0546	3.06224	4.55629
1.48751	-2.87028	1.48751	-3.01914	3.06088	4.58211
1.48633	-2.86527	1.48633	-2.99721	3.05951	4.57366
1.48516	-2.83805	1.48516	-2.95356	3.05815	4.59623
1.48399	-2.82628	1.48399	-2.94376	3.05678	4.60014
1.48282	-2.78602	1.48282	-2.91796	3.05542	4.60954
1.48165	-2.76155	1.48165	-2.88919	3.05406	4.64131
1.48048	-2.74407	1.48048	-2.85302	3.0527	4.63377
1.47932	-2.70832	1.47932	-2.83511	3.05134	4.64025
1.47816	-2.68639	1.47816	-2.8191	3.04998	4.66038
1.47699	-2.65614	1.47699	-2.79139	3.04863	4.66109
1.47584	-2.62463	1.47584	-2.74585	3.04727	4.66878
1.47468	-2.59586	1.47468	-2.72533	3.04592	4.68534
1.47352	-2.56759	1.47352	-2.69522	3.04457	4.68997
1.47237	-2.55927	1.47237	-2.69868	3.04322	4.71466
1.47122	-2.51823	1.47122	-2.65947	3.04187	4.70839
1.47007	-2.5133	1.47007	-2.63501	3.04052	4.72741
1.46892	-2.50138	1.46892	-2.61386	3.03917	4.73746
1.46777	-2.44758	1.46777	-2.5982	3.03782	4.73852
1.46663	-2.44751	1.46663	-2.58939	3.03648	4.75838
1.46549	-2.40591	1.46549	-2.54878	3.03513	4.75222
1.46435	-2.37482	1.46435	-2.51782	3.03379	4.78155
1.46321	-2.35479	1.46321	-2.50309	3.03245	4.78114
1.46207	-2.3347	1.46207	-2.47115	3.03111	4.79028
1.46093	-2.31919	1.46093	-2.44964	3.02977	4.80377
1.4598	-2.295	1.4598	-2.43646	3.02843	4.8086
1.45867	-2.26567	1.45867	-2.4177	3.02709	4.81739
1.45754	-2.26588	1.45754	-2.3778	3.02576	4.82434
1.45641	-2.24262	1.45641	-2.38562	3.02442	4.83492
1.45528	-2.23119	1.45528	-2.36454	3.02309	4.85159
1.45416	-2.20313	1.45416	-2.31991	3.02176	4.86426
1.45304	-2.18332	1.45304	-2.31871	3.02042	4.872
1.45191	-2.18057	1.45191	-2.29749	3.01909	4.89632
1.45079	-2.14757	1.45079	-2.28465	3.01776	4.89054
1.44968	-2.11253	1.44968	-2.24891	3.01644	4.91869
1.44856	-2.11457	1.44856	-2.23114	3.01511	4.91499
1.44744	-2.07579	1.44744	-2.22895	3.01379	4.92984
1.44633	-2.04181	1.44633	-2.19448	3.01246	4.9377
1.44522	-2.0392	1.44522	-2.1631	3.01114	4.95338
1.44411	-2.02707	1.44411	-2.16578	3.00982	4.96064
1.443	-2.02009	1.443	-2.13137	3.00849	4.97776
1.4419	-1.98004	1.4419	-2.12051	3.00718	4.97394
1.44079	-1.96933	1.44079	-2.09583	3.00586	4.99724
1.43969	-1.9596	1.43969	-2.08914	3.00454	5.00258
1.43859	-1.93266	1.43859	-2.08053	3.00322	5.02184
1.43749	-1.92822	1.43749	-2.05635	3.00191	5.02424
1.43639	-1.91736	1.43639	-2.03731	3.00059	5.0471
1.4353	-1.88014	1.4353	-2.02251	2.99928	5.04387
1.4342	-1.88049	1.4342	-1.9924	2.99797	5.05755
1.43311	-1.86963	1.43311	-1.96765	2.99666	5.07418
1.43202	-1.84234	1.43202	-1.97604	2.99535	5.07941
1.43093	-1.80667	1.43093	-1.95602	2.99404	5.09595
1.42984	-1.81026	1.42984	-1.94008	2.99273	5.10863
1.42875	-1.7803	1.42875	-1.9159	2.99143	5.1082
1.42767	-1.76175	1.42767	-1.8963	2.99012	5.13207
1.42659	-1.74314	1.42659	-1.8877	2.98882	5.13326
1.42551	-1.72072	1.42551	-1.86436	2.98752	5.16048
1.42443	-1.71691	1.42443	-1.85787	2.98622	5.1615
1.42335	-1.71649	1.42335	-1.84433	2.98492	5.17087
1.42227	-1.69964	1.42227	-1.80675	2.98362	5.18517
1.4212	-1.68892	1.4212	-1.80146	2.98232	5.18809
1.42013	-1.68426	1.42013	-1.76847	2.98102	5.20154
1.41905	-1.63124	1.41905	-1.78772	2.97973	5.20851
1.41798	-1.62631	1.41798	-1.74696	2.97843	5.22625
1.41692	-1.63667	1.41692	-1.73293	2.97714	5.23805
1.41585	-1.60903	1.41585	-1.70861	2.97585	5.24865
1.41479	-1.57864	1.41479	-1.7115	2.97456	5.2647
1.41372	-1.5821	1.41372	-1.69754	2.97327	5.28723
1.41266	-1.56736	1.41266	-1.70868	2.97198	5.28058
1.4116	-1.56764	1.4116	-1.67399	2.97069	5.30147
1.41054	-1.51899	1.41054	-1.64867	2.9694	5.30164
1.40948	-1.52999	1.40948	-1.65178	2.96812	5.32427
1.40843	-1.51815	1.40843	-1.62823	2.96683	5.33038
1.40738	-1.50842	1.40738	-1.62766	2.96555	5.35367
1.40632	-1.48043	1.40632	-1.58867	2.96427	5.35217
1.40527	-1.475	1.40527	-1.60277	2.96298	5.37738
1.40422	-1.44531	1.40422	-1.58423	2.9617	5.3707
1.40318	-1.44806	1.40318	-1.56146	2.96042	5.39918
1.40213	-1.43241	1.40213	-1.56181	2.95915	5.40231
1.40109	-1.43918	1.40109	-1.55892	2.95787	5.41298
1.40004	-1.4188	1.40004	-1.53445	2.95659	5.42998
1.399	-1.40103	1.399	-1.51499	2.95532	5.42892
1.39796	-1.38623	1.39796	-1.50061	2.95405	5.45157
1.39692	-1.38334	1.39692	-1.47593	2.95277	5.46562
1.39589	-1.36472	1.39589	-1.4784	2.9515	5.47017
1.39485	-1.30557	1.39485	-1.46056	2.95023	5.49159
1.39382	-1.34456	1.39382	-1.44173	2.94896	5.4911
1.39279	-1.32686	1.39279	-1.44575	2.9477	5.51346
1.39176	-1.30387	1.39176	-1.42728	2.94643	5.51953
1.39073	-1.31036	1.39073	-1.44124	2.94516	5.54452
1.3897	-1.30394	1.3897	-1.41	2.9439	5.55248
1.38867	-1.29097	1.38867	-1.39351	2.94263	5.55839
1.38765	-1.25395	1.38765	-1.37398	2.94137	5.57689
1.38663	-1.24824	1.38663	-1.36826	2.94011	5.59218
1.38561	-1.23703	1.38561	-1.35762	2.93885	5.59877
1.38459	-1.24014	1.38459	-1.35036	2.93759	5.6076
1.38357	-1.23612	1.38357	-1.33773	2.93633	5.6183
1.38255	-1.21327	1.38255	-1.32349	2.93507	5.64187
1.38153	-1.19148	1.38153	-1.31334	2.93382	5.65296
1.38052	-1.18909	1.38052	-1.32377	2.93256	5.6681
1.37951	-1.19663	1.37951	-1.27942	2.93131	5.68913
1.3785	-1.17456	1.3785	-1.28662	2.93006	5.6884
1.37749	-1.15658	1.37749	-1.27329	2.9288	5.70638
1.37648	-1.14735	1.37648	-1.26271	2.92755	5.72452
1.37547	-1.14474	1.37547	-1.24805	2.9263	5.72461
1.37447	-1.12831	1.37447	-1.24008	2.92505	5.751
1.37346	-1.1152	1.37346	-1.23366	2.92381	5.7579
1.37246	-1.11731	1.37246	-1.2209	2.92256	5.76929
1.37146	-1.11329	1.37146	-1.20321	2.92131	5.79624
1.37046	-1.09975	1.37046	-1.20081	2.92007	5.79982
1.36946	-1.09038	1.36946	-1.18889	2.91883	5.82088
1.36847	-1.07127	1.36847	-1.16168	2.91758	5.81618
1.36747	-1.07331	1.36747	-1.17465	2.91634	5.84917
1.36648	-1.06845	1.36648	-1.16421	2.9151	5.86034
1.36549	-1.05731	1.36549	-1.16696	2.91386	5.86892
1.3645	-1.04328	1.3645	-1.15455	2.91263	5.88834
1.36351	-1.02325	1.36351	-1.14772	2.91139	5.89197
1.36252	-1.03601	1.36252	-1.12544	2.91015	5.90766
1.36154	-1.03369	1.36154	-1.10781	2.90892	5.92529
1.36055	-1.01613	1.36055	-1.11253	2.90768	5.93471
1.35957	-1.01867	1.35957	-1.11021	2.90645	5.95833
1.35859	-0.98849	1.35859	-1.10097	2.90522	5.95177
1.3576	-1.00781	1.3576	-1.09223	2.90399	5.97883
1.35663	-0.97524	1.35663	-1.08941	2.90276	5.98414
1.35565	-0.97848	1.35565	-1.06938	2.90153	5.99904
1.35467	-0.9703	1.35467	-1.04611	2.9003	6.02075
1.3537	-0.96727	1.3537	-1.04548	2.89907	6.02576
1.35272	-0.96868	1.35272	-1.05218	2.89785	6.04737
1.35175	-0.94851	1.35175	-1.04661	2.89662	6.0616
1.35078	-0.92694	1.35078	-1.02898	2.8954	6.07495
1.34981	-0.91531	1.34981	-1.01974	2.89418	6.0856
1.34884	-0.91284	1.34884	-1.00578	2.89296	6.10726
1.34788	-0.9079	1.34788	-1.01967	2.89174	6.11693
1.34691	-0.89923	1.34691	-0.9988	2.89052	6.13836
1.34595	-0.89662	1.34595	-0.99887	2.8893	6.15177
1.34499	-0.88294	1.34499	-0.97617	2.88808	6.17564
1.34402	-0.89225	1.34402	-0.96432	2.88686	6.18623
1.34306	-0.85749	1.34306	-0.96031	2.88565	6.18831
1.34211	-0.8553	1.34211	-0.94585	2.88443	6.22151
1.34115	-0.8577	1.34115	-0.94917	2.88322	6.22421
1.34019	-0.85707	1.34019	-0.93365	2.88201	6.24607
1.33924	-0.81963	1.33924	-0.93626	2.8808	6.24563
1.33829	-0.84233	1.33829	-0.93119	2.87959	6.25535
1.33734	-0.83309	1.33734	-0.92801	2.87838	6.27957
1.33639	-0.80693	1.33639	-0.92872	2.87717	6.30709
1.33544	-0.80813	1.33544	-0.91715	2.87596	6.29733
1.33449	-0.81138	1.33449	-0.90616	2.87476	6.33407
1.33354	-0.79368	1.33354	-0.87344	2.87355	6.33869
1.3326	-0.80489	1.3326	-0.90256	2.87235	6.37376
1.33166	-0.78155	1.33166	-0.88507	2.87114	6.37247
1.33071	-0.78303	1.33071	-0.87323	2.86994	6.40372
1.32977	-0.77394	1.32977	-0.86385	2.86874	6.39687
1.32883	-0.75116	1.32883	-0.85645	2.86754	6.42046
1.32789	-0.77154	1.32789	-0.86681	2.86634	6.43075
1.32696	-0.77048	1.32696	-0.84072	2.86514	6.45909
1.32602	-0.75222	1.32602	-0.83974	2.86394	6.45743
1.32509	-0.76442	1.32509	-0.83022	2.86275	6.4893
1.32416	-0.73657	1.32416	-0.85306	2.86155	6.49764
1.32322	-0.74707	1.32322	-0.82733	2.86036	6.52148
1.32229	-0.71739	1.32229	-0.81661	2.85917	6.51432
1.32137	-0.73382	1.32137	-0.77783	2.85797	6.56136
1.32044	-0.70477	1.32044	-0.81647	2.85678	6.55528
1.31951	-0.6918	1.31951	-0.81858	2.85559	6.5901
1.31859	-0.71281	1.31859	-0.78425	2.8544	6.58134
1.31766	-0.70167	1.31766	-0.76563	2.85321	6.61146
1.31674	-0.68143	1.31674	-0.77945	2.85203	6.62302
1.31582	-0.71337	1.31582	-0.77663	2.85084	6.65282
1.3149	-0.66803	1.3149	-0.77226	2.84966	6.64969
1.31398	-0.6736	1.31398	-0.77628	2.84847	6.69085
1.31306	-0.65887	1.31306	-0.75886	2.84729	6.67867
1.31215	-0.66303	1.31215	-0.74998	2.84611	6.71105
1.31123	-0.64752	1.31123	-0.73969	2.84492	6.7126
1.31032	-0.65534	1.31032	-0.71473	2.84374	6.75753
1.30941	-0.65125	1.30941	-0.74624	2.84256	6.74858
1.3085	-0.64477	1.3085	-0.72417	2.84139	6.77038
1.30759	-0.6349	1.30759	-0.71677	2.84021	6.78806
				2.83903	6.81585
				2.83786	6.83512
				2.83668	6.84204
				2.83551	6.86664
				2.83434	6.87821
				2.83316	6.89429
				2.83199	6.90397
				2.83082	6.93425
				2.82965	6.94652
				2.82849	6.96404
				2.82732	6.97513
				2.82615	6.99464
				2.82499	7.01552
				2.82382	7.03804
				2.82266	7.04623
				2.8215	7.07731
				2.82034	7.08481
				2.81918	7.10993
				2.81802	7.10878
				2.81686	7.14003
				2.8157	7.14432
				2.81455	7.18038
				2.81339	7.18463
				2.81224	7.21618
				2.81108	7.22127
				2.80993	7.25541
				2.80878	7.25394
				2.80763	7.29197
				2.80648	7.29255
				2.80533	7.32236
				2.80418	7.32292
				2.80303	7.36467
				2.80189	7.37975
				2.80074	7.40419
				2.7996	7.41739
				2.79846	7.42891
				2.79731	7.45193
				2.79617	7.46937
				2.79503	7.5007
				2.79389	7.51181
				2.79275	7.52802
				2.79162	7.54747
				2.79048	7.5588
				2.78934	7.58049
				2.78821	7.6051
				2.78708	7.62771
				2.78594	7.65149
				2.78481	7.65702
				2.78368	7.69239
				2.78255	7.69119
				2.78142	7.73337
				2.78029	7.7377
				2.77916	7.77785
				2.77804	7.78485
				2.77691	7.8187
				2.77579	7.82379
				2.77466	7.86267
				2.77354	7.86139
				2.77242	7.90294
				2.7713	7.8947
				2.77018	7.94459
				2.76906	7.94644
				2.76794	7.98415
				2.76682	7.98134
				2.7657	8.03118
				2.76459	8.04299
				2.76347	8.06564
				2.76236	8.06923
				2.76125	8.12312
				2.76013	8.13186
				2.75902	8.15096
				2.75791	8.16385
				2.7568	8.18562
				2.75569	8.21584
				2.75459	8.23186
				2.75348	8.24918
				2.75237	8.29043
				2.75127	8.30942
				2.75016	8.32783
				2.74906	8.35069
				2.74796	8.35194
				2.74686	8.393
				2.74575	8.41082
				2.74466	8.42881
				2.74356	8.46149
				2.74246	8.47837
				2.74136	8.51079
				2.74026	8.53249
				2.73917	8.5504
				2.73807	8.58616
				2.73698	8.59665
				2.73589	8.62012
				2.7348	8.64212
				2.73371	8.66532
				2.73261	8.69536
				2.73153	8.70291
				2.73044	8.73539
				2.72935	8.76565
				2.72826	8.77527
				2.72718	8.83444
				2.72609	8.82666
				2.72501	8.8554
				2.72392	8.87251
				2.72284	8.91089
				2.72176	8.92664
				2.72068	8.94539
				2.7196	8.97759
				2.71852	8.99453
				2.71744	9.03666
				2.71637	9.05722
				2.71529	9.09972
				2.71421	9.10487
				2.71314	9.15258
				2.71206	9.14669
				2.71099	9.18761
				2.70992	9.19857
				2.70885	9.23649
				2.70778	9.24578
				2.70671	9.28728
				2.70564	9.31007
				2.70457	9.32615
				2.7035	9.34982
				2.70244	9.38873
				2.70137	9.40506
				2.70031	9.43928
				2.69924	9.46047
				2.69818	9.48327
				2.69712	9.52209
				2.69606	9.54812
				2.695	9.58059
				2.69394	9.60611
				2.69288	9.60516
				2.69182	9.66376
				2.69076	9.65957
				2.68971	9.72117
				2.68865	9.72768
				2.6876	9.76745
				2.68654	9.7841
				2.68549	9.81374
				2.68444	9.84358
				2.68339	9.87515
				2.68234	9.89558
				2.68129	9.93019
				2.68024	9.95152
				2.67919	9.98824
				2.67814	10.0204
				2.67709	10.029
				2.67605	10.0772
				2.675	10.0859
				2.67396	10.1453
				2.67292	10.1464
				2.67187	10.1948
				2.67083	10.2091
				2.66979	10.2495
				2.66875	10.2623
				2.66771	10.3255
				2.66667	10.3276
				2.66564	10.3768
				2.6646	10.3832
				2.66356	10.4361
				2.66253	10.4581
				2.66149	10.4866
				2.66046	10.524
				2.65943	10.5476
				2.6584	10.5763
				2.65737	10.6236
				2.65634	10.6368
				2.65531	10.677
				2.65428	10.6923
				2.65325	10.734
				2.65222	10.7686
				2.6512	10.7889
				2.65017	10.8336
				2.64914	10.8564
				2.64812	10.8975
				2.6471	10.9228
				2.64608	10.9448
				2.64505	10.9711
				2.64403	11.0314
				2.64301	11.0371
				2.64199	11.1005
				2.64097	11.1006
				2.63996	11.1525
				2.63894	11.1765
				2.63792	11.2157
				2.63691	11.2385
				2.63589	11.2965
				2.63488	11.2866
				2.63387	11.3604
				2.63285	11.3566
				2.63184	11.4323
				2.63083	11.4263
				2.62982	11.5033
				2.62881	11.5098
				2.62781	11.5578
				2.6268	11.5791
				2.62579	11.6238
				2.62478	11.6468
				2.62378	11.697
				2.62277	11.7351
				2.62177	11.7609
				2.62077	11.7909
				2.61977	11.8342
				2.61876	11.8664
				2.61776	11.8963
				2.61676	11.9657
				2.61576	11.9639
				2.61477	12.0328
				2.61377	12.0371
				2.61277	12.0856
				2.61178	12.1133
				2.61078	12.1662
				2.60978	12.1846
				2.60879	12.2363
				2.6078	12.2569
				2.60681	12.3229
				2.60581	12.3334
				2.60482	12.3955
				2.60383	12.4177
				2.60284	12.4785
				2.60185	12.4912
				2.60087	12.5432
				2.59988	12.5535
				2.59889	12.6405
				2.59791	12.6454
				2.59692	12.7097
				2.59594	12.7051
				2.59496	12.7618
				2.59397	12.7975
				2.59299	12.8557
				2.59201	12.88
				2.59103	12.9378
				2.59005	12.9659
				2.58907	13.0272
				2.58809	13.0383
				2.58711	13.1004
				2.58614	13.1125
				2.58516	13.166
				2.58419	13.2233
				2.58321	13.2524
				2.58224	13.2929
				2.58127	13.3447
				2.58029	13.3852
				2.57932	13.4317
				2.57835	13.4618
				2.57738	13.5046
				2.57641	13.5681
				2.57544	13.5835
				2.57447	13.6553
				2.57351	13.6766
				2.57254	13.7307
				2.57157	13.7577
				2.57061	13.8003
				2.56964	13.8394
				2.56868	13.8946
				2.56772	13.9329
				2.56676	13.9902
				2.56579	14.0174
				2.56483	14.0769
				2.56387	14.1106
				2.56291	14.1725
				2.56196	14.1981
				2.561	14.2662
				2.56004	14.277
				2.55908	14.3445
				2.55813	14.3938
				2.55717	14.4345
				2.55622	14.4753
				2.55527	14.5372
				2.55431	14.5646
				2.55336	14.6388
				2.55241	14.6657
				2.55146	14.7175
				2.55051	14.7761
				2.54956	14.8148
				2.54861	14.8617
				2.54766	14.9235
				2.54671	14.9623
				2.54577	15.0171
				2.54482	15.061
				2.54388	15.1066
				2.54293	15.172
				2.54199	15.2258
				2.54104	15.2662
				2.5401	15.293
				2.53916	15.3635
				2.53822	15.4106
				2.53728	15.4529
				2.53634	15.5203
				2.5354	15.5669
				2.53446	15.6237
				2.53353	15.6744
				2.53259	15.7099
				2.53165	15.7758
				2.53072	15.8127
				2.52978	15.8663
				2.52885	15.9229
				2.52791	15.974
				2.52698	16.0357
				2.52605	16.0756
				2.52512	16.1322
				2.52419	16.1816
				2.52326	16.2421
				2.52233	16.2777
				2.5214	16.3535
				2.52047	16.4021
				2.51954	16.4637
				2.51862	16.4962
				2.51769	16.5738
				2.51677	16.6017
				2.51584	16.6783
				2.51492	16.724
				2.514	16.799
				2.51307	16.8344
				2.51215	16.9086
				2.51123	16.9482
				2.51031	17.0193
				2.50939	17.0551
				2.50847	17.1261
				2.50755	17.1724
				2.50663	17.2478
				2.50572	17.2934
				2.5048	17.3585
				2.50388	17.4232
				2.50297	17.491
				2.50206	17.5475
				2.50114	17.6043
				2.50023	17.6702
				2.49932	17.7102
				2.4984	17.769
				2.49749	17.8331
				2.49658	17.8963
				2.49567	17.9512
				2.49476	18.0342
				2.49386	18.0677
				2.49295	18.1426
				2.49204	18.2223
				2.49113	18.27
				2.49023	18.3136
				2.48932	18.3866
				2.48842	18.4624
				2.48751	18.5353
				2.48661	18.5771
				2.48571	18.6479
				2.48481	18.7122
				2.48391	18.7878
				2.483	18.8453
				2.4821	18.913
				2.48121	18.9686
				2.48031	19.0318
				2.47941	19.1143
				2.47851	19.18
				2.47761	19.2395
				2.47672	19.305
				2.47582	19.3769
				2.47493	19.4495
				2.47403	19.5062
				2.47314	19.5741
				2.47225	19.6336
				2.47136	19.7138
				2.47046	19.7775
				2.46957	19.8535
				2.46868	19.9065
				2.46779	20.0024
				2.4669	20.0585
				2.46602	20.138
				2.46513	20.2122
				2.46424	20.2897
				2.46335	20.3661
				2.46247	20.4152
				2.46158	20.5035
				2.4607	20.5828
				2.45981	20.6431
				2.45893	20.7042
				2.45805	20.8007
				2.45717	20.8592
				2.45629	20.9508
				2.4554	20.9911
				2.45452	21.0936
				2.45364	21.1583
				2.45277	21.2245
				2.45189	21.2974
				2.45101	21.3819
				2.45013	21.4487
				2.44926	21.5447
				2.44838	21.6056
				2.44751	21.6924
				2.44663	21.7541
				2.44576	21.8578
				2.44488	21.9216
				2.44401	22.0084
				2.44314	22.0635
				2.44227	22.1839
				2.4414	22.2235
				2.44053	22.3349
				2.43966	22.3951
				2.43879	22.4995
				2.43792	22.5608
				2.43705	22.6471
				2.43619	22.7297
				2.43532	22.7969
				2.43445	22.8824
				2.43359	22.9737
				2.43272	23.0351
				2.43186	23.119
				2.431	23.2211
				2.43013	23.2818
				2.42927	23.395
				2.42841	23.4596
				2.42755	23.5681
				2.42669	23.6386
				2.42583	23.7296
				2.42497	23.8126
				2.42411	23.8942
				2.42325	23.9703
				2.4224	24.0814
				2.42154	24.1448
				2.42068	24.267
				2.41983	24.325
				2.41897	24.4316
				2.41812	24.5081
				2.41726	24.5945
				2.41641	24.685
				2.41556	24.7872
				2.41471	24.8681
				2.41386	24.9766
				2.413	25.0619
				2.41215	25.1676
				2.4113	25.2351
				2.41046	25.351
				2.40961	25.425
				2.40876	25.525
				2.40791	25.6148
				2.40707	25.7244
				2.40622	25.7899
				2.40537	25.9043
				2.40453	26.0009
				2.40369	26.1118
				2.40284	26.175
				2.402	26.2948
				2.40116	26.3596
				2.40032	26.4766
				2.39947	26.5788
				2.39863	26.6731
				2.39779	26.7852
				2.39695	26.8827
				2.39611	26.9808
				2.39528	27.0749
				2.39444	27.1851
				2.3936	27.2674
				2.39277	27.355
				2.39193	27.4695
				2.39109	27.5711
				2.39026	27.6829
				2.38942	27.7954
				2.38859	27.8779
				2.38776	27.9908
				2.38693	28.1075
				2.38609	28.2085
				2.38526	28.3128
				2.38443	28.3958
				2.3836	28.5065
				2.38277	28.6319
				2.38194	28.7112
				2.38111	28.8699
				2.38029	28.9427
				2.37946	29.0874
				2.37863	29.1552
				2.37781	29.2892
				2.37698	29.3906
				2.37616	29.4879
				2.37533	29.5951
				2.37451	29.7261
				2.37368	29.8069
				2.37286	29.9619
				2.37204	30.041
				2.37122	30.1914
				2.3704	30.2688
				2.36958	30.4073
				2.36876	30.5035
				2.36794	30.6205
				2.36712	30.734
				2.3663	30.8554
				2.36548	30.9511
				2.36467	31.0837
				2.36385	31.196
				2.36303	31.3246
				2.36222	31.4275
				2.3614	31.5688
				2.36059	31.688
				2.35977	31.801
				2.35896	31.9194
				2.35815	32.0356
				2.35734	32.1429
				2.35653	32.3018
				2.35571	32.3924
				2.3549	32.5333
				2.35409	32.6419
				2.35329	32.7755
				2.35248	32.8933
				2.35167	33.0225
				2.35086	33.14
				2.35005	33.2587
				2.34925	33.3952
				2.34844	33.5412
				2.34764	33.6739
				2.34683	33.7799
				2.34603	33.9231
				2.34522	34.0374
				2.34442	34.1876
				2.34362	34.3044
				2.34282	34.4437
				2.34201	34.5707
				2.34121	34.6933
				2.34041	34.8304
				2.33961	34.9665
				2.33881	35.0935
				2.33801	35.2428
				2.33722	35.3623
				2.33642	35.5044
				2.33562	35.6447
				2.33482	35.7752
				2.33403	35.9096
				2.33323	36.041
				2.33244	36.1636
				2.33164	36.3259
				2.33085	36.4508
				2.33006	36.6045
				2.32926	36.7259
				2.32847	36.8939
				2.32768	37.0155
				2.32689	37.1719
				2.3261	37.3
				2.32531	37.4558
				2.32452	37.5956
				2.32373	37.755
				2.32294	37.869
				2.32215	38.05
				2.32136	38.166
				2.32058	38.3218
				2.31979	38.4605
				2.319	38.6166
				2.31822	38.7605
				2.31743	38.9063
				2.31665	39.0583
				2.31587	39.1958
				2.31508	39.3667
				2.3143	39.5259
				2.31352	39.6667
				2.31274	39.8085
				2.31195	39.9734
				2.31117	40.1176
				2.31039	40.2783
				2.30961	40.4183
				2.30884	40.5791
				2.30806	40.7174
				2.30728	40.877
				2.3065	41.0327
				2.30572	41.2136
				2.30495	41.3559
				2.30417	41.5208
				2.3034	41.6794
				2.30262	41.8504
				2.30185	41.9929
				2.30107	42.1702
				2.3003	42.2961
				2.29953	42.4789
				2.29875	42.617
				2.29798	42.8186
				2.29721	42.9422
				2.29644	43.1409
				2.29567	43.2727
				2.2949	43.4587
				2.29413	43.6207
				2.29336	43.7802
				2.2926	43.9565
				2.29183	44.1392
				2.29106	44.2763
				2.29029	44.4427
				2.28953	44.6136
				2.28876	44.8001
				2.288	44.9516
				2.28723	45.1203
				2.28647	45.2818
				2.2857	45.471
				2.28494	45.621
				2.28418	45.8008
				2.28342	45.9775
				2.28266	46.1552
				2.28189	46.3331
				2.28113	46.5009
				2.28037	46.6736
				2.27961	46.8507
				2.27886	47.0281
				2.2781	47.2237
				2.27734	47.3628
				2.27658	47.5635
				2.27582	47.7382
				2.27507	47.9159
				2.27431	48.0932
				2.27356	48.2907
				2.2728	48.4551
				2.27205	48.6432
				2.27129	48.7984
				2.27054	49.0091
				2.26979	49.1669
				2.26903	49.3548
				2.26828	49.5397
				2.26753	49.7313
				2.26678	49.9142
				2.26603	50.0992
				2.26528	50.2703
				2.26453	50.4623
				2.26378	50.6257
				2.26303	50.8457
				2.26228	51.0153
				2.26154	51.208
				2.26079	51.3912
				2.26004	51.5919
				2.2593	51.7886
				2.25855	51.9651
				2.2578	52.1499
				2.25706	52.3442
				2.25632	52.5375
				2.25557	52.7328
				2.25483	52.9302
				2.25409	53.0989
				2.25334	53.303
				2.2526	53.4993
				2.25186	53.6983
				2.25112	53.8936
				2.25038	54.0829
				2.24964	54.2779
				2.2489	54.4699
				2.24816	54.6656
				2.24742	54.8732
				2.24669	55.0517
				2.24595	55.2564
				2.24521	55.4486
				2.24448	55.6493
				2.24374	55.8444
				2.243	56.0517
				2.24227	56.2443
				2.24154	56.4564
				2.2408	56.6512
				2.24007	56.8578
				2.23933	57.0422
				2.2386	57.2586
				2.23787	57.4418
				2.23714	57.6661
				2.23641	57.8409
				2.23568	58.054
				2.23495	58.2442
				2.23422	58.4591
				2.23349	58.6556
				2.23276	58.8643
				2.23203	59.0587
				2.2313	59.2601
				2.23058	59.4627
				2.22985	59.6708
				2.22912	59.8745
				2.2284	60.0811
				2.22767	60.2887
				2.22695	60.4894
				2.22622	60.696
				2.2255	60.9006
				2.22477	61.1075
				2.22405	61.304
				2.22333	61.5146
				2.22261	61.7136
				2.22188	61.9248
				2.22116	62.1189
				2.22044	62.3247
				2.21972	62.5368
				2.219	62.7411
				2.21828	62.9422
				2.21756	63.1597
				2.21685	63.357
				2.21613	63.5634
				2.21541	63.7718
				2.21469	63.9754
				2.21398	64.1839
				2.21326	64.3831
				2.21255	64.5834
				2.21183	64.7924
				2.21112	65.0104
				2.2104	65.2086
				2.20969	65.4145
				2.20897	65.6213
				2.20826	65.8236
				2.20755	66.0243
				2.20684	66.2375
				2.20613	66.4308
				2.20541	66.6456
				2.2047	66.8498
				2.20399	67.0486
				2.20328	67.249
				2.20257	67.4595
				2.20187	67.6558
				2.20116	67.8621
				2.20045	68.0682
				2.19974	68.2682
				2.19904	68.4665
				2.19833	68.6735
				2.19762	68.8652
				2.19692	69.0699
				2.19621	69.2759
				2.19551	69.4651
				2.1948	69.6749
				2.1941	69.858
				2.1934	70.0679
				2.19269	70.2675
				2.19199	70.455
				2.19129	70.6578
				2.19059	70.8585
				2.18989	71.0353
				2.18919	71.2414
				2.18848	71.4363
				2.18779	71.6377
				2.18709	71.8058
				2.18639	72.0139
				2.18569	72.1984
				2.18499	72.4006
				2.18429	72.5763
				2.1836	72.7744
				2.1829	72.9532
				2.1822	73.1473
				2.18151	73.3174
				2.18081	73.5203
				2.18012	73.6879
				2.17942	73.8881
				2.17873	74.0624
				2.17804	74.2553
				2.17734	74.4188
				2.17665	74.6049
				2.17596	74.7701
				2.17527	74.9584
				2.17457	75.1428
				2.17388	75.3104
				2.17319	75.466
				2.1725	75.6657
				2.17181	75.8217
				2.17112	75.9776
				2.17043	76.1499
				2.16975	76.3054
				2.16906	76.4721
				2.16837	76.6355
				2.16768	76.7835
				2.167	76.956
				2.16631	77.0934
				2.16563	77.2659
				2.16494	77.4252
				2.16426	77.551
				2.16357	77.7515
				2.16289	77.851
				2.1622	78.008
				2.16152	78.1654
				2.16084	78.321
				2.16016	78.4484
				2.15947	78.5925
				2.15879	78.7249
				2.15811	78.878
				2.15743	78.9665
				2.15675	79.1516
				2.15607	79.2367
				2.15539	79.3988
				2.15471	79.4832
				2.15403	79.6071
				2.15336	79.7046
				2.15268	79.8217
				2.152	79.9283
				2.15132	80.0316
				2.15065	80.1442
				2.14997	80.252
				2.1493	80.3205
				2.14862	80.4584
				2.14795	80.5764
				2.14727	80.6141
				2.1466	80.7403
				2.14593	80.812
				2.14525	80.9098
				2.14458	80.9765
				2.14391	81.0528
				2.14324	81.143
				2.14257	81.2282
				2.1419	81.2679
				2.14122	81.3699
				2.14055	81.3947
				2.13989	81.472
				2.13922	81.5148
				2.13855	81.5936
				2.13788	81.6127
				2.13721	81.6537
				2.13654	81.6801
				2.13588	81.7126
				2.13521	81.7563
				2.13454	81.7835
				2.13388	81.8034
				2.13321	81.7906
				2.13255	81.9046
				2.13188	81.7304
				2.13122	82.0467
				2.13056	81.6044
				2.12989	81.9945
				2.12923	81.6622
				2.12857	81.945
				2.1279	81.7924
				2.12724	81.8015
				2.12658	81.7489
				2.12592	81.7952
				2.12526	81.544
				2.1246	81.8339
				2.12394	81.3725
				2.12328	81.7307
				2.12262	81.3634
				2.12196	81.4853
				2.12131	81.3345
				2.12065	81.304
				2.11999	81.1208
				2.11933	81.2006
				2.11868	80.8663
				2.11802	81.0208
				2.11737	80.6377
				2.11671	80.842
				2.11606	80.5197
				2.1154	80.5165
				2.11475	80.2999
				2.11409	80.307
				2.11344	79.9611
				2.11279	80.0115
				2.11214	79.727
				2.11148	79.6016
				2.11083	79.4406
				2.11018	79.2615
				2.10953	79.1131
				2.10888	78.9243
				2.10823	78.7322
				2.10758	78.5551
				2.10693	78.283
				2.10628	78.1495
				2.10563	77.8966
				2.10499	77.6786
				2.10434	77.4756
				2.10369	77.158
				2.10304	76.9735
				2.1024	76.7621
				2.10175	76.531
				2.10111	76.1566
				2.10046	75.9073
				2.09982	75.5273
				2.09917	75.4552
				2.09853	74.8858
				2.09788	74.8262
				2.09724	74.4281
				2.0966	74.0915
				2.09596	74.014
				2.09531	73.2938
				2.09467	73.1475
				2.09403	72.782
				2.09339	72.2667
				2.09275	72.2594
				2.09211	71.4154
				2.09147	71.3265
				2.09083	70.8074
				2.09019	70.3824
				2.08955	70.1489
				2.08891	69.4759
				2.08828	69.2224
				2.08764	68.7763
				2.087	68.1288
				2.08637	68.0122
				2.08573	67.2209
				2.08509	66.9685
				2.08446	66.4931
				2.08382	65.7524
				2.08319	65.6725
				2.08255	64.7384
				2.08192	64.5614
				2.08129	63.8336
				2.08065	63.2755
				2.08002	62.9402
				2.07939	62.2916
				2.07876	61.6084
				2.07812	61.2375
				2.07749	60.3208
				2.07686	60.3024
				2.07623	59.2347
				2.0756	58.8886
				2.07497	58.1731
				2.07434	57.5035
				2.07371	57.0537
				2.07309	56.2022
				2.07246	55.6469
				2.07183	55.1294
				2.0712	54.1232
				2.07058	53.8654
				2.06995	52.9832
				2.06932	52.4056
				2.0687	51.6539
				2.06807	50.9187
				2.06745	50.3455
				2.06682	49.5159
				2.0662	48.8227
				2.06557	48.228
				2.06495	47.2842
				2.06433	46.6994
				2.0637	45.7102
				2.06308	44.997
				2.06246	44.3944
				2.06184	43.4379
				2.06121	42.9145
				2.06059	41.885
				2.05997	41.284
				2.05935	40.4808
				2.05873	39.5899
				2.05811	38.8411
				2.05749	37.9556
				2.05688	37.1171
				2.05626	36.3349
				2.05564	35.3264
				2.05502	34.7121
				2.0544	33.7345
				2.05379	32.8453
				2.05317	32.1113
				2.05255	31.2017
				2.05194	30.3762
				2.05132	29.443
				2.05071	28.4783
				2.05009	27.7899
				2.04948	26.876
				2.04886	26.0365
				2.04825	25.0526
				2.04764	24.1487
				2.04702	23.3449
				2.04641	22.401
				2.0458	21.5394
				2.04519	20.541
				2.04458	19.6798
				2.04397	18.7186
				2.04336	17.6646
				2.04274	16.7832
				2.04213	15.8085
				2.04153	14.9123
				2.04092	14.0451
				2.04031	13.0831
				2.0397	12.0975
				2.03909	11.1304
				2.03848	10.2499
				2.03787	9.30559
				2.03727	8.5013
				2.03666	7.43408
				2.03605	6.55458
				2.03545	5.39476
				2.03484	4.6057
				2.03424	3.6035
				2.03363	2.62199
				2.03303	1.6853
				2.03242	0.84636
				2.03182	-0.09442
				2.03122	-1.01304
				2.03061	-1.9396
				2.03001	-2.82242
				2.02941	-3.85272
				2.02881	-4.81475
				2.0282	-5.75992
				2.0276	-6.77648
				2.027	-7.65488
				2.0264	-8.53467
				2.0258	-9.46102
				2.0252	-10.3562
				2.0246	-11.2939
				2.024	-12.1329
				2.0234	-13.1312
[truncated: 2,099 more rows]

## Sheet: Fig.2f
Fig.2f
2		2a
x axis	y axis	x axis	y axis
2.15087	0.00125	2.02882	-0.000802234
2.15055	0.01183	2.02876	-0.01723
2.15023	0.000684835	2.02871	-0.02026
2.14991	-0.00446	2.02865	-0.00362
2.14959	0.02085	2.02859	-0.00778
2.14927	0.00795	2.02853	0.0016
2.14895	0.00266	2.02848	-0.01448
2.14863	0.03136	2.02842	-0.00137
2.14831	0.01725	2.02836	-0.01187
2.14799	0.03079	2.02831	-0.01342
2.14767	0.0224	2.02825	-0.01004
2.14735	0.02015	2.02819	-0.01434
2.14703	0.02078	2.02813	0.00872
2.14671	0.01852	2.02808	-0.01413
2.14639	0.00781	2.02802	0.0219
2.14607	0.00414	2.02796	0.01027
2.14575	0.01401	2.02791	-0.01244
2.14543	0.01895	2.02785	-0.00658
2.14511	0.01443	2.02779	-0.01864
2.14479	0.00294	2.02774	-0.00743
2.14447	-0.00115	2.02768	-0.00475
2.14415	0.01168	2.02762	-0.01307
2.14383	0.02078	2.02756	-0.01998
2.14351	0.0224	2.02751	-0.00256
2.14319	-0.00206	2.02745	-0.01032
2.14287	0.03975	2.02739	-0.0259
2.14255	0.02071	2.02734	-0.01074
2.14223	0.01126	2.02728	0.00308
2.14192	0.01281	2.02722	-0.01765
2.1416	0.02198	2.02716	-0.0032
2.14128	-0.00982	2.02711	-0.01787
2.14096	0.02741	2.02705	-0.00369
2.14064	-0.00228	2.02699	-0.00799
2.14032	0.01041	2.02694	-0.00806
2.14001	0.01979	2.02688	0.000466908
2.13969	0.02438	2.02682	0.00103
2.13937	0.02508	2.02677	-0.01201
2.13905	-0.00108	2.02671	0.01154
2.13873	-0.000866338	2.02665	-0.01977
2.13842	-0.000654814	2.02659	-0.02322
2.1381	0.01507	2.02654	-0.000943249
2.13778	0.02212	2.02648	-0.01187
2.13746	0.01754	2.02642	-0.00278
2.13715	0.02452	2.02637	0.00336
2.13683	0.00795	2.02631	-0.0094
2.13651	0.00731	2.02625	-0.00969
2.1362	0.01831	2.0262	-0.02111
2.13588	0.01747	2.02614	0.00787
2.13556	0.01373	2.02608	-0.01469
2.13525	0.00633	2.02602	-0.00503
2.13493	-0.0058	2.02597	-0.00665
2.13461	-0.00199	2.02591	0.01048
2.1343	0.01979	2.02585	0.00512
2.13398	0.0169	2.0258	0.000678432
2.13366	-0.00552	2.02574	-0.00708
2.13335	0.0205	2.02568	0.02014
2.13303	0.03086	2.02563	-0.01378
2.13271	0.01549	2.02557	-0.00814
2.1324	0.01796	2.02551	-0.01702
2.13208	-9.08e-05	2.02546	-0.00447
2.13177	0.01873	2.0254	-0.00581
2.13145	0.01126	2.02534	-0.0044
2.13114	0.0119	2.02528	0.01577
2.13082	0.01951	2.02523	-0.01145
2.13051	0.01161	2.02517	0.00329
2.13019	0.02064	2.02511	0.000889955
2.12988	0.01845	2.02506	-0.00764
2.12956	0.00294	2.025	-0.00228
2.12925	0.02945	2.02494	-0.01885
2.12893	0.0119	2.02489	-0.00059071
2.12862	0.00287	2.02483	0.0188
2.1283	0.000120772	2.02477	-0.01046
2.12799	0.00181	2.02472	0.000114369
2.12767	0.02698	2.02466	-0.00369
2.12736	0.01408	2.0246	-0.01674
2.12704	0.00668	2.02454	-0.00842
2.12673	0.02233	2.02449	0.01252
2.12642	0.0212	2.02443	0.00131
2.1261	0.01937	2.02437	-0.00475
2.12579	0.01239	2.02432	0.00498
2.12547	-0.00813	2.02426	0.02296
2.12516	0.000473312	2.0242	0.01274
2.12485	0.03509	2.02415	-0.01547
2.12453	0.01563	2.02409	-0.01617
2.12422	0.00358	2.02403	-0.00376
2.12391	0.00104	2.02398	0.00681
2.12359	-0.01158	2.02392	-0.00461
2.12328	-0.00919	2.02386	-0.000520202
2.12297	0.0102	2.02381	0.000184877
2.12265	0.00999	2.02375	0.00526
2.12234	-0.01243	2.02369	-0.00947
2.12203	0.02064	2.02363	-0.00926
2.12172	0.0052	2.02358	0.00759
2.1214	0.00604	2.02352	0.01513
2.12109	-0.00594	2.02346	0.02381
2.12078	0.03171	2.02341	0.000114369
2.12047	0.000755343	2.02335	-0.00672
2.12015	0.01309	2.02329	0.01506
2.11984	-0.000161259	2.02324	0.00914
2.11953	-0.01285	2.02318	-0.01356
2.11922	-0.00693	2.02312	0.00653
2.11891	-0.00474	2.02307	0.00738
2.11859	0.01225	2.02301	0.0097
2.11828	0.00414	2.02295	0.00575
2.11797	0.0059	2.0229	-0.0185
2.11766	0.00929	2.02284	0.0066
2.11735	0.01577	2.02278	-0.01265
2.11704	0.00837	2.02273	-0.00863
2.11672	0.02705	2.02267	0.00829
2.11641	0.02339	2.02261	0.02698
2.1161	0.00562	2.02256	0.01062
2.11579	0.01563	2.0225	0.00583
2.11548	0.02022	2.02244	0.00406
2.11517	0.01204	2.02238	-0.00912
2.11486	0.02896	2.02233	0.01069
2.11455	0.02663	2.02227	-0.000731726
2.11424	0.02388	2.02221	0.01407
2.11393	0.00301	2.02216	-0.000379186
2.11362	0.01556	2.0221	0.01626
2.11331	0.02156	2.02204	-0.000943249
2.113	0.0119	2.02199	0.00138
2.11269	0.03897	2.02193	-0.00546
2.11238	0.01168	2.02187	0.00174
2.11207	-0.0034	2.02182	-0.01991
2.11176	0.000120772	2.02176	-0.00362
2.11145	0.01197	2.0217	0.01182
2.11114	0.0102	2.02165	-0.00137
2.11083	0.0205	2.02159	0.00568
2.11052	0.01549	2.02153	-0.00362
2.11021	0.02988	2.02148	0.00561
2.1099	0.01711	2.02142	0.02247
2.10959	0.02	2.02136	0.01034
2.10928	0.00372	2.02131	0.01457
2.10897	0.02085	2.02125	0.01591
2.10866	0.015	2.02119	0.00865
2.10836	0.02057	2.02114	-0.00468
2.10805	0.02381	2.02108	0.0016
2.10774	0.0248	2.02102	0.02493
2.10743	0.02769	2.02097	0.0085
2.10712	-0.00524	2.02091	0.0042
2.10681	0.01486	2.02085	0.000607924
2.10651	0.00329	2.0208	0.01168
2.1062	0.01197	2.02074	-0.01201
2.10589	0.000896359	2.02068	-0.01716
2.10558	0.01465	2.02063	0.000889955
2.10527	0.00336	2.02057	0.00914
2.10497	0.02438	2.02051	0.0047
2.10466	0.01324	2.02046	0.00526
2.10435	0.02409	2.0204	0.00991
2.10404	0.02043	2.02034	0.00702
2.10374	0.02282	2.02029	-0.00842
2.10343	-0.00418	2.02023	0.00265
2.10312	0.01881	2.02017	-0.00433
2.10281	0.01683	2.02012	0.00815
2.10251	0.02473	2.02006	0.00406
2.1022	0.02755	2.02	0.01386
2.10189	0.0102	2.01995	0.00477
2.10159	0.02036	2.01989	-0.00101
2.10128	0.02776	2.01983	0.01415
2.10097	0.01415	2.01978	0.02585
2.10067	0.01591	2.01972	0.000184877
2.10036	0.0145	2.01966	0.01577
2.10005	0.03474	2.01961	0.0042
2.09975	0.03136	2.01955	-0.00235
2.09944	0.01768	2.01949	0.00519
2.09913	0.01133	2.01944	0.01626
2.09883	0.03615	2.01938	-0.00764
2.09852	0.02508	2.01932	-0.00919
2.09822	0.01895	2.01927	0.0066
2.09791	0.01676	2.01921	-0.0051
2.09761	0.02289	2.01915	0.02613
2.0973	0.0346	2.0191	-0.00256
2.09699	0.00788	2.01904	0.00406
2.09669	-0.000372783	2.01898	0.02867
2.09638	0.00541	2.01893	0.00702
2.09608	0.01838	2.01887	0.02232
2.09577	0.00802	2.01881	0.02084
2.09547	0.01472	2.01876	0.01647
2.09516	0.00936	2.0187	0.00505
2.09486	-0.00101	2.01864	0.00399
2.09455	-0.0034	2.01859	0.01337
2.09425	0.01895	2.01853	0.02141
2.09395	0.0272	2.01848	0.00829
2.09364	0.00929	2.01842	0.02261
2.09334	0.00936	2.01836	0.01133
2.09303	0.00428	2.01831	0.02035
2.09273	0.01295	2.01825	0.01823
2.09242	0.00386	2.01819	-0.02499
2.09212	0.01324	2.01814	0.01584
2.09182	0.00618	2.01808	0.01809
2.09151	0.00668	2.01802	0.00604
2.09121	0.00647	2.01797	0.00251
2.0909	0.0145	2.01791	-0.00842
2.0906	-0.01906	2.01785	0.01739
2.0903	-0.00651	2.0178	0.00956
2.08999	0.00809	2.01774	0.02204
2.08969	0.02233	2.01768	0.01965
2.08939	0.02677	2.01763	-0.00271
2.08908	0.02282	2.01757	0.01457
2.08878	0.00611	2.01751	0.01245
2.08848	0.00456	2.01746	0.02261
2.08818	0.01006	2.0174	0.00963
2.08787	0.01126	2.01734	0.01929
2.08757	0.01958	2.01729	0.02381
2.08727	0.00336	2.01723	-0.00123
2.08696	0.03742	2.01718	0.03318
2.08666	0.03566	2.01712	0.02641
2.08636	0.02261	2.01706	0.01725
2.08606	0.01309	2.01701	0.00583
2.08576	0.01295	2.01695	0.00999
2.08545	0.00858	2.01689	0.01464
2.08515	0.01084	2.01684	0.02254
2.08485	0.01606	2.01678	0.00315
2.08455	0.02029	2.01672	0.01591
2.08425	0.01528	2.01667	0.00745
2.08394	0.0248	2.01661	0.01866
2.08364	-0.01053	2.01655	0.02761
2.08334	0.01796	2.0165	0.03741
2.08304	0.0162	2.01644	0.02232
2.08274	0.01669	2.01638	0.01979
2.08244	-0.00855	2.01633	0.02423
2.08214	0.01859	2.01627	0.0384
2.08183	0.02106	2.01622	0.0097
2.08153	0.00548	2.01616	0.0329
2.08123	0.02036	2.0161	0.02818
2.08093	0.00562	2.01605	0.0176
2.08063	0.00492	2.01599	0.03882
2.08033	-0.00362	2.01593	0.02916
2.08003	0.0107	2.01588	0.04926
2.07973	0.00957	2.01582	0.04397
2.07943	0.00964	2.01576	0.02169
2.07913	0.01013	2.01571	0.01993
2.07883	0.01993	2.01565	0.02084
2.07853	0.00576	2.0156	0.02641
2.07823	0.01295	2.01554	0.02479
2.07793	0.01281	2.01548	0.03678
2.07763	-0.01751	2.01543	0.01281
2.07733	-0.00467	2.01537	0.05532
2.07703	-0.02322	2.01531	0.01661
2.07673	0.0119	2.01526	0.04214
2.07643	0.00442	2.0152	0.03621
2.07613	0.00682	2.01514	0.0501
2.07583	0.0016	2.01509	0.06569
2.07553	-0.01476	2.01503	0.05201
2.07523	0.00618	2.01498	0.0659
2.07493	-0.00171	2.01492	0.04764
2.07464	-0.00764	2.01486	0.06385
2.07434	0.02036	2.01481	0.07041
2.07404	-0.00362	2.01475	0.05053
2.07374	-0.01553	2.01469	0.06759
2.07344	0.00195	2.01464	0.07436
2.07314	0.00788	2.01458	0.06477
2.07284	0.00393	2.01452	0.07626
2.07255	0.01683	2.01447	0.08021
2.07225	-0.0168	2.01441	0.08494
2.07195	0.00816	2.01436	0.10468
2.07165	0.01634	2.0143	0.08317
2.07135	0.031	2.01424	0.07676
2.07105	0.03114	2.01419	0.09459
2.07076	0.00365	2.01413	0.10538
2.07046	0.00893	2.01407	0.10277
2.07016	0.0059	2.01402	0.13394
2.06986	0.02529	2.01396	0.15502
2.06957	0.01606	2.0139	0.13175
2.06927	0.01634	2.01385	0.14057
2.06897	-0.01701	2.01379	0.13154
2.06867	0.01239	2.01374	0.15488
2.06838	0.00294	2.01368	0.15276
2.06808	0.00153	2.01362	0.14184
2.06778	0.00661	2.01357	0.162
2.06749	-0.00672	2.01351	0.18767
2.06719	-0.01271	2.01345	0.1945
2.06689	-0.01208	2.0134	0.20423
2.0666	-0.00531	2.01334	0.2005
2.0663	-0.00517	2.01329	0.19006
2.066	-0.00947	2.01323	0.20423
2.06571	-0.00362	2.01317	0.20924
2.06541	-0.00933	2.01312	0.23328
2.06511	0.00245	2.01306	0.24887
2.06482	-0.0046	2.013	0.25775
2.06452	-0.0144	2.01295	0.24992
2.06423	-0.01878	2.01289	0.28243
2.06393	-0.01574	2.01284	0.27897
2.06363	-0.00771	2.01278	0.27968
2.06334	0.00682	2.01272	0.30189
2.06304	0.01338	2.01267	0.31761
2.06275	-0.01955	2.01261	0.3174
2.06245	0.00844	2.01255	0.321
2.06216	-0.0082	2.0125	0.3418
2.06186	-0.02301	2.01244	0.35251
2.06157	-0.00538	2.01239	0.35977
2.06127	0.00188	2.01233	0.36034
2.06098	0.01197	2.01227	0.38756
2.06068	0.00153	2.01222	0.37959
2.06039	0.01436	2.01216	0.42302
2.06009	-0.00728	2.01211	0.42542
2.0598	0.009	2.01205	0.4319
2.0595	-0.00108	2.01199	0.4288
2.05921	-0.00728	2.01194	0.45552
2.05891	0.00238	2.01188	0.46497
2.05862	-0.02456	2.01182	0.47844
2.05832	-0.02674	2.01177	0.50164
2.05803	-0.02935	2.01171	0.50058
2.05774	-0.000372783	2.01166	0.53252
2.05744	-0.01638	2.0116	0.54627
2.05715	0.00435	2.01154	0.54091
2.05685	0.01866	2.01149	0.56989
2.05656	-0.01243	2.01143	0.58723
2.05627	-0.00199	2.01137	0.59351
2.05597	-0.00312	2.01132	0.60599
2.05568	-0.00714	2.01126	0.61988
2.05539	-0.01074	2.01121	0.62319
2.05509	-0.00573	2.01115	0.66282
2.0548	-0.01144	2.01109	0.66663
2.05451	-0.01863	2.01104	0.66063
2.05421	-0.00467	2.01098	0.68362
2.05392	-0.00996	2.01093	0.7004
2.05363	0.01824	2.01087	0.70146
2.05333	0.000261788	2.01081	0.70752
2.05304	-0.03337	2.01076	0.75208
2.05275	-0.01588	2.0107	0.74503
2.05246	-0.01419	2.01065	0.78219
2.05216	0.00139	2.01059	0.78042
2.05187	0.01281	2.01053	0.80609
2.05158	-0.01398	2.01048	0.80144
2.05129	-0.03267	2.01042	0.82322
2.05099	-0.00524	2.01036	0.82759
2.0507	0.00365	2.01031	0.82174
2.05041	-0.01588	2.01025	0.86673
2.05012	-0.00975	2.0102	0.89063
2.04983	-0.02893	2.01014	0.91058
2.04953	-0.02336	2.01008	0.9084
2.04924	-0.03048	2.01003	0.92468
2.04895	-0.02688	2.00997	0.96389
2.04866	-0.01539	2.00992	0.9653
2.04837	-0.02674	2.00986	0.98088
2.04808	-0.03774	2.0098	0.99294
2.04778	-0.000584306	2.00975	1.03002
2.04749	0.00202	2.00969	1.03164
2.0472	0.00477	2.00964	1.05237
2.04691	-0.00319	2.00958	1.0571
2.04662	-0.00799	2.00952	1.10666
2.04633	-0.01525	2.00947	1.11266
2.04604	-0.01363	2.00941	1.1434
2.04575	-0.01313	2.00936	1.1623
2.04546	-0.01222	2.0093	1.17181
2.04517	-0.00439	2.00924	1.20319
2.04488	-0.02011	2.00919	1.22138
2.04459	-0.02695	2.00913	1.27285
2.0443	-0.01596	2.00908	1.28568
2.04401	0.00209	2.00902	1.30268
2.04372	-0.00446	2.00896	1.33109
2.04343	-0.02963	2.00891	1.35203
2.04314	-0.0223	2.00885	1.409
2.04285	0.00358	2.0088	1.42585
2.04256	-0.01264	2.00874	1.45737
2.04227	-0.0051	2.00868	1.51406
2.04198	-0.01469	2.00863	1.54388
2.04169	-0.04458	2.00857	1.56017
2.0414	-0.01299	2.00852	1.60304
2.04111	-0.01856	2.00846	1.64274
2.04082	-0.02646	2.0084	1.68864
2.04053	-0.01321	2.00835	1.74596
2.04024	-0.0101	2.00829	1.80314
2.03995	-0.03873	2.00824	1.81527
2.03966	-0.01906	2.00818	1.87703
2.03937	-0.0259	2.00812	1.92265
2.03908	-0.02935	2.00807	1.9828
2.0388	-0.02942	2.00801	2.02263
2.03851	-0.03661	2.00796	2.08278
2.03822	-0.02449	2.0079	2.11211
2.03793	-0.02949	2.00784	2.1573
2.03764	-0.02188	2.00779	2.22005
2.03735	-0.03168	2.00773	2.26476
2.03707	-0.01588	2.00768	2.33667
2.03678	-0.03605	2.00762	2.37362
2.03649	-0.00235	2.00756	2.42671
2.0362	-0.03006	2.00751	2.46881
2.03591	-0.03224	2.00745	2.54115
2.03563	-0.01335	2.0074	2.57414
2.03534	-0.01779	2.00734	2.63739
2.03505	-0.02272	2.00728	2.69387
2.03476	-0.01899	2.00723	2.7294
2.03447	-0.01567	2.00717	2.77925
2.03419	-0.02117	2.00712	2.85089
2.0339	-0.01793	2.00706	2.88868
2.03361	-0.05347	2.007	2.93775
2.03333	-0.02977	2.00695	2.98302
2.03304	-0.01483	2.00689	3.01827
2.03275	-0.02928	2.00684	3.08801
2.03246	-0.02371	2.00678	3.12784
2.03218	-0.000725322	2.00672	3.15858
2.03189	-0.03302	2.00667	3.21774
2.0316	-0.01567	2.00661	3.22945
2.03132	-0.01701	2.00656	3.2721
2.03103	-0.01123	2.0065	3.33443
2.03074	-0.02519	2.00645	3.33894
2.03046	-0.01885	2.00639	3.36517
2.03017	-0.01744	2.00633	3.38611
2.02989	-0.05121	2.00628	3.41516
2.0296	-0.03647	2.00622	3.42546
2.02931	-0.01955	2.00617	3.40226
2.02903	-0.01483	2.00611	3.40438
2.02874	-0.01349	2.00605	3.39415
2.02846	-0.0144	2.006	3.40043
2.02817	-0.03231	2.00594	3.36665
2.02788	-0.02174	2.00589	3.3082
2.0276	-0.01053	2.00583	3.29664
2.02731	-0.02138	2.00578	3.2659
2.02703	-0.01694	2.00572	3.23269
2.02674	-0.02999	2.00566	3.16944
2.02646	-0.02815	2.00561	3.0751
2.02617	-0.0106	2.00555	3.00579
2.02589	-0.03739	2.0055	2.94488
2.0256	-0.00862	2.00544	2.84306
2.02532	-0.03126	2.00538	2.76155
2.02503	-0.01518	2.00533	2.67645
2.02475	-0.02949	2.00527	2.56597
2.02446	-0.01899	2.00522	2.46331
2.02418	-0.02561	2.00516	2.36079
2.02389	-0.03824	2.00511	2.25862
2.02361	-0.0034	2.00505	2.13925
2.02332	-0.01969	2.00499	2.03525
2.02304	-0.04282	2.00494	1.93506
2.02276	-0.00785	2.00488	1.77931
2.02247	-0.02681	2.00483	1.65825
2.02219	-0.01934	2.00477	1.5515
2.0219	-0.00552	2.00471	1.42825
2.02162	-0.01793	2.00466	1.32672
2.02134	-0.02477	2.0046	1.20883
2.02105	-0.000302275	2.00455	1.09087
2.02077	-0.01779	2.00449	0.95465
2.02049	-0.01687	2.00444	0.85312
2.0202	-0.0063	2.00438	0.75871
2.01992	-0.01638	2.00432	0.60874
2.01964	-0.01983	2.00427	0.53513
2.01935	-0.01729	2.00421	0.43578
2.01907	-0.02329	2.00416	0.31289
2.01879	-0.02336	2.0041	0.18893
2.0185	-0.01257	2.00405	0.08881
2.01822	-0.0266	2.00399	-0.0192
2.01794	-0.01194	2.00393	-0.11841
2.01765	-0.01313	2.00388	-0.21811
2.01737	-0.00897	2.00382	-0.33931
2.01709	-0.02639	2.00377	-0.43894
2.01681	-0.01419	2.00371	-0.56035
2.01652	-0.01081	2.00366	-0.65208
2.01624	-0.02526	2.0036	-0.77018
2.01596	0.000473312	2.00354	-0.85218
2.01568	-0.01927	2.00349	-0.98735
2.01539	-0.02216	2.00343	-1.06124
2.01511	-0.01997	2.00338	-1.16947
2.01483	-0.03274	2.00332	-1.26318
2.01455	-0.02569	2.00327	-1.36069
2.01427	0.000402804	2.00321	-1.44205
2.01399	-0.01321	2.00315	-1.54309
2.0137	-0.00277	2.0031	-1.63694
2.01342	-0.00108	2.00304	-1.73713
2.01314	-0.01687	2.00299	-1.81003
2.01286	-0.01165	2.00293	-1.90092
2.01258	0.00153	2.00288	-1.98997
2.0123	0.00604	2.00282	-2.06323
2.01202	-0.00333	2.00276	-2.12358
2.01173	-0.000231767	2.00271	-2.21764
2.01145	-0.01067	2.00265	-2.29463
2.01117	-0.00848	2.0026	-2.34942
2.01089	-0.00199	2.00254	-2.41133
2.01061	-0.01391	2.00249	-2.4989
2.01033	-0.03083	2.00243	-2.54832
2.01005	-0.01948	2.00237	-2.58576
2.00977	-0.02202	2.00232	-2.66078
2.00949	-0.00693	2.00226	-2.69815
2.00921	-0.00228	2.00221	-2.77268
2.00893	0.01338	2.00215	-2.78488
2.00865	0.00915	2.0021	-2.83529
2.00837	0.02071	2.00204	-2.87097
2.00809	0.00788	2.00198	-2.91158
2.00781	0.01507	2.00193	-2.93753
2.00753	0.02649	2.00187	-2.95459
2.00725	0.03516	2.00182	-2.98914
2.00697	0.01831	2.00176	-2.99259
2.00669	0.01923	2.00171	-3.00789
2.00641	0.00915	2.00165	-2.99781
2.00613	0.03023	2.0016	-3.02312
2.00585	0.03749	2.00154	-3.03264
2.00557	0.02656	2.00148	-3.04322
2.00529	0.02092	2.00143	-3.03447
2.00501	0.01965	2.00137	-3.04103
2.00473	0.02713	2.00132	-3.03271
2.00445	0.03636	2.00126	-3.00493
2.00417	0.02261	2.00121	-3.0246
2.00389	0.02811	2.00115	-3.01114
2.00362	0.02261	2.0011	-2.99386
2.00334	0.00188	2.00104	-2.96185
2.00306	0.01204	2.00098	-2.98878
2.00278	0.000261788	2.00093	-2.9584
2.0025	-0.01581	2.00087	-2.93604
2.00222	-0.02237	2.00082	-2.92455
2.00194	-0.0051	2.00076	-2.901
2.00167	-0.02717	2.00071	-2.87336
2.00139	-0.03295	2.00065	-2.84297
2.00111	-0.02103	2.0006	-2.81033
2.00083	-0.01807	2.00054	-2.7822
2.00055	-0.03245	2.00048	-2.73728
2.00028	-0.04049	2.00043	-2.70873
2	-0.01596	2.00037	-2.65521
1.99972	-0.02322	2.00032	-2.61037
1.99944	-0.01729	2.00026	-2.57011
1.99916	-0.04536	2.00021	-2.50884
1.99889	-0.04444	2.00015	-2.43734
1.99861	-0.04049	2.0001	-2.38058
1.99833	-0.01969	2.00004	-2.32968
1.99806	-0.03048	1.99998	-2.26086
1.99778	-0.02223	1.99993	-2.1967
1.9975	-0.02604	1.99987	-2.11829
1.99722	-0.03118	1.99982	-2.08868
1.99695	-0.03182	1.99976	-2.02029
1.99667	-0.03499	1.99971	-1.95627
1.99639	-0.02632	1.99965	-1.8823
1.99612	-0.02364	1.9996	-1.86108
1.99584	-0.01913	1.99954	-1.7654
1.99556	-0.02413	1.99948	-1.72204
1.99529	-0.02195	1.99943	-1.6712
1.99501	-0.04042	1.99937	-1.61226
1.99473	-0.04458	1.99932	-1.56488
1.99446	-0.02498	1.99926	-1.51595
1.99418	0.000755343	1.99921	-1.4613
1.9939	-0.00982	1.99915	-1.40687
1.99363	-0.02752	1.9991	-1.37775
1.99335	-0.01172	1.99904	-1.32261
1.99308	-0.01715	1.99899	-1.28687
1.9928	-0.03231	1.99893	-1.26198
1.99253	-0.00644	1.99887	-1.21255
1.99225	-0.01779	1.99882	-1.17941
1.99197	-0.00792	1.99876	-1.14839
1.9917	-0.00524	1.99871	-1.1125
1.99142	-0.02033	1.99865	-1.07915
1.99115	-0.00383	1.9986	-1.06688
1.99087	-0.01264	1.99854	-1.0446
1.9906	-0.01715	1.99849	-1.02098
1.99032	-0.01539	1.99843	-0.97494
1.99005	-0.01419	1.99838	-0.9736
1.98977	-0.0106	1.99832	-0.96986
1.9895	-0.01553	1.99826	-0.95054
1.98922	-0.00552	1.99821	-0.93884
1.98895	-0.02061	1.99815	-0.90344
1.98867	-0.00481	1.9981	-0.87855
1.9884	-0.00806	1.99804	-0.87221
1.98812	-0.01158	1.99799	-0.8787
1.98785	0.00809	1.99793	-0.86481
1.98757	-0.0089	1.99788	-0.84168
1.9873	-0.00622	1.99782	-0.81157
1.98703	-0.03231	1.99777	-0.79937
1.98675	-0.00376	1.99771	-0.80445
1.98648	-0.01603	1.99766	-0.79225
1.9862	-0.01553	1.9976	-0.81545
1.98593	-0.00672	1.99754	-0.78668
1.98566	-0.00439	1.99749	-0.79225
1.98538	-0.00672	1.99743	-0.79613
1.98511	-0.01454	1.99738	-0.77836
1.98483	0.00019128	1.99732	-0.79112
1.98456	0.00202	1.99727	-0.78732
1.98429	-0.000725322	1.99721	-0.77047
1.98401	-0.01342	1.99716	-0.7833
1.98374	0.01133	1.9971	-0.76433
1.98347	-0.02392	1.99705	-0.76017
1.98319	0.00858	1.99699	-0.77018
1.98292	0.00449	1.99694	-0.74396
1.98265	-0.0149	1.99688	-0.74121
1.98237	-0.00524	1.99682	-0.7491
1.9821	-0.00855	1.99677	-0.73888
1.98183	-0.00333	1.99671	-0.72457
1.98156	-0.00538	1.99666	-0.72661
1.98128	0.0052	1.9966	-0.72407
1.98101	-0.00933	1.99655	-0.724
1.98074	-0.00989	1.99649	-0.7197
1.98047	-0.01398	1.99644	-0.67267
1.98019	0.00816	1.99638	-0.69397
1.97992	-0.01574	1.99633	-0.67761
1.97965	-0.00362	1.99627	-0.66463
1.97938	0.00294	1.99622	-0.66061
1.9791	-0.01102	1.99616	-0.62564
1.97883	-0.00369	1.99611	-0.63213
1.97856	0.00315	1.99605	-0.60823
1.97829	-0.01976	1.99599	-0.57276
1.97802	-0.00517	1.99594	-0.57361
1.97775	-0.03358	1.99588	-0.54837
1.97747	-0.00206	1.99583	-0.55253
1.9772	-0.00742	1.99577	-0.51361
1.97693	-0.01109	1.99572	-0.51819
1.97666	-0.00524	1.99566	-0.489
1.97639	0.00492	1.99561	-0.49309
1.97612	0.00188	1.99555	-0.4572
1.97585	-0.000654814	1.9955	-0.45819
1.97557	-0.01081	1.99544	-0.41941
1.9753	-0.00594	1.99539	-0.4034
1.97503	-0.00348	1.99533	-0.39621
1.97476	-0.00848	1.99528	-0.38831
1.97449	-0.02294	1.99522	-0.3587
1.97422	-0.01842	1.99517	-0.34841
1.97395	0.00456	1.99511	-0.32852
1.97368	-0.00291	1.99506	-0.32613
1.97341	-0.00862	1.995	-0.29947
1.97314	-0.00792	1.99494	-0.27071
1.97287	-0.01462	1.99489	-0.29947
1.9726	-0.02949	1.99483	-0.28262
1.97233	-0.01814	1.99478	-0.23827
1.97206	-0.01962	1.99472	-0.24166
1.97179	-0.02907	1.99467	-0.22749
1.97152	0.00428	1.99461	-0.22551
1.97125	-0.01144	1.99456	-0.2052
1.97098	-0.00862	1.9945	-0.19942
1.97071	-0.00531	1.99445	-0.19005
1.97044	-0.00178	1.99439	-0.18638
1.97017	-0.000654814	1.99434	-0.16184
1.9699	0.00809	1.99428	-0.15761
1.96963	0.00767	1.99423	-0.172
1.96936	-0.02357	1.99417	-0.15014
1.96909	-0.00587	1.99412	-0.15571
1.96882	0.00181	1.99406	-0.14443
1.96855	-0.00855	1.99401	-0.12899
1.96828	-0.01003	1.99395	-0.12052
1.96801	0.00576	1.9939	-0.1335
1.96775	-0.00298	1.99384	-0.12052
1.96748	-0.01744	1.99379	-0.09683
1.96721	-0.01088	1.99373	-0.10184
1.96694	0.00611	1.99367	-0.09754
1.96667	-0.01997	1.99362	-0.10572
1.9664	0.01796	1.99356	-0.09063
1.96613	-0.01814	1.99351	-0.09014
1.96586	-0.00531	1.99345	-0.08598
1.9656	-0.00637	1.9934	-0.07921
1.96533	-0.01842	1.99334	-0.07625
1.96506	-0.01722	1.99329	-0.07018
1.96479	-0.00249	1.99323	-0.06764
1.96452	-0.000513799	1.99318	-0.09514
1.96426	-0.01729	1.99312	-0.08358
1.96399	-0.01433	1.99307	-0.06221
1.96372	-0.01017	1.99301	-0.08506
1.96345	-0.00954	1.99296	-0.04861
1.96318	-0.0161	1.9929	-0.05523
1.96292	-0.00467	1.99285	-0.05389
1.96265	-0.01447	1.99279	-0.03979
1.96238	-0.01518	1.99274	-0.05164
1.96211	-0.01793	1.99268	-0.05827
1.96185	0.03291	1.99263	-0.06236
1.96158	-0.00467	1.99257	-0.05213
1.96131	0.000261788	1.99252	-0.04226
1.96104	0.00477	1.99246	-0.04988
1.96078	-0.01652	1.99241	-0.02456
1.96051	-0.01913	1.99235	-0.03253
1.96024	-0.02202	1.9923	-0.03852
1.95998	-0.00277	1.99224	-0.03993
1.95971	-0.02759	1.99219	-0.04325
1.95944	-0.02533	1.99213	-0.03479
1.95918	-0.03809	1.99208	-0.0204
1.95891	-0.00481	1.99202	-0.0467
1.95864	-0.02569	1.99197	-0.0307
1.95838	-0.01003	1.99191	-0.04811
1.95811	-0.01574	1.99186	-2.6647e-05
1.95785	-0.01074	1.9918	-0.02492
1.95758	0.00167	1.99175	-0.04254
1.95731	-0.01751	1.99169	-0.05784
1.95705	-0.00806	1.99164	-0.0429
1.95678	-0.00326	1.99158	-0.02957
1.95651	-0.00883	1.99153	-0.02851
1.95625	-0.01017	1.99147	-0.04431
1.95598	-0.01715	1.99142	-0.03584
1.95572	-0.01596	1.99136	-0.03845
1.95545	-0.0314	1.99131	-0.01455
1.95519	-0.01384	1.99125	-0.02767
1.95492	-0.01948	1.9912	-0.00616
1.95466	-0.03076	1.99114	-0.03415
1.95439	-0.01863	1.99109	-0.03648
1.95413	-0.01454	1.99103	-0.04092
1.95386	-0.02956	1.99098	-0.02964
1.95359	-0.01328	1.99092	-0.03711
1.95333	-0.03274	1.99087	-0.02104
1.95306	-0.00101	1.99081	-0.01356
1.9528	-0.01525	1.99076	-0.02541
1.95254	0.02846	1.9907	-0.02879
1.95227	-0.01715	1.99065	-0.03056
1.95201	-0.01603	1.99059	-0.03027
1.95174	-0.0297	1.99054	-0.02005
1.95148	0.00759	1.99048	-0.02407
1.95121	-0.01074	1.99043	-0.01681
1.95095	-0.01786	1.99037	0.01041
1.95068	-0.00862	1.99032	-0.02534
1.95042	0.00513	1.99026	-0.01286
1.95016	-0.01483	1.99021	-0.02372
1.94989	-0.00545	1.99015	-0.00799
1.94963	-0.02484	1.9901	-0.01801
1.94936	-0.00756	1.99004	0.01168
1.9491	-0.0144	1.98999	-0.01356
1.94884	-0.01088	1.98993	-0.0068
1.94857	-0.00637	1.98988	-0.0149
1.94831	0.00195	1.98982	-0.00771
1.94804	-0.03732	1.98977	-0.02788
1.94778	-0.01906	1.98971	-0.02752
1.94752	-0.02561	1.98966	0.00265
1.94725	-0.00933	1.9896	-0.00644
1.94699	-0.01814	1.98955	-0.02689
1.94673	0.00167	1.98949	-0.00877
1.94646	0.00668	1.98944	-0.01286
1.9462	-0.000725322	1.98938	-0.01371
1.94594	-0.00764	1.98933	-0.01772
1.94568	-0.01328	1.98927	0.01302
1.94541	-0.02371	1.98922	-0.02019
1.94515	-0.0015	1.98916	-0.01512
1.94489	-0.01236	1.98911	-0.02442
1.94462	-0.01567	1.98905	-0.02477
1.94436	0.01274	1.989	-0.00856
1.9441	-0.00496	1.98894	-0.01166
1.94384	0.00322	1.98889	-0.02485
1.94357	-0.01151	1.98883	-0.00778
1.94331	-0.01292	1.98878	-0.02506
1.94305	-0.00453	1.98872	-0.01131
1.94279	-0.01511	1.98867	-0.01258
1.94253	-0.02907	1.98861	-0.01765
1.94226	-0.000866338	1.98856	-0.00891
1.942	-0.0199	1.9885	-0.02097
1.94174	0.01641	1.98845	-0.01004
1.94148	-0.00136	1.98839	-0.00856
1.94122	-0.01384	1.98834	-0.00715
1.94095	0.00393	1.98828	-0.00651
1.94069	0.00358	1.98823	0.01802
1.94043	-0.0082	1.98817	-0.02125
1.94017	-0.00841	1.98812	-0.00362
1.93991	-0.01532	1.98806	-0.02111
1.93965	-0.01384	1.98801	-0.02033
1.93939	0.00858	1.98795	-0.02393
1.93912	0.01197	1.9879	-0.02492
1.93886	0.01535	1.98784	-0.00306
1.9386	-0.00876	1.98779	0.00618
1.93834	-0.00298	1.98773	-0.02823
1.93808	-0.00277	1.98768	-0.01772
1.93782	-0.00418	1.98762	-0.00602
1.93756	-0.01215	1.98757	-0.00602
1.9373	-0.00235	1.98751	-0.01554
1.93704	0.00245	1.98746	-0.02428
1.93678	-0.00622	1.98741	-0.00355
1.93652	-0.000302275	1.98735	0.00103
1.93626	0.00759	1.9873	-0.00369
1.936	-0.01095	1.98724	-0.01695
1.93574	-0.01525	1.98719	-0.00193
1.93547	-0.00975	1.98713	-0.00835
1.93521	-0.01715	1.98708	-0.01103
1.93495	-0.02794	1.98702	-0.02717
1.93469	-0.00756	1.98697	-0.02294
1.93443	-0.00235	1.98691	-0.01413
1.93417	-0.00799	1.98686	0.000819447
1.93392	-0.00714	1.9868	-0.01681
1.93366	-0.00792	1.98675	-0.00341
1.9334	-0.0058	1.98669	0.00167
1.93314	0.00484	1.98664	-0.01166
1.93288	0.01288	1.98658	-0.01878
1.93262	0.01472	1.98653	0.01027
1.93236	0.01225	1.98647	-0.02485
1.9321	-0.00686	1.98642	-0.0123
1.93184	-0.000936846	1.98636	0.0097
1.93158	-0.00869	1.98631	-0.02428
1.93132	0.000684835	1.98625	0.01224
1.93106	-0.02019	1.9862	-0.0221
1.9308	-0.0089	1.98615	-0.00672
1.93054	-0.01694	1.98609	-0.02061
1.93029	0.01514	1.98604	0.00738
1.93003	-0.01349	1.98598	-0.01427
1.92977	-0.00869	1.98593	-0.02583
1.92951	0.00541	1.98587	-0.03176
1.92925	0.00816	1.98582	-0.000449694
1.92899	-0.00954	1.98576	-0.0075
1.92873	-0.01335	1.98571	0.00322
1.92848	-0.00362	1.98565	-0.00059071
1.92822	-0.000725322	1.9856	-0.02019
1.92796	-0.01842	1.98554	0.01464
1.9277	0.00647	1.98549	-0.0142
1.92744	-0.00503	1.98543	-0.01519
1.92718	-0.01003	1.98538	-0.00912
1.92693	-0.00728	1.98532	-0.03472
1.92667	-0.00418	1.98527	-0.01328
1.92641	0.00393	1.98521	-0.00383
1.92615	0.00943	1.98516	-0.00863
1.9259	0.00202	1.98511	0.00674
1.92564	0.0059	1.98505	-0.01004
1.92538	-0.00749	1.985	-0.01025
1.92512	-0.00615	1.98494	-0.01561
1.92487	-0.0118	1.98489	-0.0192
1.92461	-0.01687	1.98483	0.01464
1.92435	0.00759	1.98478	0.00124
1.92409	0.000684835	1.98472	0.00907
1.92384	0.01697	1.98467	-0.01899
1.92358	0.00322	1.98461	-0.0075
1.92332	0.00851	1.98456	0.00202
1.92307	0.00463	1.9845	-0.01631
1.92281	0.004	1.98445	0.00124
1.92255	-0.00263	1.98439	-0.00884
1.9223	0.01274	1.98434	-0.00468
1.92204	0.00266	1.98429	-0.01561
1.92178	0.01077	1.98423	-0.00764
1.92153	0.00386	1.98418	-0.00405
1.92127	-0.000231767	1.98412	-0.00489
1.92101	-0.00228	1.98407	-0.00595
1.92076	-0.01581	1.98401	-0.00383
1.9205	0.000543819	1.98396	0.01041
1.92025	0.00146	1.9839	0.0016
1.91999	-0.00453	1.98385	-0.01892
1.91973	0.00224	1.98379	0.00308
1.91948	-0.01194	1.98374	-0.00637
1.91922	-0.00841	1.98368	-0.0044
1.91897	0.000755343	1.98363	-0.0051
1.91871	0.00358	1.98358	-0.00256
1.91845	0.02297	1.98352	-0.01145
1.9182	-0.0094	1.98347	-0.01392
1.91794	-0.0101	1.98341	0.00949
1.91769	-0.00221	1.98336	-0.01709
1.91743	0.02297	1.9833	-0.00701
1.91718	0.00682	1.98325	-0.01124
1.91692	-0.00975	1.98319	-0.000872741
1.91667	0.01006	1.98314	0.00745
1.91641	-0.0082	1.98308	-0.01653
1.91616	0.00661	1.98303	0.00618
1.9159	-0.0113	1.98297	0.00138
1.91565	-0.00228	1.98292	-0.00771
1.91539	0.000896359	1.98287	-0.00701
1.91514	0.00569	1.98281	-0.02033
1.91488	0.01627	1.98276	0.00695
1.91463	-0.00721	1.9827	-0.00722
1.91437	0.00435	1.98265	-0.00687
1.91412	-0.0034	1.98259	0.00942
1.91386	0.00837	1.98254	0.00745
1.91361	0.01521	1.98248	-0.00771
1.91336	0.00372	1.98243	0.00251
1.9131	-0.01285	1.98237	0.00258
1.91285	0.01916	1.98232	-0.00785
1.91259	0.01669	1.98227	-0.00898
1.91234	0.00844	1.98221	0.00357
1.91209	0.01606	1.98216	0.0016
1.91183	0.01401	1.9821	-0.01265
1.91158	0.00562	1.98205	0.00124
1.91132	0.01782	1.98199	-0.00165
1.91107	0.00259	1.98194	-0.00186
1.91082	-0.000866338	1.98188	-0.00115
1.91056	0.01591	1.98183	0.0078
1.91031	0.00174	1.98177	0.00731
1.91006	0.00569	1.98172	-0.00433
1.9098	-0.000372783	1.98167	-0.01836
1.90955	0.04116	1.98161	-0.01836
1.9093	0.0119	1.98156	0.00695
1.90904	-0.00228	1.9815	-0.0075
1.90879	0.00724	1.98145	0.02035
1.90854	0.01627	1.98139	-0.00179
1.90828	-0.00425	1.98134	0.01337
1.90803	-0.00192	1.98128	0.00801
1.90778	0.03241	1.98123	-0.01363
1.90753	0.02846	1.98117	-0.000167663
1.90727	-0.0058	1.98112	-0.01039
1.90702	0.03157	1.98107	-0.00306
1.90677	0.02	1.98101	-0.02915
1.90652	0.00329	1.98096	-0.002
1.90626	-0.01398	1.9809	-0.01046
1.90601	0.01309	1.98085	-0.00771
1.90576	-0.00531	1.98079	-0.01166
1.90551	-0.00778	1.98074	0.00237
1.90525	-0.01335	1.98068	-0.02407
1.905	-0.01236	1.98063	-0.01469
1.90475	0.01239	1.98058	-0.00623
1.9045	0.00823	1.98052	0.00914
1.90425	-0.00404	1.98047	-0.01998
1.90399	-0.00376	1.98041	0.00223
1.90374	0.000332296	1.98036	-0.00249
1.90349	0.01204	1.9803	-0.00806
1.90324	-0.0046	1.98025	-0.00715
1.90299	0.00625	1.98019	-0.00144
1.90274	0.01599	1.98014	-0.01378
1.90248	0.00872	1.98009	-0.00778
1.90223	0.02036	1.98003	0.00301
1.90198	-0.00961	1.97998	-0.02329
1.90173	-0.01426	1.97992	-0.01124
1.90148	0.0193	1.97987	-0.03274
1.90123	-0.01349	1.97981	-0.02266
1.90098	0.01521	1.97976	0.01147
1.90073	0.00992	1.97971	-0.01349
1.90048	0.01852	1.97965	-0.02336
1.90022	-0.00122	1.9796	-0.00256
1.89997	-0.00912	1.97954	-0.00757
1.89972	0.01824	1.97949	-0.00609
1.89947	0.00738	1.97943	-0.002
1.89922	0.00019128	1.97938	0.00984
1.89897	0.01119	1.97932	-0.00905
1.89872	0.01154	1.97927	0.00914
1.89847	0.00738	1.97922	-0.00531
1.89822	0.02473	1.97916	-0.01674
1.89797	0.01112	1.97911	-0.02442
1.89772	0.00788	1.97905	-0.01096
1.89747	0.01457	1.979	-0.00828
1.89722	0.01662	1.97894	-0.02449
1.89697	0.000825851	1.97889	-0.00736
1.89672	0.00195	1.97884	-0.01913
1.89647	0.00788	1.97878	-0.03711
1.89622	0.00943	1.97873	-2.6647e-05
1.89597	0.01747	1.97867	-0.00186
1.89572	0.00893	1.97862	-0.01674
1.89547	0.00964	1.97856	-0.02922
1.89522	0.01183	1.97851	-0.0106
1.89497	0.00358	1.97845	-0.00658
1.89472	0.00795	1.9784	-0.00503
1.89447	-0.0051	1.97835	-0.00186
1.89423	-0.00411	1.97829	0.00279
1.89398	-0.00277	1.97824	-0.00919
1.89373	0.000473312	1.97818	-0.01448
1.89348	0.00618	1.97813	-0.01427
1.89323	0.00809	1.97807	0.01055
1.89298	0.01732	1.97802	-0.02012
1.89273	0.00647	1.97797	-0.01899
1.89248	-0.00446	1.97791	0.01513
1.89223	-0.00474	1.97786	0.00646
1.89199	0.00788	1.9778	-0.00814
1.89174	0.03136	1.97775	0.00364
1.89149	0.02219	1.97769	-0.00151
1.89124	0.00922	1.97764	0.00293
1.89099	0.00611	1.97759	-0.01744
1.89074	-0.01278	1.97753	0.00674
1.89049	0.02515	1.97748	0.00618
1.89025	0.01295	1.97742	-0.00651
1.89	0.00379	1.97737	-0.00327
1.88975	0.01006	1.97731	-0.02393
1.8895	0.00534	1.97726	-0.0039
1.88925	0.01697	1.97721	0.01203
1.88901	0.0272	1.97715	-0.00539
1.88876	0.04179	1.9771	0.00343
1.88851	0.01591	1.97704	-0.00412
1.88826	0.00442	1.97699	0.00202
1.88802	0.000614327	1.97693	-0.01582
1.88777	0.000825851	1.97688	-0.00616
1.88752	0.00886	1.97683	0.00914
1.88727	0.00844	1.97677	-0.00158
1.88703	0.000684835	1.97672	0.00392
1.88678	0.01175	1.97666	-0.00306
1.88653	0.01309	1.97661	-0.01582
1.88628	0.01613	1.97655	-2.6647e-05
1.88604	-0.00926	1.9765	0.00364
1.88579	-0.00199	1.97645	0.02007
1.88554	-0.0118	1.97639	-0.00475
1.8853	0.00788	1.97634	-0.01526
1.88505	0.00541	1.97628	0.0054
1.8848	0.00477	1.97623	0.00152
1.88456	-0.00496	1.97618	-0.00285
1.88431	0.01528	1.97612	-0.0039
1.88406	0.01613	1.97607	-0.00842
1.88382	0.01697	1.97601	-0.00771
1.88357	0.02614	1.97596	0.00858
1.88332	0.01345	1.9759	0.01288
1.88308	0.01239	1.97585	0.0102
1.88283	0.01084	1.9758	-0.01843
1.88258	0.00985	1.97574	0.01534
1.88234	0.00562	1.97569	-0.000379186
1.88209	0.01267	1.97563	-0.00426
1.88185	0.01627	1.97558	0.01739
1.8816	0.00858	1.97553	0.00632
1.88135	0.01669	1.97547	-0.01356
1.88111	0.01034	1.97542	-0.02971
1.88086	-0.00305	1.97536	0.00533
1.88062	0.02177	1.97531	-0.0228
1.88037	0.02656	1.97525	-0.00771
1.88013	0.0114	1.9752	0.02303
1.87988	0.03009	1.97515	0.01344
1.87964	0.01902	1.97509	0.0114
1.87939	0.0064	1.97504	-0.00609
1.87914	0.00604	1.97498	-0.00101
1.8789	0.02579	1.97493	-0.00405
1.87865	0.02846	1.97488	0.00202
1.87841	0.00668	1.97482	-0.01871
1.87816	0.01359	1.97477	-0.00962
1.87792	0.01796	1.97471	0.01097
1.87767	0.01747	1.97466	0.00865
1.87743	0.00252	1.9746	-0.00461
1.87718	0.03869	1.97455	-0.00799
1.87694	0.00597	1.9745	-0.01504
1.8767	0.02402	1.97444	-0.01504
1.87645	0.02304	1.97439	-0.00264
1.87621	0.01197	1.97433	-0.00814
1.87596	0.01881	1.97428	-0.00574
1.87572	0.00915	1.97423	-0.00616
1.87547	0.02882	1.97417	-0.00341
1.87523	0.00358	1.97412	-0.000167663
1.87498	0.00428	1.97406	-0.01603
1.87474	-0.00552	1.97401	-0.00327
1.8745	0.00301	1.97396	-0.00912
1.87425	-0.00834	1.9739	-0.02513
1.87401	0.0162	1.97385	-0.01159
1.87376	0.01204	1.97379	-0.00976
1.87352	0.01838	1.97374	0.0059
1.87328	0.03284	1.97369	0.01281
1.87303	0.02741	1.97363	-0.0039
1.87279	0.03058	1.97358	0.00597
1.87255	0.01944	1.97352	0.00399
1.8723	0.02353	1.97347	0.0102
1.87206	0.00816	1.97341	-0.00123
1.87182	0.02374	1.97336	-0.000238171
1.87157	0.0138	1.97331	-0.01688
1.87133	0.01077	1.97325	-0.00517
1.87109	0.042	1.9732	-0.01244
1.87084	0.02106	1.97314	0.02014
1.8706	0.03812	1.97309	0.0066
1.87036	0.01606	1.97304	-0.000167663
1.87011	0.02564	1.97298	-0.00256
1.86987	0.02818	1.97293	0.01852
1.86963	0.01077	1.97287	0.00935
1.86939	0.03305	1.97282	0.01161
1.86914	0.02564	1.97277	-0.00158
1.8689	0.02092	1.97271	-0.00059071
1.86866	0.02332	1.97266	0.00434
1.86842	0.0279	1.9726	-0.00778
1.86817	0.02959	1.97255	-0.000731726
1.86793	0.02226	1.9725	0.0133
1.86769	0.0303	1.97244	0.00286
1.86745	0.00936	1.97239	-0.000661218
1.8672	0.02226	1.97233	-0.00503
1.86696	0.02628	1.97228	-0.00285
1.86672	0.03404	1.97223	-0.01645
1.86648	0.02304	1.97217	-0.00651
1.86624	0.02353	1.97212	0.02395
1.86599	0.03213	1.97206	0.01527
1.86575	0.0272	1.97201	-0.01716

## Sheet: Fig.3a
Fig.3a					Insert
Cooling		Heating					fitting
x axis	y axis	x axis	y axis		x axis	y axis	x axis	y axis
300.263	4.69688	1.9967	3.5951		300.263	63.9282	50.0548	10.9915
289.652	4.70349	2.49779	3.72972		289.652	61.5824	52.5822	11.5267
280.049	4.69524	2.99857	3.84176		280.049	59.6452	55.1095	12.0618
259.589	4.69028	3.49668	3.92518		269.589	57.4305	57.6369	12.597
249.687	4.68657	4.01094	3.99442		259.589	55.3461	60.1643	13.1322
239.71	4.68462	5.00727	4.09045		249.687	53.2771	62.6916	13.6673
229.633	4.68313	6.00449	4.19028		239.71	51.1695	65.219	14.2025
219.567	4.67658	7.00476	4.24954		229.633	49.0341	67.7463	14.7376
209.786	4.67383	8.00409	4.28388		219.567	46.9502	70.2737	15.2728
199.797	4.67394	9.00568	4.30664		209.786	44.8852	72.8011	15.808
189.868	4.67094	11.997	4.3655		199.797	42.747	75.3284	16.3431
179.872	4.66845	14.0003	4.39418		189.868	40.6487	77.8558	16.8783
169.869	4.66467	15.9859	4.42833		179.872	38.5292	80.3831	17.4135
159.894	4.66121	21.9991	4.47873		169.869	36.4161	82.9105	17.9486
149.92	4.65847	30.0042	4.51305		159.894	34.3031	85.4378	18.4838
139.921	4.65162	35.0034	4.51918		149.92	32.1817	87.9652	19.0189
129.939	4.6501	40.0035	4.55532		139.921	30.047	90.4925	19.5541
119.941	4.64554	60.0088	4.58914		129.939	27.9125	93.0199	20.0892
109.954	4.63983	70.1483	4.60788		119.941	25.7905	95.5473	20.6244
99.9678	4.6326	80.1854	4.61318		109.954	23.672	98.0746	21.1596
89.9852	4.62613	90.2042	4.6228		99.9678	21.5555	100.602	21.6947
80.004	4.61814	110.251	4.63589		89.9852	19.4315	103.129	22.2299
70.0378	4.60977	120.299	4.64037		80.004	17.3047	105.657	22.765
60.064	4.59456	130.004	4.64269		70.0378	15.1765	108.184	23.3002
50.0548	4.58086	140.005	4.64849		60.064	13.0584	110.711	23.8354
45.0132	4.56374	150.005	4.65877		50.0548	10.9151	113.239	24.3705
40.0121	4.54814	160.006	4.65479				115.766	24.9057
35.0017	4.52874	170.002	4.66176				118.293	25.4409
29.9955	4.50591	180.44	4.66192				120.821	25.976
24.9895	4.48423	190.473	4.67005				123.348	26.5112
19.9948	4.45988	200.478	4.66739				125.876	27.0463
18.0123	4.44321	210.476	4.67005				128.403	27.5815
16.0032	4.42707	220.469	4.67867				130.93	28.1166
14.0259	4.40196	230.457	4.68149				133.458	28.6518
12.007	4.36537	240.486	4.68115				135.985	29.187
10.0027	4.321	250.475	4.68281				138.512	29.7221
9.01095	4.30429	260.4	4.68762				141.04	30.2573
8.00164	4.27436	270.46	4.68845				143.567	30.7924
7.00423	4.23177	280.45	4.68961				146.094	31.3276
6.01146	4.17833	290.469	4.69259				148.622	31.8628
5.001	4.09688	300.454	4.68596				151.149	32.3979
3.99725	4.00682						153.676	32.9331
3.48769	3.93341						156.204	33.4682
3.00232	3.85255						158.731	34.0034
2.49928	3.72021						161.259	34.5386
1.9967	3.5951						163.786	35.0737
							166.313	35.6089
							168.841	36.1441
							171.368	36.6792
							173.895	37.2144
							176.423	37.7495
							178.95	38.2847
							181.477	38.8199
							184.005	39.355
							186.532	39.8902
							189.059	40.4253
							191.587	40.9605
							194.114	41.4957
							196.642	42.0308
							199.169	42.566
							201.696	43.1011
							204.224	43.6363
							206.751	44.1715
							209.278	44.7066
							211.806	45.2418
							214.333	45.7769
							216.86	46.3121
							219.388	46.8473
							221.915	47.3824
							224.442	47.9176
							226.97	48.4527
							229.497	48.9879
							232.025	49.5231
							234.552	50.0582
							237.079	50.5934
							239.607	51.1285
							242.134	51.6637
							244.661	52.1989
							247.189	52.734
							249.716	53.2692
							252.243	53.8043
							254.771	54.3395
							257.298	54.8747
							259.825	55.4098
							262.353	55.945
							264.88	56.4802
							267.408	57.0153
							269.935	57.5505
							272.462	58.0856
							274.99	58.6208
							277.517	59.1559
							280.044	59.6911
							282.572	60.2263
							285.099	60.7614
							287.626	61.2966
							290.154	61.8317
							292.681	62.3669
							295.208	62.9021
							297.736	63.4372
							300.263	63.9724

## Sheet: Fig.3b
Fig.3b					Insert
Cooling		Heating			Cooling				Heating
x axis	y axis	x axis	y axis				fitting				fitting
300.002	4.39105	10.0016	4.03351		x axis	y axis	x axis	y axis	x axis	y axis	x axis	y axis
296.356	4.39701	12.9933	4.09147		300.002	69.215	242.905	55.926	10.0016	2.4808	10.0016	2.48627
294.008	4.39742	15.9788	4.12509		296.356	68.2693	243.482	56.0594	12.9933	3.17761	10.516	2.60632
290.743	4.39455	18.968	4.14748		294.008	67.7148	244.059	56.1928	15.9788	3.8764	11.0303	2.72636
287.725	4.39499	21.9542	4.16519		290.743	66.9977	244.636	56.3263	18.968	4.57733	11.5446	2.84641
284.77	4.3948	24.9386	4.17793		287.725	66.2868	245.212	56.4597	21.9542	5.27615	12.0589	2.96646
281.808	4.39415	27.9489	4.18938		284.77	65.6003	245.789	56.5932	24.9386	5.97587	12.5733	3.0865
278.766	4.39366	30.9429	4.1986		281.808	64.9195	246.366	56.7266	27.9489	6.67981	13.0876	3.20655
275.781	4.39264	33.9362	4.20643		278.766	64.2173	246.943	56.86	30.9429	7.38009	13.6019	3.3266
272.765	4.39216	36.9311	4.21419		275.781	63.5365	247.519	56.9935	33.9362	8.08001	14.1162	3.44665
269.769	4.39234	39.92	4.22124		272.765	62.8402	248.096	57.1269	36.9311	8.77806	14.6306	3.56669
266.829	4.39278	42.9144	4.2268		269.769	62.1394	248.673	57.2604	39.92	9.47386	15.1449	3.68674
263.842	4.39233	45.9137	4.23198		266.829	61.448	249.25	57.3938	42.9144	10.1725	15.6592	3.80679
260.825	4.39145	48.9076	4.23764		263.842	60.7586	249.826	57.5272	45.9137	10.8715	16.1735	3.92683
257.864	4.39046	51.9145	4.24251		260.825	60.0682	250.403	57.6607	48.9076	11.5665	16.6879	4.04688
254.853	4.39067	54.9263	4.24684		257.864	59.392	250.98	57.7941	51.9145	12.2651	17.2022	4.16693
251.824	4.38995	57.9242	4.24904		254.853	58.6882	251.557	57.9275	54.9263	12.9651	17.7165	4.28698
248.856	4.38956	60.9198	4.25182		251.824	57.9925	252.133	58.061	57.9242	13.6675	18.2308	4.40702
245.903	4.38916	63.9173	4.25575		248.856	57.3068	252.71	58.1944	60.9198	14.3668	18.7452	4.52707
242.905	4.3881	66.9175	4.25907		245.903	56.6246	253.287	58.3279			19.2595	4.64712
239.936	4.38693	69.9122	4.26155		242.905	55.9408	253.863	58.4613			19.7738	4.76717
236.946	4.38627	72.9112	4.2643				254.44	58.5947			20.2881	4.88721
233.903	4.38531	75.9092	4.26608				255.017	58.7282			20.8025	5.00726
230.934	4.38532	78.9069	4.26867				255.594	58.8616			21.3168	5.12731
227.955	4.38375	81.9022	4.27017				256.17	58.995			21.8311	5.24735
224.992	4.38241	84.8961	4.27165				256.747	59.1285			22.3454	5.3674
222.006	4.38128	87.8897	4.27361				257.324	59.2619			22.8598	5.48745
218.995	4.38057	90.8934	4.27593				257.901	59.3954			23.3741	5.6075
215.979	4.38004	93.8847	4.2783				258.477	59.5288			23.8884	5.72754
213.018	4.37943	96.8767	4.27998				259.054	59.6623			24.4027	5.84759
210.039	4.3783	99.8613	4.28157				259.631	59.7957			24.9171	5.96764
207.071	4.37805	102.869	4.2838				260.208	59.9291			25.4314	6.08768
204.069	4.37739	105.865	4.28524				260.784	60.0626			25.9457	6.20773
201.051	4.37712	108.86	4.28703				261.361	60.196			26.46	6.32778
198.062	4.37629	111.855	4.2886				261.938	60.3294			26.9744	6.44783
195.085	4.37459	114.852	4.29016				262.514	60.4629			27.4887	6.56787
192.108	4.37298	117.854	4.29139				263.091	60.5963			28.003	6.68792
189.138	4.37133	120.848	4.29338				263.668	60.7298			28.5174	6.80797
186.062	4.37147	123.839	4.29482				264.245	60.8632			29.0317	6.92801
183.149	4.37175	126.823	4.29669				264.821	60.9966			29.546	7.04806
180.108	4.37032	129.826	4.29929				265.398	61.1301			30.0603	7.16811
177.186	4.36937	132.828	4.30082				265.975	61.2635			30.5746	7.28816
174.154	4.36779	135.808	4.30192				266.552	61.3969			31.089	7.4082
171.212	4.36689	138.808	4.3027				267.128	61.5304			31.6033	7.52825
168.163	4.36587	141.798	4.30358				267.705	61.6638			32.1176	7.6483
165.21	4.36467	144.798	4.3044				268.282	61.7973			32.632	7.76834
162.195	4.36396	147.786	4.30472				268.859	61.9307			33.1463	7.88839
159.248	4.36296	150.778	4.30583				269.435	62.0641			33.6606	8.00844
156.23	4.36097	153.767	4.30847				270.012	62.1976			34.1749	8.12849
153.272	4.35999	156.771	4.31012				270.589	62.331			34.6893	8.24853
150.223	4.35978	159.76	4.31062				271.166	62.4645			35.2036	8.36858
147.293	4.35977	162.758	4.31211				271.742	62.5979			35.7179	8.48863
144.261	4.35846	165.746	4.31302				272.319	62.7313			36.2322	8.60868
141.325	4.35726	168.741	4.31443				272.896	62.8648			36.7465	8.72872
135.316	4.35627	171.726	4.31559				273.472	62.9982			37.2609	8.84877
129.347	4.35402	174.718	4.31664				274.049	63.1317			37.7752	8.96882
126.351	4.34921	177.713	4.31832				274.626	63.2651			38.2895	9.08886
123.379	4.34993	180.706	4.319				275.203	63.3985			38.8038	9.20891
120.363	4.35296	183.704	4.32041				275.779	63.532			39.3182	9.32896
117.384	4.34822	186.697	4.3214				276.356	63.6654			39.8325	9.44901
114.409	4.34651	189.669	4.3224				276.933	63.7989			40.3468	9.56905
111.427	4.34506	192.679	4.32407				277.51	63.9323			40.8612	9.6891
108.456	4.34317	195.668	4.32466				278.086	64.0657			41.3755	9.80915
105.469	4.34268	198.669	4.3254				278.663	64.1992			41.8898	9.92919
102.46	4.34103	201.659	4.32655				279.24	64.3326			42.4041	10.0492
99.4963	4.33656	204.626	4.3273				279.817	64.466			42.9184	10.1693
96.5537	4.33473	207.631	4.32836				280.393	64.5995			43.4328	10.2893
93.5922	4.33275	210.618	4.3289				280.97	64.7329			43.9471	10.4094
90.6122	4.33174	213.609	4.32985				281.547	64.8664			44.4614	10.5294
87.6153	4.32995	216.613	4.33056				282.123	64.9998			44.9757	10.6495
84.645	4.32732	219.595	4.33088				282.7	65.1332			45.4901	10.7695
81.6937	4.32442	222.579	4.33237				283.277	65.2667			46.0044	10.8896
78.7142	4.32227	225.581	4.33312				283.854	65.4001			46.5187	11.0096
75.7524	4.32079	228.564	4.3336				284.43	65.5336			47.0331	11.1297
72.7521	4.31795	231.564	4.33512				285.007	65.667			47.5474	11.2497
69.7854	4.31451	234.548	4.3359				285.584	65.8004			48.0617	11.3698
66.7965	4.31095	237.537	4.33665				286.161	65.9339			48.576	11.4898
63.8171	4.30749	239.182	4.35605				286.737	66.0673			49.0904	11.6098
62.4571	4.28128	240.493	4.38402				287.314	66.2007			49.6047	11.7299
60.8709	4.25529	243.525	4.38521				287.891	66.3342			50.119	11.8499
57.8561	4.2542	246.514	4.38603				288.468	66.4676			50.6333	11.97
54.8645	4.24982	249.504	4.38623				289.044	66.6011			51.1476	12.09
51.8828	4.24651	252.508	4.38678				289.621	66.7345			51.662	12.2101
48.8768	4.23723	255.476	4.38749				290.198	66.8679			52.1763	12.3301
45.8836	4.23265	258.48	4.3879				290.775	67.0014			52.6906	12.4502
42.9216	4.22701	261.468	4.3895				291.351	67.1348			53.2049	12.5702
39.9193	4.22115	264.469	4.38845				291.928	67.2683			53.7193	12.6903
36.9143	4.21473	267.457	4.38899				292.505	67.4017			54.2336	12.8103
33.9187	4.20652	270.439	4.38949				293.081	67.5351			54.7479	12.9304
30.9297	4.19778	273.439	4.39106				293.658	67.6686			55.2623	13.0504
27.9333	4.18914	276.413	4.3914				294.235	67.802			55.7766	13.1705
24.9493	4.17795	279.396	4.39122				294.812	67.9355			56.2909	13.2905
21.9745	4.16505	282.385	4.39106				295.388	68.0689			56.8052	13.4106
18.9826	4.14779	285.386	4.39139				295.965	68.2023			57.3195	13.5306
15.9878	4.12531	288.379	4.39105				296.542	68.3358			57.8339	13.6507
12.9987	4.09036	291.356	4.39184				297.119	68.4692			58.3482	13.7707
10.0075	4.03115	294.368	4.39253				297.695	68.6027			58.8625	13.8908
		297.341	4.39223				298.272	68.7361			59.3768	14.0108
		300.334	4.39252				298.849	68.8695			59.8912	14.1309
							299.426	69.003			60.4055	14.2509
							300.002	69.1364			60.9198	14.3709

## Sheet: Fig.3c
Fig. 3c
x axis	y axis	x axis	y axis	x axis	y axis
3 K / min		5 K / min		10 K / min
251.824	4.38995	250.245	4.39103	249.996	4.38751
248.856	4.38956	244.807	4.38703	239.871	4.38671
245.903	4.38916	239.733	4.38144	229.753	4.38274
242.905	4.3881	234.923	4.37803	219.855	4.38172
239.936	4.38693	229.578	4.37914	209.824	4.37925
236.946	4.38627	224.64	4.37738	199.865	4.37699
233.903	4.38531	219.574	4.37658	189.889	4.37404
230.934	4.38532	214.662	4.37551	179.907	4.37053
227.955	4.38375	209.62	4.37451	169.922	4.36735
224.992	4.38241	204.661	4.37326	159.935	4.36446
222.006	4.38128	199.637	4.37109	149.93	4.36099
218.995	4.38057	194.611	4.37011	139.939	4.35952
215.979	4.38004	189.66	4.36827	129.936	4.35559
213.018	4.37943	184.633	4.36748	119.967	4.35083
210.039	4.3783	179.656	4.36575	109.948	4.34559
207.071	4.37805	174.67	4.36468	99.9622	4.3382
204.069	4.37739	169.68	4.36306	89.9943	4.33221
201.051	4.37712	164.668	4.36281	80.0501	4.32375
198.062	4.37629	159.676	4.36077	70.0792	4.31351
195.085	4.37459	154.706	4.3588	62.4571	4.27931
192.108	4.37298	149.747	4.3576	60.081	4.25376
189.138	4.37133	144.786	4.35689	50.0456	4.23917
186.062	4.37147	139.79	4.3573	40.0016	4.21977
183.149	4.37175	134.794	4.35609	39.9983	4.21964
180.108	4.37032	129.816	4.35398	50.0185	4.23761
177.186	4.36937	124.842	4.35033	60.0681	4.24595
174.154	4.36779	119.884	4.34871	70.1064	4.25628
171.212	4.36689	114.887	4.34491	80.1304	4.2643
168.163	4.36587	109.896	4.34362	90.1564	4.27019
165.21	4.36467	104.909	4.34101	100.189	4.27662
162.195	4.36396	99.9189	4.33559	130.268	4.29346
159.248	4.36296	94.9415	4.33207	140.294	4.29852
156.23	4.36097	89.9422	4.32836	160.332	4.30453
153.272	4.35999	84.9607	4.32487	180.389	4.31245
150.223	4.35978	79.9715	4.32158	190.398	4.31549
147.293	4.35977	74.9782	4.31795	200.416	4.31882
144.261	4.35846	69.9904	4.31312	220.441	4.32417
141.325	4.35726	65.0038	4.30758	230.449	4.32622
135.316	4.35627	62.4571	4.27931	239.182	4.34852
129.347	4.35402	60.0276	4.25498	250.422	4.38388
126.351	4.34921	55.0399	4.24564
123.379	4.34993	50.0441	4.24017
120.363	4.35296	45.0381	4.23094
117.384	4.34822	40.0154	4.22109
114.409	4.34651	40.0006	4.22078
111.427	4.34506	45.0116	4.22932
108.456	4.34317	50.039	4.23774
105.469	4.34268	55.0612	4.2433
102.46	4.34103	60.081	4.24738
99.4963	4.33656	65.0926	4.25355
96.5537	4.33473	70.106	4.25824
93.5922	4.33275	75.12	4.26244
90.6122	4.33174	80.1356	4.26571
87.6153	4.32995	85.1457	4.2683
84.645	4.32732	90.1629	4.27179
81.6937	4.32442	95.1768	4.27489
78.7142	4.32227	100.191	4.27789
75.7524	4.32079	105.2	4.2808
72.7521	4.31795	115.237	4.28566
69.7854	4.31451	120.24	4.28811
66.7965	4.31095	125.26	4.2912
63.8171	4.30749	130.273	4.29411
62.4571	4.28128	135.293	4.29696
60.8709	4.25529	140.304	4.29888
57.8561	4.2542	145.307	4.29866
54.8645	4.24982	150.315	4.29995
51.8828	4.24651	155.347	4.30315
48.8768	4.23723	160.34	4.30498
45.8836	4.23265	165.367	4.30725
42.9216	4.22701	170.363	4.30912
39.9193	4.22115	175.363	4.31118
42.9144	4.2268	180.377	4.31336
45.9137	4.23198	185.368	4.3143
48.9076	4.23764	190.374	4.31612
51.9145	4.24251	195.381	4.31793
54.9263	4.24684	200.394	4.31933
57.9242	4.24904	205.395	4.32092
60.9198	4.25182	210.393	4.32206
63.9173	4.25575	215.373	4.32293
66.9175	4.25907	220.372	4.32479
69.9122	4.26155	225.395	4.32579
72.9112	4.2643	230.404	4.32783
75.9092	4.26608	235.39	4.32894
78.9069	4.26867	239.182	4.34852
81.9022	4.27017	240.359	4.37679
84.8961	4.27165	245.415	4.37709
87.8897	4.27361	250.399	4.37819
90.8934	4.27593
93.8847	4.2783
96.8767	4.27998
99.8613	4.28157
102.869	4.2838
105.865	4.28524
108.86	4.28703
111.855	4.2886
114.852	4.29016
117.854	4.29139
120.848	4.29338
123.839	4.29482
126.823	4.29669
129.826	4.29929
132.828	4.30082
135.808	4.30192
138.808	4.3027
141.798	4.30358
144.798	4.3044
147.786	4.30472
150.778	4.30583
153.767	4.30847
156.771	4.31012
159.76	4.31062
162.758	4.31211
165.746	4.31302
168.741	4.31443
171.726	4.31559
174.718	4.31664
177.713	4.31832
180.706	4.319
183.704	4.32041
186.697	4.3214
189.669	4.3224
192.679	4.32407
195.668	4.32466
198.669	4.3254
201.659	4.32655
204.626	4.3273
207.631	4.32836
210.618	4.3289
213.609	4.32985
216.613	4.33056
219.595	4.33088
222.579	4.33237
225.581	4.33312
228.564	4.3336
231.564	4.33512
234.548	4.3359
237.537	4.33665
239.182	4.35605
240.493	4.38402
243.525	4.38521
246.514	4.38603
249.504	4.38623

## Sheet: Fig.5a
Fig.5a
x axis	y axis
	300 K	280 K	260 K	240 K	220 K	200 K	180 K	160 K	140 K	120 K	100 K
4.93411	6.2923	6.83854	7.36479	8.05418	8.54661	9.33236	10.6238	10.9542	11.849	12.3834	14.154
4.93058	6.31585	6.78989	7.34385	8.01392	8.56015	9.32757	10.5727	10.9128	11.8476	12.3097	14.1051
4.92706	6.31768	6.81104	7.3471	8.04741	8.56755	9.32827	10.5715	10.9328	11.8925	12.3611	14.1434
4.92354	6.35992	6.7743	7.33906	8.01801	8.58736	9.32573	10.5562	10.9485	12.0329	12.3256	14.146
4.92002	6.32297	6.81583	7.35295	8.08429	8.56755	9.33829	10.5665	10.9452	11.8042	12.2569	14.1122
4.91651	6.36577	6.77593	7.3093	8.02126	8.59851	9.31079	10.5902	10.9334	11.9985	12.2834	14.1959
4.91301	6.35597	6.81597	7.39455	8.07907	8.57904	9.33779	10.5622	10.9194	11.8841	12.2198	14.098
4.90951	6.38488	6.8202	7.33497	8.03952	8.59766	9.32729	10.6226	10.9495	11.966	12.3041	14.1968
4.90601	6.38579	6.84382	7.393	8.07512	8.56508	9.37847	10.6092	10.9923	11.9069	12.1959	14.1073
4.90252	6.42147	6.81527	7.36219	8.05298	8.626	9.322	10.6329	10.9598	12.0083	12.272	14.2038
4.89904	6.37571	6.85687	7.40386	8.08775	8.60041	9.37326	10.6156	11.007	11.8589	12.2674	14.171
4.89556	6.40709	6.79362	7.40111	8.07639	8.63235	9.34407	10.6406	10.9831	11.9954	12.3907	14.2971
4.89208	6.40906	6.86272	7.39391	8.10354	8.61733	9.35824	10.6807	10.9868	12.0073	12.3324	14.2045
4.88861	6.42288	6.82239	7.4083	8.08161	8.64624	9.36578	10.719	11.0265	11.9946	12.4572	14.2768
4.88515	6.43212	6.85179	7.39843	8.14274	8.65273	9.40259	10.6573	11.0415	11.9243	12.3497	14.23
4.88169	6.43127	6.85123	7.44884	8.11129	8.68135	9.42275	10.7317	11.0747	12.0612	12.5059	14.2491
4.87823	6.42175	6.86688	7.45561	8.13816	8.66767	9.41126	10.681	11.0325	12.0209	12.4664	14.2783
4.87478	6.42852	6.87393	7.44087	8.145	8.69009	9.37523	10.7713	11.1018	12.0934	12.5556	14.3152
4.87134	6.46716	6.88373	7.46174	8.16361	8.70215	9.49192	10.7191	11.0684	12.1195	12.5181	14.256
4.8679	6.4838	6.9003	7.45039	8.15846	8.71886	9.41429	10.8173	11.1181	12.1319	12.5349	14.3195
4.86446	6.44812	6.88775	7.43601	8.14697	8.69785	9.53183	10.745	11.1248	12.0857	12.5178	14.4285
4.86103	6.47245	6.92385	7.48346	8.23348	8.69475	9.45173	10.7514	11.1715	12.1019	12.4693	14.4048
4.8576	6.46124	6.92174	7.50193	8.2112	8.72493	9.52372	10.7862	11.1317	12.1638	12.5229	14.4393
4.85418	6.48436	6.92822	7.50687	8.25753	8.71858	9.4738	10.8203	11.1827	12.1841	12.5508	14.4372
4.85077	6.49184	6.95664	7.48973	8.21388	8.78902	9.54875	10.8293	11.1725	12.0981	12.5925	14.533
4.84735	6.51433	6.95071	7.5154	8.22453	8.77879	9.53289	10.8067	11.2412	12.2416	12.5732	14.5388
4.84395	6.52631	6.97821	7.52612	8.2282	8.81193	9.5381	10.8219	11.1814	12.269	12.6122	14.5629
4.84054	6.52349	6.97299	7.57935	8.26747	8.79635	9.54276	10.8945	11.2547	12.2397	12.6254	14.5197
4.83715	6.53499	7.00282	7.54008	8.23821	8.7979	9.57872	10.8836	11.2371	12.3224	12.599	14.5706
4.83375	6.52723	6.9945	7.56229	8.28897	8.82378	9.56708	10.958	11.2888	12.2177	12.672	14.5646
4.83037	6.53181	6.99767	7.52901	8.27022	8.86933	9.67108	10.907	11.2887	12.3021	12.6764	14.658
4.82698	6.5139	7.02108	7.58499	8.32254	8.85022	9.59451	10.9722	11.3087	12.3052	12.7424	14.6447
4.82361	6.5622	6.99323	7.55876	8.32338	8.91248	9.64859	10.9844	11.3319	12.4003	12.735	14.6155
4.82023	6.54338	7.04646	7.60657	8.37076	8.87941	9.63435	10.9554	11.3908	12.3825	12.7544	14.6391
4.81686	6.57673	7.03659	7.62828	8.31076	8.93525	9.67355	11.0272	11.3277	12.4642	12.8075	14.8238
4.8135	6.55508	7.04943	7.64252	8.36625	8.92566	9.68215	11.0474	11.4637	12.3546	12.7559	14.7007
4.81014	6.58336	7.07735	7.67249	8.38141	8.95069	9.72058	11.0045	11.3646	12.4598	12.8022	14.8467
4.80678	6.63264	7.07199	7.66615	8.40228	8.92728	9.70746	11.0438	11.4474	12.3642	12.8449	14.8014
4.80343	6.6081	7.07601	7.65486	8.35631	8.97142	9.73905	11.0771	11.4425	12.5318	12.9379	14.8715
4.80009	6.59301	7.09321	7.68025	8.40856	8.96345	9.72728	11.0612	11.4983	12.4218	12.8799	14.8889
4.79675	6.63539	7.10943	7.71557	8.40997	8.97008	9.76253	11.1343	11.4707	12.559	12.9471	14.8854
4.79341	6.58688	7.12656	7.70492	8.48872	8.99243	9.79489	11.1039	11.4868	12.5187	12.9092	14.9191
4.79008	6.66345	7.11563	7.73708	8.42477	9.02987	9.79602	11.1709	11.49	12.6186	12.9332	14.9143
4.78675	6.62841	7.13812	7.699	8.49754	8.99666	9.84848	11.1037	11.5345	12.5688	13.0106	14.96
4.78343	6.6686	7.15258	7.72326	8.43641	9.05793	9.80533	11.1998	11.5852	12.576	13.0203	15.0394
4.78011	6.67664	7.13248	7.75357	8.48802	9.02367	9.87379	11.1864	11.5937	12.5752	12.9724	14.9994
4.7768	6.69807	7.15357	7.77882	8.49838	9.04538	9.86011	11.2304	11.6242	12.6894	13.0061	15.0279
4.77349	6.65993	7.16499	7.77705	8.52891	9.0683	9.8807	11.2104	11.6199	12.6268	13.0088	15.0333
4.77019	6.71788	7.20081	7.75484	8.50966	9.09841	9.83967	11.2476	11.5947	12.7622	13.0929	15.0183
4.76689	6.68566	7.21357	7.7705	8.5641	9.07895	9.88416	11.2558	11.6094	12.6689	13.0365	15.1971
4.76359	6.72557	7.20059	7.79524	8.53314	9.13831	9.90982	11.3204	11.6808	12.7186	13.1221	15.202
4.7603	6.73438	7.2319	7.81597	8.54908	9.07888	9.9498	11.2824	11.7055	12.7526	13.1035	15.1794
4.75702	6.71401	7.25538	7.80829	8.56247	9.1577	9.89241	11.3727	11.6436	12.7418	13.1479	15.2
4.75374	6.7334	7.24805	7.80822	8.58201	9.12576	9.96341	11.341	11.6933	12.7068	13.1063	15.3024
4.75046	6.71718	7.28041	7.85525	8.62664	9.16821	9.93006	11.3322	11.712	12.7625	13.2524	15.218
4.74719	6.75222	7.25284	7.88676	8.59526	9.19098	10.0011	11.3227	11.7321	12.7267	13.254	15.3124
4.74392	6.74432	7.26793	7.88754	8.59773	9.18132	9.90482	11.426	11.7497	12.7133	13.2381	15.2632
4.74066	6.72691	7.26208	7.85807	8.61416	9.20367	10.0001	11.4441	11.7758	12.8639	13.2266	15.3344
4.7374	6.81039	7.27547	7.88204	8.65258	9.21615	9.99824	11.4902	11.8138	12.785	13.2887	15.3042
4.73414	6.76174	7.29867	7.90298	8.63016	9.25254	10.0358	11.3956	11.7928	12.8403	13.2852	15.3444
4.73089	6.78825	7.30657	7.95558	8.66753	9.25726	10.032	11.4837	11.8514	12.8704	13.2997	15.3238
4.72765	6.81018	7.32003	7.91701	8.6609	9.25881	10.0886	11.427	11.82	12.9217	13.3022	15.4671
4.72441	6.81385	7.31961	7.93372	8.71512	9.26678	10.051	11.4955	11.8924	12.7807	13.4061	15.3451
4.72117	6.82329	7.34838	7.91123	8.68861	9.29583	10.1122	11.501	11.8673	13.0618	13.3808	15.48
4.71794	6.78938	7.37256	7.95523	8.73945	9.23456	10.0516	11.4926	11.8832	12.9446	13.3982	15.4162
4.71471	6.83591	7.36868	7.98759	8.70159	9.29209	10.1249	11.5386	11.8801	13.0838	13.4729	15.5955
4.71149	6.85368	7.39766	7.98421	8.72401	9.29865	10.0766	11.5376	11.9323	13.002	13.4888	15.4603
4.70827	6.84205	7.37101	7.99415	8.71773	9.34222	10.1433	11.5787	11.9391	13.1077	13.5192	15.6293
4.70506	6.8625	7.40838	7.98555	8.812	9.33496	10.154	11.5592	12.0137	12.9868	13.4707	15.506
4.70185	6.91016	7.38645	8.00282	8.76624	9.35252	10.1496	11.5902	11.9855	13.107	13.5107	15.6362
4.69864	6.85728	7.39929	8.03109	8.81433	9.35978	10.1863	11.5678	11.9873	13.0506	13.491	15.5748
4.69544	6.90261	7.4203	8.04555	8.78338	9.40053	10.1833	11.6286	11.9856	13.1436	13.5245	15.5984
4.69224	6.87801	7.41853	8.0239	8.82674	9.37804	10.1749	11.6451	12.0358	12.9755	13.5388	15.6698
4.68905	6.91841	7.44561	8.08151	8.78309	9.41851	10.2447	11.7082	12.0177	13.1357	13.6135	15.7348
4.68586	6.94182	7.42946	8.05309	8.82674	9.39665	10.2513	11.6579	12.0566	13.1223	13.5605	15.6998
4.68268	6.94083	7.44681	8.06226	8.81447	9.4355	10.2256	11.7447	12.0263	13.1814	13.6398	15.7055
4.6795	6.93794	7.48002	8.08496	8.87609	9.39115	10.2265	11.7093	12.0908	13.1401	13.6421	15.6605
4.67632	6.95423	7.43785	8.05006	8.82208	9.44608	10.2266	11.7874	12.0928	13.2835	13.6873	15.7281
4.67315	6.91827	7.49644	8.1138	8.8885	9.46801	10.2679	11.7179	12.1322	13.2224	13.5861	15.7843
4.66999	6.99308	7.45752	8.12966	8.83943	9.50446	10.2758	11.7784	12.1176	13.2631	13.764	15.7626
4.66682	6.94316	7.5023	8.10548	8.85734	9.46723	10.3512	11.7232	12.1755	13.2428	13.7035	15.8111
4.66367	6.96374	7.47388	8.11902	8.89577	9.49748	10.308	11.8036	12.1568	13.319	13.8127	15.8503
4.66051	6.96593	7.52571	8.09751	8.90416	9.50157	10.3513	11.7606	12.1447	13.2744	13.71	15.8703
4.65736	6.99047	7.53551	8.14919	8.89436	9.50256	10.3137	11.8633	12.1964	13.3055	13.8709	15.7857
4.65422	6.9531	7.53057	8.1523	8.94956	9.50397	10.3523	11.7939	12.1962	13.3755	13.7807	15.8281
4.65108	7.00788	7.55934	8.15702	8.94512	9.53231	10.3547	11.851	12.2095	13.3377	13.8791	15.8817
4.64794	7.04081	7.53452	8.18692	8.94068	9.56178	10.3854	11.7963	12.2441	13.3624	13.851	15.9178
4.64481	7.01451	7.56138	8.16167	8.97636	9.56693	10.3692	11.8685	12.284	13.3659	13.9015	15.926
4.64168	7.02537	7.58296	8.19517	8.96952	9.56439	10.4218	11.8458	12.2575	13.4606	13.8869	15.9971
4.63855	7.07416	7.6027	8.19538	8.98052	9.55262	10.373	11.8563	12.2894	13.487	13.9431	15.951
4.63543	7.07268	7.58218	8.22816	8.96902	9.60402	10.4518	11.8646	12.299	13.4291	14.001	16.0999
4.63232	7.05421	7.57055	8.23973	9.01584	9.6129	10.4542	11.891	12.3488	13.4215	14.0013	15.9433
4.62921	7.05921	7.61786	8.20814	8.97495	9.63032	10.4331	11.9189	12.3136	13.4257	13.9591	16.1107
4.6261	7.0523	7.63802	8.22668	9.00858	9.60804	10.4649	11.9639	12.3914	13.3494	14.0492	15.9729
4.623	7.09193	7.62829	8.25482	8.9968	9.63032	10.474	11.8838	12.3385	13.5149	14.0844	16.1958
4.6199	7.09961	7.67152	8.23042	9.06957	9.62609	10.4822	11.9745	12.4342	13.5359	14.0328	16.1539
4.6168	7.13529	7.62428	8.27963	9.06153	9.64491	10.4904	11.9975	12.3549	13.6012	14.0542	16.1618
4.61371	7.12464	7.6878	8.2699	9.11779	9.66501	10.529	12.0182	12.4222	13.4779	13.9326	16.1306
4.61063	7.1135	7.64226	8.28295	9.0537	9.67467	10.5416	11.9957	12.4375	13.6351	14.0669	16.2373
4.60754	7.12746	7.66489	8.33921	9.11808	9.68292	10.512	11.9645	12.4903	13.564	14.014	16.1761
4.60447	7.15341	7.69006	8.29077	9.04425	9.73946	10.5345	12.0086	12.4451	13.5982	14.1894	16.2988
4.60139	7.11929	7.72926	8.32885	9.14064	9.71718	10.5557	12.0123	12.5093	13.605	14.1156	16.186
4.59832	7.16088	7.72334	8.31059	9.08776	9.76964	10.5744	12.0338	12.4905	13.6857	14.1234	16.2941
4.59526	7.15701	7.72863	8.33632	9.17723	9.73932	10.5901	12.0247	12.549	13.5474	14.1307	16.3092
4.59219	7.18105	7.71812	8.35423	9.13697	9.77267	10.5731	12.0366	12.4829	13.7565	14.2095	16.4197
4.58914	7.16138	7.73448	8.34224	9.19324	9.76689	10.6451	12.1331	12.5715	13.6661	14.2137	16.3404
4.58608	7.17745	7.73384	8.33569	9.15143	9.80518	10.6023	12.1281	12.5477	13.7124	14.299	16.3324
4.58303	7.17421	7.7526	8.39019	9.18527	9.76069	10.6358	12.1428	12.5963	13.6808	14.2839	16.3007
4.57999	7.18838	7.72122	8.38286	9.15643	9.82027	10.6486	12.2162	12.5951	13.7859	14.359	16.3942
4.57694	7.22928	7.75486	8.4143	9.1974	9.79411	10.6578	12.2056	12.6045	13.7511	14.2198	16.436
4.57391	7.22794	7.76571	8.36347	9.18753	9.89134	10.6265	12.2303	12.6458	13.7872	14.3903	16.4575
4.57087	7.22406	7.7679	8.46232	9.20106	9.86313	10.7453	12.2136	12.6736	13.7492	14.4017	16.5068
4.56784	7.19797	7.78976	8.39957	9.21876	9.89634	10.6868	12.2606	12.6386	13.8181	14.4251	16.4499
4.56482	7.23682	7.82981	8.43842	9.21827	9.86426	10.76	12.261	12.6768	13.8675	14.406	16.4263
4.5618	7.22194	7.80393	8.43729	9.24034	9.91284	10.6958	12.3167	12.7089	13.9187	14.4456	16.5125
4.55878	7.24888	7.83509	8.43496	9.27411	9.89916	10.7652	12.2968	12.7092	13.8886	14.4145	16.6029
4.55577	7.25113	7.83918	8.48552	9.2746	9.95571	10.7279	12.3102	12.7683	13.99	14.4224	16.5137
4.55276	7.24232	7.83559	8.50596	9.30633	9.92144	10.7995	12.2609	12.7416	13.9245	14.4167	16.5663
4.54975	7.26622	7.87768	8.47522	9.28215	9.96093	10.7621	12.3217	12.7703	13.9352	14.5282	16.594
4.54675	7.3098	7.82579	8.54094	9.27249	9.93216	10.8197	12.2978	12.7714	13.9085	14.4538	16.6335
4.54375	7.29273	7.84553	8.46373	9.30936	9.96163	10.7547	12.3411	12.8273	13.9201	14.5345	16.632
4.54076	7.3454	7.87472	8.56089	9.30401	9.97094	10.8259	12.3299	12.7999	14.053	14.5425	16.6947
4.53777	7.294	7.86161	8.53114	9.32995	9.98984	10.831	12.3705	12.7993	13.9987	14.6402	16.7191
4.53478	7.31156	7.8793	8.53974	9.30612	10.0123	10.9017	12.3892	12.8206	14.0699	14.5274	16.708
4.5318	7.35104	7.93388	8.52719	9.37	10.028	10.8267	12.4017	12.8899	14.0546	14.5667	16.7388
4.52882	7.3581	7.88022	8.53628	9.33989	10.0333	10.8928	12.3682	12.8359	14.0662	14.5343	16.8374
4.52585	7.3246	7.90144	8.55976	9.39045	10.0372	10.8555	12.4273	12.9104	14.0329	14.6562	16.7167
4.52288	7.33927	7.93514	8.59565	9.37564	10.0292	10.926	12.4471	12.886	13.9945	14.6126	16.8625
4.51991	7.35104	7.95869	8.57866	9.42246	10.0601	10.8663	12.4872	12.9792	14.0453	14.6211	16.8048
4.51695	7.3949	7.91547	8.62766	9.36429	10.1084	10.9289	12.4859	12.8809	14.2159	14.6491	16.9069
4.51399	7.37333	7.95644	8.60073	9.44213	10.1064	10.9563	12.4857	12.9824	14.0543	14.7531	16.901
4.51104	7.38559	7.96398	8.63528	9.40018	10.1349	10.957	12.5399	12.9374	14.184	14.7452	16.9345
4.50809	7.39434	8.01679	8.60425	9.46744	10.1133	10.9717	12.5723	13.0309	14.0583	14.7436	16.9299
4.50514	7.4066	7.97047	8.63189	9.40399	10.1247	10.9913	12.5491	12.9611	14.2854	14.7339	16.9603
4.5022	7.43777	8.01799	8.64853	9.49783	10.1191	10.975	12.5526	13.0592	14.1098	14.7355	16.9384
4.49926	7.45145	8.02716	8.65608	9.44086	10.1716	11.0153	12.6011	13.0232	14.2505	14.7581	16.9524
4.49632	7.42473	8.01376	8.63478	9.53118	10.1381	11.0372	12.6363	13.0393	14.1423	14.7339	16.9682
4.49339	7.47112	8.00558	8.66672	9.46561	10.1557	11.0413	12.6373	13.016	14.3164	14.8244	17.0176
4.49046	7.42042	8.05677	8.70635	9.52039	10.1548	11.0418	12.6285	13.1136	14.2084	14.8131	16.9796
4.48754	7.50214	8.04746	8.72616	9.47414	10.2083	11.043	12.7064	13.108	14.3111	14.8256	17.0999
4.48462	7.46506	8.07729	8.72574	9.54817	10.1744	11.0753	12.5647	13.1215	14.2795	14.8252	17.134
4.4817	7.4843	8.05896	8.72151	9.49353	10.247	11.0822	12.6756	13.1157	14.371	14.9532	17.1466
4.47879	7.51554	8.07313	8.73547	9.57454	10.1629	11.1142	12.6345	13.1618	14.2882	14.8091	17.1519
4.47588	7.4482	8.07623	8.71431	9.55953	10.24	11.0931	12.7241	13.1535	14.4711	14.9309	17.1802
4.47298	7.53267	8.0775	8.75761	9.59274	10.2054	11.1251	12.6314	13.1643	14.3557	14.895	17.191
4.47008	7.50433	8.116	8.74217	9.56411	10.2739	11.1158	12.7332	13.1891	14.4315	14.8987	17.2142
4.46718	7.47514	8.11494	8.76184	9.6031	10.2596	11.1821	12.6861	13.1953	14.482	14.8565	17.2043
4.46428	7.54008	8.11092	8.77284	9.60204	10.3312	11.146	12.7861	13.2041	14.3951	14.97	17.2243
4.46139	7.51533	8.12735	8.78109	9.57595	10.2889	11.165	12.6983	13.2228	14.4998	14.9194	17.2774
4.45851	7.52583	8.15019	8.76473	9.64801	10.3379	11.1847	12.8078	13.2814	14.4522	15.053	17.2657
4.45563	7.55545	8.13969	8.80908	9.6306	10.3183	11.201	12.7463	13.1889	14.4791	14.9151	17.3968
4.45275	7.51392	8.16599	8.80964	9.66063	10.3549	11.2001	12.8094	13.2821	14.4434	15.0261	17.2475
4.44987	7.58816	8.15337	8.82819	9.64823	10.3637	11.1991	12.7678	13.2575	14.5352	15.0268	17.3553
4.447	7.54536	8.17473	8.85272	9.67953	10.3706	11.228	12.845	13.3708	14.51	15.1318	17.3573
4.44413	7.59176	8.1815	8.84165	9.65401	10.3454	11.2363	12.8429	13.3259	14.6221	15.0997	17.5205
4.44127	7.58633	8.2212	8.87359	9.71429	10.3775	11.2483	12.8913	13.3698	14.5819	15.1541	17.2986
4.43841	7.584	8.1877	8.83051	9.67192	10.3791	11.2826	12.8837	13.338	14.6115	15.125	17.45
4.43555	7.64147	8.20089	8.91561	9.71422	10.4292	11.2522	12.9122	13.4041	14.5868	15.1423	17.4304
4.4327	7.59331	8.19334	8.90229	9.70442	10.4176	11.2983	12.8779	13.3361	14.6626	15.1703	17.5152
4.42985	7.63385	8.2365	8.91406	9.76301	10.4176	11.2887	12.9239	13.4768	14.5911	15.1903	17.4417
4.42701	7.63766	8.21013	8.88657	9.69977	10.4476	11.3545	12.8983	13.3802	14.7316	15.1327	17.524
4.42416	7.58231	8.25109	8.95609	9.74962	10.42	11.3295	12.9527	13.4614	14.595	15.2144	17.4733
4.42133	7.66488	8.22669	8.89608	9.74574	10.4678	11.3661	12.9522	13.4183	14.7172	15.2362	17.6345
4.41849	7.63202	8.24806	8.92351	9.78543	10.4653	11.3975	12.9679	13.5336	14.6378	15.2848	17.5134
4.41566	7.74074	8.27062	8.9233	9.74299	10.4961	11.3583	12.9864	13.5026	14.8085	15.3385	17.6271
4.41283	7.68842	8.29297	8.94248	9.81603	10.4901	11.3767	13.0224	13.5604	14.6926	15.352	17.5436
4.41001	7.66692	8.27929	8.94368	9.76731	10.495	11.3771	13.0206	13.4882	14.8714	15.3496	17.667
4.40719	7.69618	8.31476	8.9503	9.83514	10.4877	11.3956	12.9953	13.5582	14.7213	15.3592	17.5874
4.40437	7.73418	8.29748	8.9974	9.80637	10.5419	11.3884	13.0806	13.5209	14.8497	15.362	17.7952
4.40156	7.69139	8.33521	9.01926	9.86913	10.5342	11.392	13.0567	13.5881	14.759	15.4222	17.6869
4.39875	7.71811	8.2929	9.02779	9.82851	10.5947	11.4171	13.1458	13.5336	14.8801	15.3694	17.6754
4.39594	7.73496	8.34099	9.03957	9.90494	10.5395	11.4512	13.0543	13.6104	14.7822	15.4709	17.6329
4.39314	7.74518	8.31215	9.01313	9.84607	10.6099	11.4524	13.121	13.5833	14.9285	15.4027	17.719
4.39034	7.73849	8.36933	9.04655	9.87646	10.5683	11.4934	13.1065	13.62	14.7472	15.396	17.6509
4.38755	7.76627	8.35551	9.00474	9.8802	10.587	11.4396	13.1607	13.6417	14.9125	15.4846	17.7643
4.38476	7.72826	8.36912	9.07673	9.89641	10.5586	11.4695	13.1062	13.6749	14.9574	15.5453	17.7627
4.38197	7.75802	8.38548	9.0469	9.89507	10.6597	11.4568	13.164	13.6685	15.0088	15.5542	17.8237
4.37918	7.77938	8.40917	9.06375	9.94767	10.6256	11.5112	13.1608	13.7519	14.9235	15.5713	17.8098
4.3764	7.76768	8.36651	9.05529	9.91503	10.6953	11.4982	13.1994	13.7421	15.0053	15.6532	17.8767
4.37363	7.79383	8.37631	9.07468	9.91757	10.6015	11.5173	13.1777	13.6945	14.9848	15.5252	17.8999
4.37085	7.81336	8.40959	9.09118	9.95599	10.7245	11.5128	13.2331	13.7322	14.9551	15.6175	17.8636
4.36808	7.80462	8.42666	9.10711	9.94824	10.6472	11.5496	13.2202	13.7641	15.0174	15.5859	17.9507
4.36532	7.81781	8.41946	9.09428	9.96911	10.7415	11.548	13.27	13.7766	15.0091	15.5952	17.9427
4.36255	7.83762	8.45613	9.11974	10.0084	10.6967	11.5711	13.2874	13.7806	14.9414	15.5763	18.0206
4.35979	7.81252	8.47093	9.0909	10.0287	10.7415	11.5647	13.3143	13.8184	15.0694	15.5844	17.9749
4.35704	7.83917	8.44534	9.15499	9.97214	10.6869	11.6358	13.2754	13.8552	15.0122	15.6206	18.1016
4.35428	7.80561	8.45345	9.13941	10.022	10.7382	11.5995	13.2701	13.8381	15.0412	15.6622	17.9643
4.35153	7.88951	8.45006	9.15908	10.0292	10.7242	11.6387	13.2876	13.8149	15.2101	15.6653	18.0632
4.34879	7.86914	8.53453	9.16585	10.0615	10.7792	11.6276	13.2654	13.862	15.2006	15.7702	17.941
4.34605	7.84453	8.5186	9.17001	10.0161	10.7708	11.6323	13.3493	13.876	15.0753	15.7073	18.1724
4.34331	7.89396	8.52233	9.21873	10.0827	10.8018	11.6468	13.3403	13.9335	15.1789	15.6857	18.084
4.34057	7.88408	8.48468	9.21076	10.0427	10.7828	11.6703	13.3623	13.9367	15.3094	15.7319	18.1454
4.33784	7.90672	8.53771	9.21845	10.1256	10.8156	11.6565	13.3785	13.9495	15.0491	15.7551	18.1141
4.33511	7.93316	8.53206	9.23819	10.0754	10.7615	11.701	13.4083	13.8996	15.2517	15.8179	18.2049
4.33239	7.91031	8.56013	9.23015	10.1198	10.8342	11.7332	13.3893	14.0407	15.172	15.7682	18.1262
4.32966	7.93816	8.52981	9.27119	10.0979	10.8398	11.7325	13.4131	13.9529	15.2444	15.7444	18.2696
4.32695	7.88655	8.56478	9.25426	10.1615	10.8522	11.704	13.4304	14.0098	15.2046	15.8888	18.1941
4.32423	7.92434	8.51768	9.26216	10.1102	10.8772	11.7591	13.4186	13.9466	15.2235	15.8908	18.3914
4.32152	7.94338	8.58882	9.29925	10.1676	10.8871	11.7456	13.5008	13.9892	15.2537	15.8887	18.1499
4.31881	7.92604	8.59594	9.29029	10.1257	10.9052	11.7657	13.5147	13.9869	15.3235	15.9566	18.3197
4.31611	7.95903	8.57641	9.33218	10.1917	10.881	11.7413	13.4816	14.0521	15.2374	15.9388	18.2988
4.31341	7.94585	8.61858	9.30228	10.1411	10.9278	11.7723	13.5548	14.062	15.4024	16.0344	18.3097
4.31071	7.97024	8.63839	9.33077	10.2077	10.9001	11.7859	13.5239	14.0832	15.2524	16.0927	18.3171
4.30801	8.0062	8.6183	9.3137	10.1723	10.9466	11.8187	13.549	14.0625	15.4081	16.062	18.3965
4.30532	8.01093	8.63874	9.33648	10.2544	10.9555	11.8384	13.5385	14.1244	15.3227	15.9214	18.3921
4.30263	7.99852	8.62365	9.35227	10.2204	10.9654	11.8075	13.6029	14.148	15.4739	15.9603	18.4407
4.29995	7.96425	8.66554	9.35756	10.2162	10.9283	11.863	13.5286	14.1616	15.3503	15.9762	18.4282
4.29727	8.01897	8.65249	9.35213	10.2265	10.9615	11.8593	13.6296	14.1148	15.4913	16.0058	18.4246
4.29459	8.03645	8.67625	9.3491	10.2107	10.9495	11.8642	13.5624	14.0777	15.4749	15.9851	18.4448
4.29192	8.0258	8.70904	9.34973	10.2621	11.0376	11.9002	13.6776	14.183	15.5058	16.0599	18.484
4.28925	8.05817	8.70354	9.41982	10.2566	10.9868	11.9318	13.5922	14.1871	15.4097	16.0145	18.5712
4.28658	8.03857	8.73351	9.3847	10.2659	11.0546	11.9206	13.6781	14.2459	15.5098	16.1772	18.4571
4.28391	8.05514	8.69459	9.40395	10.2791	11.0191	11.9243	13.6258	14.1672	15.5129	16.1098	18.5522
4.28125	8.07685	8.73809	9.4225	10.2957	11.0853	11.8946	13.7415	14.2905	15.5372	16.1392	18.5299
4.27859	8.02101	8.72159	9.41523	10.2707	11.0212	11.9858	13.6628	14.2566	15.5415	16.121	18.6945
4.27594	8.07847	8.76693	9.43575	10.3222	11.1073	11.9669	13.7142	14.3102	15.5746	16.22	18.5241
4.27329	8.10308	8.71595	9.46043	10.3147	11.1029	11.9998	13.687	14.2565	15.5872	16.2224	18.536
4.27064	8.10407	8.73774	9.45098	10.3407	11.1036	11.9691	13.7292	14.282	15.6426	16.2164	18.5254
4.268	8.1267	8.72899	9.45817	10.311	11.0933	12.0152	13.7035	14.2917	15.7206	16.1756	18.634
4.26535	8.07974	8.77849	9.47643	10.3782	11.1362	12.0098	13.7639	14.3711	15.602	16.2954	18.6366
4.26272	8.15018	8.76065	9.51507	10.3419	11.1157	12.0387	13.7414	14.3057	15.7234	16.2203	18.7129
4.26008	8.11302	8.80846	9.51959	10.3721	11.1575	12.0102	13.7464	14.4383	15.68	16.3424	18.6204
4.25745	8.10766	8.80408	9.48772	10.3767	11.1777	12.1049	13.7821	14.3369	15.6966	16.285	18.6832
4.25482	8.12494	8.81663	9.50978	10.435	11.1522	12.0578	13.8191	14.433	15.664	16.3747	18.674
4.2522	8.14919	8.81233	9.53728	10.376	11.1619	12.0839	13.8437	14.4262	15.7727	16.3431	18.708
4.24957	8.18268	8.83045	9.56845	10.4956	11.194	12.0825	13.9006	14.4499	15.5913	16.4498	18.7045
4.24696	8.19453	8.83842	9.53474	10.3776	11.2371	12.1016	13.8454	14.3737	15.753	16.3094	18.8235
4.24434	8.18699	8.83934	9.57684	10.5351	11.2177	12.0932	13.892	14.4565	15.6644	16.4441	18.7157
4.24173	8.21265	8.83264	9.55435	10.4378	11.2285	12.1314	13.9265	14.4003	15.8534	16.3674	18.7928
4.23912	8.16753	8.8643	9.57458	10.4832	11.2299	12.1309	13.8816	14.4899	15.7994	16.4616	18.7316
4.23651	8.22993	8.85534	9.59383	10.4163	11.2605	12.1982	13.9726	14.4653	15.8557	16.4848	18.9215
4.23391	8.17704	8.88898	9.62972	10.5329	11.2459	12.1606	13.8904	14.526	15.7879	16.5294	18.8799
4.23131	8.20363	8.88841	9.60229	10.4647	11.2635	12.1618	13.9658	14.5039	15.9116	16.4651	18.932
4.22871	8.21068	8.84928	9.62429	10.5317	11.2595	12.1432	13.9755	14.5648	15.8214	16.4822	18.7385
4.22612	8.25693	8.89391	9.6006	10.4931	11.3123	12.2112	14.0152	14.5271	15.8956	16.4961	18.953
4.22353	8.24875	8.88848	9.65397	10.5709	11.3029	12.2082	13.9979	14.5353	15.9302	16.5684	18.9432
4.22095	8.27406	8.92465	9.64354	10.5094	11.3327	12.2091	14.0237	14.5372	16.0217	16.4862	18.9221
4.21836	8.24657	8.9537	9.67879	10.5821	11.3018	12.2587	13.985	14.6783	15.9293	16.4696	18.9539
4.21578	8.2754	8.91711	9.68098	10.5613	11.3738	12.2358	14.0053	14.5555	16.017	16.4394	19.0168
4.2132	8.2527	8.94531	9.67442	10.5568	11.3444	12.2783	13.9966	14.624	15.9283	16.5289	18.9763
4.21063	8.30586	8.97055	9.69571	10.5773	11.3516	12.2766	14.0559	14.67	16.0108	16.6321	18.9804
4.20806	8.28936	8.96597	9.71651	10.5935	11.3278	12.3233	13.9827	14.6692	15.9735	16.6553	19.0762
4.20549	8.29155	9.00334	9.71165	10.5717	11.4241	12.3145	14.12	14.6387	16.0475	16.688	19.1486
4.20293	8.32666	8.97062	9.73534	10.6348	11.3622	12.3319	14.0877	14.6822	16.0319	16.5687	19.1375
4.20037	8.29366	8.98677	9.72208	10.596	11.4312	12.3374	14.1252	14.7158	16.0961	16.6009	19.0405
4.19781	8.30544	8.99918	9.79238	10.6618	11.4002	12.3543	14.0849	14.7542	16.0664	16.57	19.1517
4.19525	8.32991	8.96865	9.74507	10.6723	11.4512	12.3367	14.1275	14.7434	16.0659	16.6993	19.0455
4.1927	8.33674	8.98557	9.77447	10.6574	11.4119	12.3662	14.18	14.7555	16.1173	16.7395	19.1976
4.19015	8.33491	8.98198	9.7818	10.6678	11.4307	12.376	14.242	14.7433	16.112	16.8196	19.0411
4.1876	8.32969	9.01392	9.78935	10.6589	11.4427	12.4108	14.2058	14.7218	16.2275	16.8129	19.2235
4.18506	8.36185	9.04903	9.81008	10.72	11.4726	12.4157	14.205	14.8275	16.1311	16.7446	19.1447
4.18252	8.39174	9.04177	9.82792	10.706	11.4781	12.4214	14.1979	14.6996	16.0928	16.6959	19.2935
4.17998	8.38377	9.07018	9.80141	10.7353	11.5043	12.4138	14.2346	14.8143	16.164	16.752	19.1953
4.17745	8.39167	9.04184	9.85006	10.7545	11.441	12.4816	14.2114	14.8119	16.226	16.7064	19.3071
4.17492	8.35726	9.08872	9.81819	10.7841	11.4938	12.3915	14.2192	14.8153	16.1514	16.8352	19.1805
4.17239	8.4203	9.11608	9.8404	10.7345	11.4792	12.4672	14.2657	14.8196	16.2671	16.7634	19.3359
4.16987	8.40923	9.11629	9.85069	10.76	11.5393	12.469	14.2514	14.8903	16.178	16.8	19.2281
4.16735	8.3861	9.09345	9.88453	10.7905	11.5226	12.5686	14.3119	14.8928	16.3154	16.7674	19.3864
4.16483	8.43849	9.09599	9.887	10.7945	11.57	12.4774	14.3008	14.9265	16.2802	16.8896	19.2157
4.16231	8.47085	9.12962	9.89793	10.7617	11.5368	12.5338	14.3117	14.8813	16.3805	16.8434	19.2889
4.1598	8.44349	9.14851	9.90935	10.8792	11.5803	12.5496	14.3142	14.9935	16.3333	16.8954	19.2846
4.15729	8.48037	9.12172	9.91647	10.7761	11.561	12.583	14.3555	14.9324	16.4622	16.9141	19.374
4.15479	8.46394	9.15958	9.90625	10.8749	11.5933	12.5396	14.3179	14.9704	16.3525	16.9114	19.4176
4.15228	8.49299	9.14957	9.89596	10.8386	11.633	12.6149	14.3495	14.935	16.4761	16.9023	19.4372
4.14978	8.45083	9.18285	9.91662	10.8794	11.6057	12.5548	14.337	15.0046	16.3173	17.0662	19.4155
4.14729	8.52888	9.1653	9.91013	10.8926	11.6729	12.6144	14.4263	15.0503	16.4515	17.0228	19.5089
4.14479	8.49024	9.21247	9.97859	10.9132	11.6389	12.5856	14.4008	15.0221	16.3658	17.0362	19.4334
4.1423	8.50032	9.18758	9.92282	10.8925	11.6806	12.6347	14.44	14.9786	16.4932	16.9578	19.5337
4.13981	8.51732	9.20852	9.98607	10.9265	11.6759	12.6145	14.4237	15.0743	16.4337	17.0403	19.5112
4.13733	8.53078	9.21465	9.98176	10.8612	11.719	12.6455	14.4977	14.9915	16.5452	17.0477	19.5851
4.13484	8.54517	9.24419	10.0122	10.9743	11.6762	12.6237	14.4334	15.1344	16.5011	17.0777	19.4447
4.13236	8.55595	9.25068	9.99382	10.8848	11.7253	12.6517	14.4765	15.0732	16.6023	17.1552	19.4881
4.12989	8.53635	9.23735	10.0167	10.9581	11.7291	12.6588	14.4326	15.1682	16.4822	17.1157	19.6119
4.12742	8.58409	9.27564	10.0038	10.9554	11.7496	12.6734	14.5496	15.1072	16.5794	17.1624	19.6033
4.12494	8.51703	9.28883	10.0586	10.9968	11.7131	12.7114	14.5184	15.2152	16.4861	17.1181	19.6288
4.12248	8.61074	9.28452	10.0491	10.9879	11.7817	12.6923	14.5949	15.1904	16.5891	17.2216	19.5949
4.12001	8.56209	9.2774	10.095	10.9759	11.7519	12.7232	14.583	15.2191	16.5794	17.1413	19.6962
4.11755	8.61701	9.30525	10.0531	11.0176	11.7957	12.7686	14.5434	15.1638	16.5686	17.1498	19.6096
4.11509	8.60806	9.32521	10.0871	11.015	11.7856	12.7145	14.6018	15.2188	16.5772	17.2145	19.6637
4.11264	8.61412	9.32394	10.1024	11.0105	11.8376	12.7452	14.5901	15.1692	16.6237	17.1954	19.6937
4.11018	8.61807	9.35419	10.0959	11.0261	11.7944	12.7892	14.5669	15.2593	16.5939	17.2653	19.7384
4.10773	8.60982	9.36159	10.0688	11.0967	11.8407	12.82	14.6578	15.2302	16.6033	17.2938	19.6696
4.10529	8.61814	9.36547	10.1236	11.0369	11.8134	12.8064	14.5037	15.2498	16.708	17.3359	19.741
4.10284	8.65882	9.37576	10.1382	11.0939	11.8859	12.8059	14.6114	15.2757	16.6019	17.3965	19.6384
4.1004	8.62992	9.3594	10.1472	11.0327	11.8367	12.8437	14.625	15.2674	16.6618	17.2856	19.8474
4.09797	8.70564	9.38627	10.1668	11.1107	11.881	12.8152	14.6435	15.3118	16.7225	17.3578	19.6909
4.09553	8.64719	9.36695	10.1855	11.0703	11.889	12.8801	14.6146	15.365	16.7656	17.2973	19.9122
4.0931	8.68301	9.38225	10.1834	11.1096	11.8993	12.8724	14.6584	15.3821	16.7221	17.3523	19.8089
4.09067	8.71565	9.43358	10.1605	11.1187	11.8854	12.8958	14.6883	15.3805	16.8006	17.3752	19.9784
4.08824	8.69521	9.42075	10.172	11.2194	11.948	12.8659	14.6446	15.3536	16.818	17.4807	19.8031
4.08582	8.77876	9.46658	10.1938	11.1118	11.906	12.9181	14.6672	15.3432	16.7829	17.4365	19.9519
4.0834	8.70085	9.4579	10.1946	11.1572	11.9614	12.8666	14.7242	15.3977	16.745	17.4385	19.7556
4.08098	8.74005	9.44232	10.2054	11.1402	11.9891	12.9325	14.691	15.4651	16.8757	17.4941	19.9885
4.07856	8.75048	9.423	10.2234	11.1781	11.9959	12.9554	14.7014	15.4218	16.7681	17.4943	19.9222
4.07615	8.74731	9.4725	10.2352	11.1682	11.9772	12.9596	14.7721	15.475	16.8677	17.5086	20.0877
4.07374	8.78221	9.48843	10.256	11.1943	11.9686	12.9776	14.7119	15.4378	16.7409	17.5552	19.8758
4.07134	8.73808	9.47497	10.2486	11.2128	11.997	12.9933	14.7697	15.4323	16.8604	17.591	20.0628
4.06893	8.76776	9.50775	10.2792	11.2203	11.9841	13.0113	14.8251	15.512	16.9788	17.5943	19.9735
4.06653	8.79258	9.47454	10.2954	11.2154	12.02	13.0245	14.8954	15.452	17.0953	17.5363	20.0011
4.06413	8.77636	9.50944	10.3003	11.2513	12.0478	13.0541	14.8765	15.5591	16.8476	17.6585	20.0446
4.06174	8.85568	9.49471	10.2759	11.2627	12.0793	13.0445	14.9205	15.5334	17.0016	17.6497	20.1608
4.05935	8.83968	9.52143	10.3241	11.3309	12.0633	13.0447	14.863	15.5655	16.9832	17.7623	20.0211
4.05696	8.83467	9.55732	10.3118	11.2595	12.0976	13.0724	14.9419	15.6017	16.9996	17.7067	20.0623
4.05457	8.85928	9.54822	10.3307	11.3463	12.111	13.1126	14.8268	15.6004	16.9418	17.6242	20.0787
4.05219	8.86189	9.57135	10.3562	11.2777	12.1221	13.077	14.9756	15.5781	17.1415	17.5857	20.1048
4.0498	8.85977	9.5521	10.3655	11.3439	12.1015	13.0978	14.9544	15.6398	16.9932	17.5816	20.1096
4.04743	8.88755	9.60738	10.3791	11.2988	12.1592	13.1225	15.0165	15.6387	17.0837	17.7295	20.163
4.04505	8.88212	9.57812	10.4045	11.3391	12.1363	13.1558	14.9557	15.7027	17.1061	17.6453	20.196
4.04268	8.93536	9.59596	10.4234	11.3273	12.1637	13.1403	15.0104	15.7422	17.11	17.6584	20.1466
4.04031	8.91251	9.56352	10.4132	11.401	12.137	13.1853	14.9706	15.7341	17.2182	17.6987	20.2995
4.03794	8.94889	9.59694	10.4029	11.3351	12.2347	13.1727	15.055	15.7386	17.1447	17.6812	20.3044
4.03558	8.87853	9.59377	10.4295	11.3956	12.1478	13.2209	14.9612	15.8015	17.0958	17.7506	20.3205
4.03321	8.94784	9.64411	10.4124	11.3886	12.1946	13.1856	15.091	15.7454	17.2275	17.7276	20.213
4.03086	8.9515	9.62571	10.4653	11.3943	12.1668	13.2145	15.0659	15.7577	17.0351	17.7191	20.3573
4.0285	8.95905	9.68014	10.4408	11.4096	12.2623	13.2464	15.1502	15.7484	17.2521	17.7546	20.2459
4.02615	8.96116	9.66506	10.47	11.454	12.2123	13.234	15.0965	15.7469	17.2953	17.7599	20.4
4.0238	8.99628	9.7087	10.4737	11.4152	12.274	13.2549	15.1575	15.7996	17.1754	17.9147	20.3431
4.02145	8.94579	9.65074	10.507	11.4309	12.268	13.3158	15.1504	15.8621	17.2731	17.7857	20.54
4.0191	9.02413	9.73592	10.4903	11.4376	12.3078	13.2647	15.1511	15.8348	17.2868	17.8612	20.4245
4.01676	8.96419	9.70405	10.5243	11.4775	12.2729	13.3395	15.1513	15.8621	17.2638	17.8497	20.5021
4.01442	9.01031	9.72985	10.5176	11.4825	12.3514	13.2836	15.1651	15.9203	17.2339	17.9547	20.3518
4.01208	9.00128	9.68776	10.5832	11.4753	12.3268	13.3344	15.172	15.8768	17.4195	17.9682	20.4901
4.00975	9.02088	9.77759	10.5419	11.5156	12.3428	13.2996	15.1907	15.9612	17.35	17.9619	20.3563
4.00742	9.02927	9.71349	10.5385	11.5087	12.2947	13.3438	15.2615	15.9215	17.2939	17.9037	20.4124
4.00509	9.05332	9.76532	10.5295	11.5556	12.3892	13.3728	15.2761	15.9777	17.4387	18.0988	20.3906
4.00276	9.07933	9.74572	10.5796	11.5225	12.3829	13.4136	15.359	15.9487	17.3297	18.0427	20.6593
4.00044	9.07144	9.78788	10.5882	11.5584	12.3739	13.3884	15.2109	16.0748	17.4054	18.1392	20.5438
3.99812	9.06495	9.75474	10.5841	11.5358	12.3854	13.4354	15.3031	16.0116	17.4364	18.0991	20.5997
3.9958	9.08392	9.80699	10.5811	11.5691	12.4267	13.4406	15.326	16.0771	17.4606	18.233	20.6046
3.99348	9.06685	9.78471	10.6045	11.5938	12.4343	13.4608	15.3733	15.9777	17.4591	18.1353	20.6975
3.99117	9.07813	9.84718	10.6323	11.6037	12.4127	13.4742	15.2967	16.0958	17.4529	18.2209	20.5641
3.98886	9.12016	9.80537	10.6313	11.5785	12.4484	13.4998	15.3812	16.0215	17.642	18.1269	20.688
3.98655	9.06714	9.83223	10.6422	11.6545	12.4789	13.5249	15.3918	16.1501	17.5833	18.1699	20.6996
3.98425	9.14272	9.82997	10.6731	11.6313	12.4511	13.5451	15.4388	16.0901	17.5138	18.083	20.6898
3.98195	9.11452	9.8469	10.6703	11.68	12.4703	13.5396	15.3667	16.127	17.5511	18.21	20.7459
3.97965	9.15189	9.861	10.6569	11.6823	12.4602	13.5301	15.5337	16.1222	17.5103	18.141	20.777
3.97735	9.14138	9.86798	10.6983	11.6366	12.4414	13.5437	15.4269	16.2149	17.6173	18.332	20.7508
3.97506	9.13313	9.87468	10.6582	11.6893	12.5072	13.6022	15.5254	16.1577	17.6681	18.1426	20.7917
3.97277	9.09844	9.89674	10.7022	11.7078	12.5035	13.5534	15.4591	16.2358	17.5834	18.2767	20.7621
3.97048	9.17593	9.90344	10.7104	11.6982	12.5397	13.588	15.6152	16.1519	17.6897	18.2605	20.7718
3.96819	9.18933	9.95907	10.7512	11.7388	12.5195	13.6348	15.5107	16.2761	17.6982	18.334	20.9588
3.96591	9.21894	9.9272	10.7464	11.7161	12.5589	13.6067	15.5863	16.2698	17.7582	18.3983	20.7914
3.96363	9.14575	9.93334	10.8104	11.744	12.5305	13.6768	15.533	16.2902	17.7429	18.4611	21.0045
3.96135	9.22331	9.91931	10.7625	11.8182	12.5675	13.6317	15.582	16.2593	17.6805	18.5165	20.873
3.95907	9.19786	9.95498	10.8131	11.7554	12.5715	13.6575	15.5337	16.2682	17.7288	18.3514	21.0573
3.9568	9.25483	9.98847	10.7851	11.8698	12.5961	13.6747	15.611	16.3642	17.6681	18.5111	20.915
3.95453	9.21393	9.97367	10.8497	11.7917	12.608	13.7265	15.5031	16.3842	17.7614	18.3368	21.0735
3.95226	9.23678	10.0266	10.7918	11.8669	12.6375	13.7174	15.6344	16.3656	17.7626	18.5039	20.9428
3.95	9.25165	10.0129	10.8504	11.8404	12.6183	13.7097	15.6084	16.4295	17.7728	18.376	21.0212
3.94773	9.24841	10.0584	10.8121	11.8402	12.6825	13.7245	15.7085	16.4481	17.9696	18.5746	20.9583
3.94547	9.26794	10.0518	10.8677	11.921	12.6376	13.7328	15.6188	16.5345	17.8253	18.5022	21.0995
3.94322	9.31497	10.0684	10.8949	11.8993	12.6532	13.7283	15.7023	16.5396	17.908	18.6039	21.0755
3.94096	9.23283	10.027	10.9	11.9242	12.6843	13.8232	15.6927	16.5845	17.9963	18.5237	21.2483
3.93871	9.27506	10.0466	10.8727	11.9261	12.7251	13.7586	15.7688	16.5064	17.7858	18.6703	21.0556
3.93646	9.33253	10.071	10.9088	11.8906	12.736	13.8265	15.7618	16.5854	18.0464	18.5149	21.1357
3.93421	9.30207	10.0741	10.9139	11.9857	12.72	13.8296	15.7695	16.5995	17.8249	18.6503	21.1034
3.93197	9.34522	10.1045	10.959	11.9114	12.7385	13.8821	15.7161	16.5412	17.954	18.5531	21.2044
3.92973	9.29241	10.1184	10.8877	12.01	12.7549	13.8495	15.8141	16.6452	17.9628	18.7198	21.2452
3.92749	9.37688	10.1079	10.9713	11.9753	12.7942	13.8688	15.7923	16.6068	17.9731	18.5864	21.322
3.92525	9.31941	10.1176	10.9478	11.9968	12.7878	13.9025	15.8298	16.6125	17.946	18.6746	21.1899
3.92302	9.40268	10.137	10.9796	12.0033	12.7988	13.9043	15.8662	16.5807	18.0614	18.5658	21.2811
3.92078	9.40931	10.1702	10.9979	12.0272	12.8263	13.8937	15.8571	16.7162	17.9243	18.7552	21.3741
3.91856	9.39323	10.1699	10.9933	12.0196	12.8304	13.9336	15.8575	16.5673	18.13	18.6566	21.3411
3.91633	9.39514	10.1733	11.0107	12.0803	12.8473	13.9238	15.8706	16.7575	18.195	18.769	21.3689
3.9141	9.44337	10.1431	11.025	12.0334	12.841	13.9762	15.8802	16.6514	18.255	18.7102	21.3991
3.91188	9.38752	10.1943	11.0192	12.1593	12.8302	13.9803	15.887	16.7826	18.0829	18.9194	21.43
3.90966	9.46205	10.2076	11.0562	12.0401	12.8229	13.9758	15.9633	16.7232	18.1321	18.741	21.3604
3.90745	9.40318	10.218	11.0701	12.1754	12.8714	13.9972	15.9481	16.8303	18.1809	18.8683	21.3824
3.90523	9.50457	10.2091	11.0686	12.1104	12.9077	14.0718	16.0442	16.7645	18.1897	18.8563	21.3994
3.90302	9.48525	10.228	11.0722	12.1723	12.911	14.042	16.0454	16.8451	18.2999	18.8732	21.5353
3.90081	9.47206	10.2759	11.101	12.1556	12.9538	14.0394	16.0473	16.6948	18.3357	18.8684	21.5071
3.89861	9.50238	10.2738	11.1154	12.1759	12.9114	14.0918	15.9904	16.9276	18.2554	18.9076	21.644
3.8964	9.48687	10.2654	11.0905	12.1589	12.9864	14.0859	16.0494	16.8281	18.316	18.9077	21.4414
3.8942	9.50957	10.2802	11.1665	12.2253	12.9192	14.1037	16.0167	16.8511	18.3563	19.0789	21.6478
3.892	9.55033	10.3035	11.1385	12.1767	13.0106	14.1072	16.0951	16.7855	18.3402	19.0652	21.6089
3.8898	9.51662	10.2597	11.2056	12.2589	12.9794	14.1469	16.1014	16.9148	18.3473	19.0872	21.6574
3.88761	9.60067	10.3146	11.2087	12.1774	13.0753	14.138	16.136	16.8864	18.4232	19.1109	21.6306
3.88542	9.48927	10.3099	11.2023	12.3094	13.0361	14.1834	16.1038	16.9176	18.3803	19.1437	21.713
3.88323	9.56901	10.3282	11.2073	12.2601	13.0571	14.1425	16.1784	16.9794	18.3834	19.105	21.5667
3.88104	9.59531	10.3713	11.2499	12.2611	13.0453	14.2718	16.1434	17.0382	18.4937	19.0925	21.7461
3.87886	9.58431	10.372	11.2137	12.3035	13.1162	14.18	16.1838	16.9092	18.5087	19.1408	21.7505
3.87668	9.56274	10.328	11.2314	12.2764	13.0424	14.2968	16.184	17.0827	18.4416	19.0497	21.8605
3.8745	9.59827	10.3784	11.2506	12.2937	13.1546	14.2448	16.2753	17.0631	18.5091	19.2037	21.7849
3.87232	9.5695	10.3792	11.3277	12.3021	13.1279	14.2734	16.2873	17.1005	18.5565	19.129	21.8747
3.87015	9.64939	10.3773	11.2845	12.2909	13.1768	14.3105	16.3172	17.0741	18.5183	19.2254	21.7538
3.86797	9.62958	10.3982	11.3349	12.4035	13.1503	14.2841	16.2756	17.1329	18.5925	19.0888	21.8351
3.8658	9.68528	10.3947	11.3178	12.3395	13.1676	14.2828	16.3724	17.1336	18.6294	19.2878	21.8569
3.86364	9.66793	10.4229	11.3651	12.4155	13.1669	14.3625	16.298	17.1291	18.5602	19.122	21.9566
3.86147	9.62006	10.4451	11.3193	12.3937	13.2065	14.3333	16.358	17.1503	18.6309	19.3332	21.9122
3.85931	9.74034	10.4353	11.3866	12.4009	13.1662	14.4349	16.3356	17.1334	18.6528	19.2572	22.0381
3.85715	9.65468	10.4947	11.3952	12.4525	13.2658	14.346	16.4016	17.1712	18.6695	19.5547	22.015
3.85499	9.7194	10.517	11.4328	12.4173	13.2277	14.4263	16.4467	17.2107	18.7113	19.3416	22.0459
3.85284	9.73717	10.5052	11.3962	12.5044	13.2619	14.3998	16.4379	17.3687	18.7395	19.6298	22.0342
3.85068	9.72561	10.49	11.4283	12.4527	13.2585	14.4777	16.4365	17.2032	18.7419	19.5641	22.1803
3.84853	9.75304	10.5091	11.4459	12.4728	13.2773	14.4781	16.4446	17.266	18.6871	19.636	22.1032
3.84639	9.76136	10.5095	11.4577	12.5633	13.2877	14.465	16.4453	17.2355	18.7614	19.4157	22.1716
3.84424	9.80472	10.5399	11.4677	12.4844	13.3849	14.468	16.4524	17.3847	18.7458	19.5993	22.2179
3.8421	9.78744	10.5035	11.5058	12.5067	13.3232	14.535	16.5305	17.3053	18.774	19.48	22.2713
3.83996	9.75501	10.5573	11.5167	12.5388	13.3734	14.4799	16.523	17.3727	18.7958	19.6466	22.2037
3.83782	9.8387	10.552	11.5094	12.4941	13.3559	14.5422	16.5495	17.297	18.9548	19.6869	22.284
3.83568	9.77898	10.5695	11.4734	12.5953	13.3956	14.5315	16.528	17.4611	18.7415	19.7179	22.3942
3.83355	9.82792	10.5797	11.4841	12.52	13.3818	14.5497	16.5765	17.4152	18.7875	19.5563	22.3178
3.83142	9.81233	10.5881	11.5379	12.5673	13.4183	14.6095	16.5606	17.4553	18.882	19.7888	22.3858
3.82929	9.80676	10.609	11.5224	12.6335	13.4206	14.6077	16.6	17.5852	18.9202	19.6538	22.4049
3.82716	9.88735	10.6229	11.5774	12.6078	13.4161	14.655	16.6025	17.5638	19.058	19.8213	22.5001
3.82504	9.90463	10.6479	11.5607	12.6438	13.4475	14.6285	16.618	17.456	19.0054	19.9	22.4519
3.82292	9.82651	10.6276	11.6201	12.6485	13.4809	14.6558	16.659	17.599	18.9533	19.7964	22.5265
3.8208	9.93375	10.6854	11.5596	12.6387	13.5262	14.7208	16.7547	17.5116	19.0066	19.7748	22.4413
3.81868	9.85393	10.6689	11.6535	12.6921	13.5286	14.6757	16.7164	17.597	19.1328	19.7849	22.6248
3.81657	9.93417	10.7135	11.6058	12.6877	13.5862	14.7207	16.7721	17.5085	19.0495	19.8377	22.5776
3.81445	9.88898	10.6948	11.6318	12.766	13.5274	14.7242	16.7281	17.5678	19.1428	19.7776	22.7037
3.81234	9.91852	10.747	11.6154	12.7193	13.5625	14.7541	16.8271	17.59	19.1917	19.9049	22.6325
3.81024	9.95737	10.7308	11.6781	12.775	13.5704	14.761	16.7445	17.5795	19.1939	19.8644	22.7392
3.80813	9.94566	10.7265	11.6273	12.7916	13.6391	14.7961	16.8267	17.6025	19.1945	20.0147	22.6223
3.80603	9.99699	10.7078	11.7525	12.801	13.6215	14.813	16.8321	17.6827	19.1922	19.8976	22.7406
3.80393	10.002	10.7223	11.6768	12.8107	13.6317	14.8281	16.8939	17.688	19.1488	19.9414	22.7364
3.80183	9.92747	10.7853	11.7606	12.7839	13.6236	14.8248	16.9364	17.7574	19.337	19.9402	22.822
3.79973	10.0425	10.7783	11.7576	12.8394	13.6839	14.8291	16.9306	17.8584	19.366	20.1191	22.8397
3.79764	9.97817	10.8016	11.7789	12.8743	13.6576	14.9007	16.9631	17.8016	19.404	20.0953	22.9255
3.79555	10.0543	10.7935	11.8021	12.7992	13.7104	14.9507	17.0298	17.8353	19.4023	20.2338	22.9502
3.79346	9.99939	10.8133	11.816	12.8905	13.688	14.8855	17.0371	17.8357	19.3474	20.0999	22.9796
3.79137	10.0321	10.8591	11.7861	12.8498	13.7385	14.9404	17.0102	17.9099	19.3749	20.2216	22.9154
3.78929	10.0781	10.8827	11.8141	12.9048	13.7007	14.9595	17.0522	17.879	19.4226	20.0679	22.967
3.7872	10.0765	10.8767	11.7882	12.9245	13.7433	14.9655	17.0922	17.9225	19.4517	20.2272	23.0194
3.78512	10.1051	10.851	11.907	12.9032	13.7502	15.0069	17.0474	17.8804	19.4016	20.1408	23.1446
3.78305	10.1182	10.9164	11.8671	12.9502	13.8209	14.9871	17.0616	18.0222	19.5231	20.3995	23.0868
3.78097	10.0825	10.903	11.8633	12.9497	13.7614	14.9992	17.0782	17.9201	19.5278	20.276	23.1028
3.7789	10.1258	10.9494	11.8815	13.0027	13.8338	15.0226	17.1111	18.1264	19.545	20.4255	23.0697
3.77683	10.1156	10.9407	11.8745	12.9882	13.8305	15.0464	17.1315	17.9484	19.6461	20.2697	23.1863
3.77476	10.1263	10.9547	11.9151	12.998	13.8772	15.1017	17.1186	18.1366	19.6196	20.5065	23.1893
3.77269	10.14	10.9465	11.9551	13.0156	13.8678	15.0948	17.2427	18.0122	19.6506	20.3489	23.3724
3.77063	10.1686	10.9729	11.9422	13.0691	13.9059	15.1232	17.1894	18.1857	19.6	20.4968	23.2301
3.76857	10.1973	10.982	11.985	13.0785	13.8925	15.1357	17.2167	18.0523	19.6634	20.3189	23.2161
3.76651	10.1939	11.0302	11.9931	13.0921	13.9263	15.1679	17.2569	18.2064	19.7318	20.5106	23.2213
3.76445	10.1783	10.9616	12.0106	13.1257	13.9558	15.175	17.3772	18.1305	19.8211	20.4865	23.3566
3.76239	10.2345	11.0084	12.0057	13.1312	13.9868	15.1906	17.2782	18.2276	19.8045	20.5629	23.4478
3.76034	10.2268	11.0359	12.0172	13.1115	14.0079	15.2206	17.3921	18.1126	19.7258	20.5104	23.3956
3.75829	10.262	11.0761	12.1065	13.1539	14.0004	15.2319	17.3241	18.2969	19.8467	20.6667	23.5762
3.75624	10.2383	11.0532	12.0438	13.1781	14.0279	15.2104	17.4363	18.2405	19.8652	20.6065	23.5321
3.7542	10.2564	11.0661	12.0842	13.1931	14.0622	15.3217	17.3919	18.3191	19.9446	20.6185	23.5794
3.75215	10.2961	11.1167	12.0655	13.1812	14.0529	15.2862	17.4236	18.2501	19.9388	20.5818	23.5236
3.75011	10.2827	11.1152	12.0746	13.2197	14.104	15.3011	17.4132	18.3635	19.8756	20.6557	23.4745
3.74807	10.3214	11.1518	12.07	13.1982	14.1257	15.3457	17.5035	18.2875	20.0017	20.6894	23.63
3.74603	10.307	11.1844	12.145	13.2364	14.125	15.3463	17.4597	18.3454	20.0882	20.7562	23.5715
3.744	10.3011	11.1577	12.1248	13.2221	14.1236	15.3604	17.5463	18.3418	19.9139	20.8305	23.623
3.74197	10.3536	11.1936	12.173	13.2666	14.1641	15.3866	17.4746	18.3936	20.1302	20.8171	23.7952
3.73994	10.3244	11.2067	12.17	13.2733	14.208	15.3895	17.5536	18.3935	20.1432	20.9625	23.6307
3.73791	10.3972	11.2393	12.257	13.3362	14.1685	15.4794	17.5565	18.4385	19.9618	20.7844	23.9098
3.73588	10.3575	11.2336	12.1908	13.3602	14.2092	15.3982	17.6245	18.4827	20.1568	20.9342	23.8272
3.73386	10.4129	11.2226	12.2284	13.3596	14.1979	15.5325	17.6029	18.4671	20.2112	20.8558	23.8408
3.73184	10.392	11.2879	12.2117	13.3729	14.2379	15.4645	17.6302	18.5047	20.1088	21.012	23.9053
3.72982	10.4121	11.2726	12.2513	13.3509	14.2822	15.5233	17.6738	18.6769	20.1707	20.8998	23.8377
3.7278	10.424	11.3007	12.235	13.4164	14.3305	15.5378	17.7151	18.7658	20.1494	21.1189	23.9616
3.72578	10.4785	11.2929	12.2886	13.4582	14.3134	15.5364	17.6914	18.6489	20.3263	20.962	23.9247
3.72377	10.4161	11.3141	12.2309	13.4528	14.3317	15.5539	17.7699	18.7169	20.1764	21.1215	24.0189
3.72176	10.4991	11.325	12.3601	13.4162	14.3426	15.6413	17.7504	18.5978	20.3306	20.9661	24.0371
3.71975	10.4487	11.3682	12.3207	13.4549	14.3982	15.5853	17.8489	18.8076	20.4193	21.2744	24.0921
3.71774	10.5159	11.3086	12.3559	13.4362	14.3744	15.6623	17.7968	18.675	20.2546	20.9888	24.1469
3.71574	10.5146	11.3474	12.3322	13.51	14.3797	15.6413	17.8854	18.775	20.4817	21.1629	24.0117
3.71374	10.5264	11.374	12.3895	13.5464	14.3758	15.7209	17.9247	18.7199	20.4625	21.0295	24.1635
3.71174	10.5207	11.4029	12.4019	13.5528	14.4512	15.6692	17.896	18.8421	20.3923	21.2733	24.2659
3.70974	10.5558	11.4459	12.4072	13.5376	14.4763	15.7197	17.9255	18.8046	20.5092	21.2618	24.2987
3.70774	10.549	11.4181	12.4124	13.5563	14.5114	15.7797	17.9302	18.9457	20.4293	21.464	24.3553
3.70575	10.581	11.4195	12.4287	13.5879	14.5177	15.7644	18.0289	18.8493	20.426	21.3226	24.3295
3.70376	10.6146	11.4901	12.4531	13.6071	14.5377	15.7958	17.9776	19.0259	20.5228	21.3452	24.3844
3.70177	10.6062	11.4945	12.4483	13.6219	14.5343	15.8233	18.0551	18.8455	20.5444	21.3235	24.4208
3.69978	10.6206	11.5099	12.486	13.6522	14.5551	15.7646	18.011	19.0113	20.6404	21.5002	24.4257
3.6978	10.6555	11.4936	12.4787	13.665	14.539	15.8548	18.0963	18.9477	20.5757	21.4796	24.3824
3.69581	10.6677	11.5301	12.5547	13.6854	14.6028	15.8622	18.0332	19.0751	20.6192	21.6259	24.4694
3.69383	10.693	11.5549	12.5349	13.6632	14.6013	15.9182	18.1502	18.958	20.6533	21.5144	24.5802
3.69185	10.6775	11.5686	12.5559	13.7636	14.6149	15.9337	18.0875	19.1461	20.6163	21.6761	24.5933
3.68988	10.6882	11.5744	12.5687	13.6915	14.618	15.959	18.1498	19.0521	20.7022	21.6859	24.6237
3.6879	10.6985	11.6144	12.6281	13.8021	14.6761	15.9581	18.2493	19.2362	20.7626	21.7301	24.6382
3.68593	10.7483	11.6207	12.5997	13.7239	14.6483	15.9688	18.3097	19.0787	20.7038	21.6313	24.6942
3.68396	10.7323	11.6452	12.6578	13.8289	14.7352	15.9854	18.2076	19.2849	20.7846	21.6677	24.8308
3.68199	10.7429	11.6312	12.6183	13.8353	14.7063	16.0495	18.267	19.2108	20.7708	21.8518	24.6681
3.68003	10.7537	11.6719	12.6734	13.8713	14.7566	16.0735	18.3006	19.3032	20.8526	21.8303	24.7513
3.67806	10.8039	11.6824	12.6519	13.8042	14.7828	16.0548	18.41	19.274	20.9754	21.8666	24.7458
3.6761	10.7853	11.6713	12.7344	13.876	14.7823	16.0914	18.3256	19.3802	20.8435	21.8915	24.8311
3.67414	10.7854	11.6945	12.6774	13.8697	14.7887	16.1661	18.4342	19.2884	21.0192	21.9775	24.9647
3.67218	10.8274	11.6857	12.7505	13.8852	14.8116	16.1439	18.3792	19.3741	20.988	21.9405	24.9059
3.67023	10.8277	11.7187	12.7429	13.9117	14.8633	16.1602	18.4471	19.3921	21.001	22.0275	25.0807
3.66827	10.8334	11.7316	12.7636	13.8967	14.8697	16.199	18.4822	19.5074	21.0778	21.891	25.1465
3.66632	10.8723	11.7641	12.8022	13.9305	14.8884	16.2319	18.5053	19.4132	21.0188	22.1359	25.0892
3.66437	10.8848	11.7651	12.8507	14.0222	14.8782	16.1921	18.5054	19.473	21.1282	22.1084	25.1002
3.66243	10.8969	11.7945	12.7759	14.0018	14.9669	16.2402	18.5393	19.4615	21.1944	22.2612	25.1283
3.66048	10.919	11.7907	12.8433	14.0016	14.9714	16.2479	18.5528	19.5366	21.1592	22.1068	25.2693
3.65854	10.8675	11.8319	12.8472	13.9952	14.9709	16.2765	18.5922	19.5823	21.1517	22.2122	25.2072
3.6566	10.9626	11.7977	12.8856	14.0375	14.9831	16.292	18.5605	19.5975	21.2437	22.1109	25.227
3.65466	10.9139	11.8736	12.889	14.0776	15.0151	16.3365	18.6924	19.6327	21.3505	22.2951	25.2837
3.65272	10.9657	11.8724	12.937	14.0993	15.0037	16.3507	18.6823	19.6238	21.1648	22.2232	25.432
3.65078	10.9724	11.8759	12.9326	14.0739	15.045	16.3894	18.6125	19.7526	21.3034	22.3185	25.2946
3.64885	11.016	11.9394	12.968	14.1422	15.0721	16.4134	18.7098	19.6561	21.3814	22.2428	25.4706
3.64692	11.0323	11.9245	12.9959	14.1949	15.0946	16.4411	18.7455	19.7956	21.3728	22.5258	25.5139
3.64499	11.0352	11.936	13	14.2078	15.0846	16.4431	18.837	19.7321	21.472	22.4254	25.5737
3.64307	11.0572	11.9359	13.0098	14.2143	15.1346	16.5139	18.768	19.8955	21.4732	22.6635	25.5346
3.64114	11.0933	11.9284	13.0438	14.2379	15.1759	16.5063	18.8939	19.7747	21.4502	22.5743	25.5945
3.63922	11.0669	11.9958	13.0546	14.2334	15.1798	16.5311	18.8113	19.9393	21.4994	22.6841	25.6004
3.6373	11.0971	11.9807	13.0478	14.2397	15.172	16.5493	18.884	19.8344	21.6386	22.6355	25.6594
3.63538	11.0956	12.0328	13.066	14.2685	15.2626	16.5938	18.9099	19.9894	21.6228	22.6984	25.7355
3.63346	11.1188	12.0006	13.0512	14.3144	15.2335	16.5831	18.9007	19.9347	21.6527	22.5777	25.7732
3.63155	11.1578	12.0553	13.1126	14.3161	15.2975	16.653	18.94	20.0692	21.585	22.6355	25.9014
3.62964	11.1578	12.0718	13.095	14.3552	15.3042	16.6442	18.9728	19.9753	21.7066	22.6601	26.0028
3.62772	11.1524	12.0953	13.1597	14.3708	15.3588	16.6319	18.9336	20.1961	21.6378	22.7047	25.888
3.62582	11.1857	12.0931	13.1446	14.3704	15.3391	16.675	19.0699	20.0292	21.8096	22.7829	25.8801
3.62391	11.1618	12.0883	13.2136	14.4127	15.3924	16.7287	19.0087	20.1758	21.804	22.8025	25.9234
3.62201	11.191	12.1476	13.2174	14.3892	15.3788	16.7193	19.1345	20.11	21.8188	22.9108	26.0255
3.6201	11.2311	12.1736	13.2633	14.4471	15.422	16.7637	19.1144	20.2042	21.8362	22.7991	25.9868
3.6182	11.1936	12.2227	13.2197	14.4522	15.4113	16.7768	19.208	20.2059	22.0498	22.9879	26.1646
3.6163	11.2786	12.166	13.2707	14.4595	15.4752	16.8635	19.2161	20.2847	21.8591	22.839	26.2413
3.61441	11.2706	12.191	13.2412	14.4918	15.4673	16.8356	19.2431	20.2643	22.056	23.1249	26.1128
3.61251	11.2765	12.2264	13.3326	14.5007	15.4991	16.8723	19.2217	20.2937	21.9809	23.0262	26.1366
3.61062	11.3521	12.2803	13.2993	14.544	15.5155	16.8672	19.3075	20.3377	22.0377	23.1631	26.0901
3.60873	11.3234	12.2751	13.3733	14.5409	15.5519	16.9115	19.3217	20.3843	22.0944	23.0382	26.2453
3.60684	11.3053	12.3025	13.324	14.5825	15.5664	16.9571	19.3919	20.3724	22.1933	23.3325	26.347
3.60495	11.3481	12.291	13.4053	14.6071	15.5827	16.9855	19.3974	20.411	22.0987	23.131	26.489
3.60307	11.3687	12.3377	13.3901	14.5939	15.6367	16.9521	19.446	20.5027	22.0373	23.348	26.4522
3.60119	11.3978	12.3167	13.4122	14.6439	15.6293	17.0423	19.4878	20.5403	22.0511	23.0727	26.4661
3.59931	11.3979	12.3572	13.3919	14.6534	15.6818	17.0069	19.4645	20.5418	22.1983	23.3926	26.5579
3.59743	11.4266	12.3518	13.457	14.7038	15.6994	17.0846	19.5301	20.4637	22.276	23.3038	26.5995
3.59555	11.4547	12.3902	13.4386	14.7149	15.7073	17.07	19.4582	20.631	22.2402	23.5357	26.556
3.59368	11.4556	12.3611	13.5321	14.7209	15.6829	17.1379	19.5655	20.6615	22.4081	23.3756	26.7288
3.5918	11.4673	12.4204	13.5053	14.7402	15.7619	17.1095	19.564	20.7015	22.4928	23.5117	26.704
3.58993	11.4898	12.4348	13.5004	14.8076	15.7789	17.1871	19.6349	20.6423	22.4068	23.3491	26.7399
3.58806	11.5195	12.485	13.5271	14.8201	15.8223	17.2108	19.6836	20.8079	22.4868	23.6765	26.7517
3.5862	11.5497	12.4643	13.5459	14.8577	15.7935	17.1948	19.6826	20.7462	22.5456	23.5459	26.8104
3.58433	11.5053	12.494	13.567	14.8153	15.8268	17.256	19.6997	20.8686	22.5499	23.6834	26.906
3.58247	11.6035	12.5234	13.5973	14.8797	15.8141	17.3049	19.8244	20.8684	22.7246	23.5287	26.9421
3.58061	11.5535	12.5269	13.6212	14.8736	15.8971	17.2747	19.7452	20.9261	22.5167	23.8132	26.8734
3.57875	11.615	12.5428	13.6398	14.8423	15.9168	17.3309	19.8012	20.8885	22.6739	23.5848	27.0868
3.57689	11.6182	12.5918	13.6556	14.9248	15.9391	17.3669	19.7905	20.998	22.6002	23.8397	27.0981
3.57503	11.6472	12.571	13.7069	14.9231	15.8598	17.3543	19.8526	20.9288	22.669	23.7984	27.2782
3.57318	11.6209	12.5968	13.7302	14.9616	16.0111	17.3987	19.7688	21.0442	22.8025	23.785	27.2348
3.57133	11.6699	12.6074	13.7139	14.9774	15.9406	17.4152	19.8428	20.9927	22.8042	24.022	27.1893
3.56948	11.6561	12.6136	13.7604	15.0158	16.0888	17.4389	19.8486	21.1672	22.8189	24.0956	27.2658
3.56763	11.7081	12.6355	13.7538	15.0203	15.9957	17.4407	20.025	21.0807	22.8497	24.1224	27.2445
3.56579	11.7245	12.6512	13.7665	14.9991	16.1077	17.4589	19.9878	21.212	22.9174	24.0248	27.3397
3.56394	11.7002	12.6915	13.8148	15.0455	16.0985	17.5127	20.0577	21.1516	22.8328	24.2085	27.2809
3.5621	11.7484	12.6807	13.834	15.134	16.1183	17.5508	20.0006	21.2545	22.8987	24.1044	27.3904
3.56026	11.7894	12.6768	13.8397	15.1263	16.1455	17.5573	20.1334	21.1959	23.0545	24.2398	27.5216
3.55842	11.7671	12.7633	13.9255	15.127	16.2109	17.6213	20.0787	21.3516	23.0108	24.3211	27.6278
3.55659	11.8089	12.7348	13.8653	15.175	16.1726	17.6289	20.2519	21.2982	23.1223	24.3824	27.6398
3.55475	11.8018	12.767	13.9294	15.1509	16.2621	17.6636	20.1806	21.474	23.1558	24.3376	27.6758
3.55292	11.8535	12.8102	13.9178	15.2117	16.2098	17.6646	20.3322	21.3431	23.1719	24.5521	27.6211
3.55109	11.8587	12.8087	13.9774	15.1779	16.3131	17.7106	20.2292	21.4851	23.1263	24.4388	27.7737
3.54926	11.8813	12.8274	13.9832	15.2759	16.2946	17.7402	20.27	21.4445	23.3259	24.6167	27.6933
3.54743	11.8707	12.8536	14.0184	15.2585	16.3771	17.7499	20.3174	21.5501	23.2146	24.3528	27.9376
3.54561	11.9348	12.8765	14.01	15.2661	16.3652	17.7949	20.3953	21.5328	23.3406	24.5817	27.9168
3.54378	11.9045	12.8818	14.0259	15.3078	16.4024	17.8413	20.47	21.5587	23.3874	24.393	27.9642
3.54196	11.9443	12.9184	14.0341	15.3474	16.4284	17.8733	20.4023	21.6521	23.4124	24.5885	27.9236
3.54014	11.941	12.9444	14.0963	15.3616	16.3808	17.8876	20.4947	21.6444	23.367	24.5249	28.0536
3.53833	12.002	12.9425	14.0831	15.3757	16.3993	17.909	20.5043	21.6915	23.4714	24.7268	27.9304
3.53651	11.9959	12.9801	14.1319	15.4086	16.4798	17.9499	20.5935	21.7127	23.4535	24.5377	28.104
3.5347	12.015	12.9838	14.1029	15.4487	16.5182	17.9724	20.5452	21.7709	23.5349	24.7993	28.1488
3.53288	12.0113	13.0047	14.1817	15.439	16.5464	18.0439	20.6228	21.7516	23.776	24.5924	28.3578
3.53107	12.0525	13.0467	14.1738	15.481	16.5263	18.0395	20.6029	21.7879	23.6022	25.0066	28.3247
3.52927	12.0573	13.0119	14.23	15.4934	16.5197	18.0536	20.6901	21.7377	23.6713	24.7768	28.4471
3.52746	12.0629	13.0838	14.271	15.5368	16.5924	18.0901	20.5828	21.8944	23.818	25.0465	28.3137
3.52565	12.0932	13.075	14.2197	15.5462	16.615	18.1324	20.6958	21.7658	23.7467	24.9788	28.47
3.52385	12.1395	13.1392	14.2992	15.5499	16.6731	18.1186	20.6629	21.975	23.8441	25.1057	28.3622
3.52205	12.1244	13.1284	14.3035	15.5667	16.6362	18.1227	20.813	21.8598	23.7784	25.013	28.5304
3.52025	12.1347	13.1304	14.3694	15.6147	16.7047	18.1939	20.7807	22.0979	23.9258	25.1475	28.5745
3.51846	12.1765	13.1555	14.3487	15.6373	16.6989	18.2418	20.9509	21.9503	24.0018	25.2322	28.8224
3.51666	12.1822	13.2105	14.3471	15.6705	16.7804	18.289	20.8876	22.1075	23.8062	25.3212	28.6904
3.51487	12.2425	13.1903	14.3999	15.6604	16.7706	18.2843	20.9543	22.0604	23.9625	25.4959	28.8382
3.51307	12.2302	13.2268	14.4309	15.728	16.8409	18.3073	20.9188	22.1691	24.0324	25.6993	28.8561
3.51128	12.3023	13.2021	14.4207	15.6959	16.7876	18.3885	21.0374	22.0824	24.0868	25.4877	28.9705
3.5095	12.2444	13.2787	14.4643	15.8269	16.8906	18.3859	21.0056	22.2854	24.1083	25.4674	28.8263
3.50771	12.2935	13.2749	14.4752	15.7479	16.8393	18.408	21.109	22.1569	24.1676	25.5079	29.0395
3.50593	12.313	13.3365	14.4961	15.8026	16.9372	18.4663	21.1606	22.31	24.212	25.5371	28.985
3.50414	12.3517	13.3033	14.5389	15.8126	16.9353	18.4712	21.2041	22.2086	24.2189	25.6732	28.9955
3.50236	12.3182	13.3404	14.5958	15.8811	16.942	18.5005	21.0832	22.3946	24.184	25.6135	29.1647
3.50058	12.3955	13.3829	14.5648	15.8294	16.9641	18.5302	21.1648	22.3037	24.4334	25.6861	29.22
3.49881	12.3893	13.3635	14.5934	15.9339	17.0178	18.5112	21.1866	22.426	24.3176	25.6418	29.2596
3.49703	12.4153	13.4085	14.5874	15.9243	17.0306	18.609	21.3033	22.4398	24.5028	25.7327	29.2742
3.49526	12.413	13.4431	14.6232	16.0346	17.0431	18.5771	21.2638	22.6177	24.36	25.7025	29.3446
3.49349	12.4487	13.4508	14.614	15.982	17.0812	18.6309	21.3724	22.4762	24.4318	25.803	29.2737
3.49172	12.4572	13.4856	14.6803	16.0345	17.1345	18.6267	21.3949	22.5245	24.5307	25.8178	29.417
3.48995	12.4775	13.4797	14.6874	16.041	17.109	18.7139	21.4525	22.5392	24.5409	26.0947	29.4182
3.48818	12.4885	13.5037	14.7518	16.0843	17.1625	18.7321	21.4794	22.6622	24.5309	25.8874	29.5382
[truncated: 3,516 more rows]

[truncated: 1 more sheets: Fig.5b]
