# Supplementary material for: Achieving large thermal hysteresis in an anthracene-based manganese(II) complex via photo-induced electron transfer
Source: Nat Commun. 2022 May 12;13:2646. doi: 10.1038/s41467-022-30425-1 (PMC9098415; doi:10.1038/s41467-022-30425-1)
Supplement: Supplementary file 3 — Source Data [file 41467_2022_30425_MOESM3_ESM.zip › DFT coordinations_sources for Fig.2g.txt]

data_1
Mn                 0.00000000    0.00000000    0.00000000
 O                  0.72130000    0.29890000    2.01020000
 O                 -2.06210000    0.15480000    0.66610000
 O                  2.06210000   -0.15480000   -0.66610000
 O                 -0.02260000    2.18240000   -0.38520000
 O                  0.02260000   -2.18240000    0.38520000
 H                 -2.47740000    0.14080000   -0.07810000
 H                  2.47740000   -0.14080000    0.07810000
 C                  1.86310000    0.12160000    2.50600000
 C                  1.93830000    0.06320000    4.01890000
 O                  2.91300000   -0.01590000    1.86870000
 C                  1.99690000    1.25720000    4.76080000
 C                  1.94500000   -1.19210000    4.64740000
 C                  1.99750000    2.54690000    4.14240000
 C                  2.06770000    1.19210000    6.20310000
 H                  1.95430000    2.60560000    3.21520000
 C                  2.05940000    3.68840000    4.87620000
 C                  2.07430000   -0.06320000    6.83160000
 C                  2.13940000    2.41930000    6.93170000
 C                  2.13130000    3.62150000    6.30090000
 H                  2.05540000    4.51500000    4.45010000
 C                  2.01570000   -1.25720000    6.08980000
 C                  2.14950000   -0.12160000    8.34450000
 H                  2.19220000    2.39400000    7.85980000
 H                  2.17370000    4.40570000    6.79860000
 O                  1.09960000    0.01590000    8.98190000
 O                  3.29130000   -0.29890000    8.84040000
 C                 -0.01460000    3.03300000    0.52630000
 H                 -0.02330000    2.72170000    1.40310000
 N                  0.00520000    4.32430000    0.34830000
 C                  0.02900000    5.23810000    1.49410000
 C                 -0.00470000    4.89160000   -1.00150000
 H                 -0.04100000    4.73330000    2.30760000
 H                 -0.70890000    5.84900000    1.43190000
 H                  0.85310000    5.73080000    1.49330000
 H                  0.02190000    4.18180000   -1.64690000
 H                  0.76170000    5.45790000   -1.11590000
 H                 -0.80520000    5.40720000   -1.12550000
 H                 -2.56880000    0.05630000    1.34000000
 H                  2.56880000   -0.05630000   -1.34000000
 C                  0.01460000   -3.03300000   -0.52630000
 C                  1.87320000   -2.41930000    3.91890000
 C                  2.01510000   -2.54690000    6.70810000
 H                  0.02330000   -2.72170000   -1.40310000
 N                 -0.00520000   -4.32430000   -0.34830000
 H                  1.82040000   -2.39400000    2.99070000
 C                  1.88130000   -3.62150000    4.54960000
 H                  2.05830000   -2.60560000    7.63530000
 C                  1.95320000   -3.68840000    5.97430000
 C                 -0.02900000   -5.23810000   -1.49410000
 C                  0.00470000   -4.89160000    1.00150000
 H                  1.83890000   -4.40570000    4.05200000
 H                  1.95720000   -4.51500000    6.40050000
 H                  0.04100000   -4.73330000   -2.30760000
 H                  0.70890000   -5.84900000   -1.43190000
 H                 -0.85310000   -5.73080000   -1.49330000
 H                 -0.02190000   -4.18180000    1.64690000
 H                 -0.76170000   -5.45790000    1.11590000
 H                  0.80520000   -5.40720000    1.12550000
 O                 -0.72130000   -0.29890000   -2.01020000
 C                 -1.86310000   -0.12160000   -2.50600000
 C                 -1.93830000   -0.06320000   -4.01890000
 O                 -2.91300000    0.01590000   -1.86870000
 C                 -1.99690000   -1.25720000   -4.76080000
 C                 -1.94500000    1.19210000   -4.64740000
 C                 -1.99750000   -2.54690000   -4.14240000
 C                 -2.06770000   -1.19210000   -6.20310000
 C                 -2.01570000    1.25720000   -6.08980000
 C                 -1.87320000    2.41930000   -3.91890000
 H                 -1.95430000   -2.60560000   -3.21520000
 C                 -2.05940000   -3.68840000   -4.87620000
 C                 -2.07430000    0.06320000   -6.83160000
 C                 -2.13940000   -2.41930000   -6.93170000
 C                 -2.01510000    2.54690000   -6.70810000
 H                 -1.82040000    2.39400000   -2.99070000
 C                 -1.88130000    3.62150000   -4.54960000
 C                 -2.13130000   -3.62150000   -6.30090000
 H                 -2.05540000   -4.51500000   -4.45010000
 C                 -2.14950000    0.12160000   -8.34450000
 H                 -2.19220000   -2.39400000   -7.85980000
 H                 -2.05830000    2.60560000   -7.63530000
 C                 -1.95320000    3.68840000   -5.97430000
 H                 -1.83890000    4.40570000   -4.05200000
 H                 -2.17370000   -4.40570000   -6.79860000
 O                 -1.09960000   -0.01590000   -8.98190000
 O                 -3.29130000    0.29890000   -8.84040000
 H                 -1.95720000    4.51500000   -6.40050000
