# Supplementary material for: Achieving large thermal hysteresis in an anthracene-based manganese(II) complex via photo-induced electron transfer
Source: Nat Commun. 2022 May 12;13:2646. doi: 10.1038/s41467-022-30425-1 (PMC9098415; doi:10.1038/s41467-022-30425-1)
Supplement: Supplementary file 3 — Source Data [file 41467_2022_30425_MOESM3_ESM.zip › DFT coordinations_sources for Fig. 4.txt]

data_1a-300 K
C    2.013100   -2.543500    6.686500   
 C    2.014000   -1.255900    6.070100   
 C    2.074900   -0.066800    6.813100   
 C    1.940700   -1.188100    4.637500   
 C    1.870500   -2.413300    3.904900   
 C    1.873100   -3.614000    4.531600   
 C    1.951700   -3.684900    5.957000   
 C    2.158400   -0.125800    8.324000   
 O    1.101600    0.018800    8.958400   
 O    3.286900   -0.304900    8.821700   
 C    1.995600    2.543500    4.136600   
 C    1.994800    1.255900    4.752900   
 C    1.933900    0.066800    4.009900   
 C    2.068100    1.188100    6.185600   
 C    2.138300    2.413300    6.918100   
 C    2.135700    3.614000    6.291400   
 C    2.057100    3.684900    4.866000   
 C    1.850400    0.125800    2.499000   
 O    2.907200   -0.018800    1.864600   
 O    0.721900    0.304900    2.001300   
 H    2.055900   -2.601000    7.613400   
 H    1.821600   -2.385500    2.977000   
 H    1.824200   -4.396600    4.031700   
 H    1.960000   -4.511500    6.383300   
 H    1.952900    2.601000    3.209600   
 H    2.187100    2.385500    7.846100   
 H    2.184600    4.396600    6.791300   
 H    2.048800    4.511500    4.439700   
 O    4.730600    0.304900   12.824300   
 C    6.021900   -2.543500   17.509500   
 C    6.022700   -1.255900   16.893100   
 C    6.083700   -0.066800   17.636100   
 C    5.949400   -1.188100   15.460500   
 C    5.879300   -2.413300   14.728000   
 C    5.881900   -3.614000   15.354600   
 C    5.960400   -3.684900   16.780000   
 C    6.167200   -0.125800   19.147000   
 O    5.110300    0.018800   19.781500   
 O    7.295700   -0.304900   19.644800   
 C    6.004400    2.543500   14.959600   
 C    6.003600    1.255900   15.576000   
 C    5.942700    0.066800   14.833000   
 C    6.076900    1.188100   17.008600   
 C    6.147100    2.413300   17.741100   
 C    6.144500    3.614000   17.114500   
 C    6.065900    3.684900   15.689100   
 C    5.859100    0.125800   13.322100   
 O    6.916000   -0.018800   12.687600   
 H    6.064700   -2.601000   18.436500   
 H    5.830400   -2.385500   13.800000   
 H    5.832900   -4.396600   14.854700   
 H    5.968700   -4.511500   17.206300   
 H    5.961600    2.601000   14.032600   
 H    6.195900    2.385500   18.669100   
 H    6.193400    4.396600   17.614300   
 H    6.057600    4.511500   15.262800   
 Mn    4.008800    0.000000   10.823000
 C    4.023200   -3.024900   10.288400   
 C    3.983000   -5.232500    9.333800   
 C    4.012400   -4.868800   11.813300   
 N    4.003800   -4.313100   10.464800   
 O    6.063700   -0.162900   10.158500   
 O    4.033200   -2.173500   11.213700   
 C    3.994400    3.024900   11.357700   
 C    4.034500    5.232500   12.312300   
 C    4.005200    4.868800    9.832700   
 N    4.013700    4.313100   11.181300   
 O    1.953800    0.162900   11.487600   
 O    3.984400    2.173500   10.432300   
 H    4.030700   -2.709500    9.413000   
 H    4.058200   -4.736400    8.515900   
 H    4.719400   -5.845000    9.405500   
 H    3.157900   -5.723800    9.335800   
 H    3.997600   -4.154300   12.454000   
 H    3.238400   -5.424000   11.935300   
 H    4.805800   -5.394500   11.937900   
 H    6.633600   -0.098300   10.790600   
 H    6.398700    0.000000    9.394400   
 H    3.986900    2.709500   12.233000   
 H    3.959400    4.736400   13.130200   
 H    3.298200    5.845000   12.240500   
 H    4.859600    5.723800   12.310300   
 H    4.019900    4.154300    9.192000   
 H    4.779100    5.424000    9.710800   
 H    3.211700    5.394500    9.708100   
 H    1.384000    0.098300   10.855500   
 H    1.618800    0.000000   12.251700  
